# Supplementary material for: Dissecting the effects of METTL3 on alternative splicing in prostate cancer
Source: Front Oncol. 2023 Aug 22;13:1227016. doi: 10.3389/fonc.2023.1227016 (PMC10477979; doi:10.3389/fonc.2023.1227016)
Supplement: Supplementary file 2 [file Table_1.xlsx]

## Sheet: Table S1
Table S1. The sequences of primers and siRNAs.
Gene/siRNA	Forward Sequence (5’-3’)	Reverse Sequence (5’-3’)
METTL3	AGATGGGGTAGAAAGCCTCCT	TGGTCAGCATAGGTTACAAGAGT
GAPDH	CGCTGAGTACGTCGTGGAGTC	GCTGATGATCTTGAGGCTGTTGTC
MSI1	TTGGCAGACTACGCAGGAAG	ACCCCTGGATCTCTTGGTCA
NF1	AGCCCTCACAACAACCAACA	TAGGCCACCAATCCAATGCG
NPEPL1	GGTCACCGAGGAGCTCTG	GTTCAGGTAGAGGGGACAGC
IRF7	GAGCTGTGCTGGCGAGAAG	GGAGTCCAGCATGTGTGTGT
OAS3	TCAGTGAATTTCTCCAGCCCAA	GAAGAGCCACCCTTGACCA
EMP2	GAAACGTCGGGGCTACATGA	AACCAGCCGGGAAAATCCAT
AMMECR1	GCGGGGTGAAGAAGCAGAAA	CCTAGTCCCAGCTCCCCAG
MCFD2	TCAGAACCCCCTTCCTGTGT	TGGTCGTGCACTGTGTTCTT
MKNK2a	AAGACCTCACGTCCTTCGC	GAGGTAGCTCGGACCAGGAC
MKNK2b	TCCTGCAGAGGTGGGACAGT	ACGGTTCTGACCAGTCCTCC
CDKN2A-4	CGCGAGTGAGGGTTTTCGTG	AGTAGCATCAGCACGAGGG
CDKN2A-1	GGTCGGGTAGAGGAGGTGC	GCCCATCATCATGACCTGGA
siM3-1	GCUGCACUUCAGACGAAUUtt
siM3-2	GAUCCUGAGUUAGAGAAGAtt
siControl	GCUACUUCAGACGAGCAUUtt

## Sheet: Table S2
Table S2. Alignment statistics of sequences by DRS in DU145 and LNCaP cells treated with siControl or siMETTL3.
	DU145_sict	DU145_siM3	LNCaP_sict	LNCaP_siM3
Mean read length	1145	1054	1037	1114
Mean read quality	11.2	11	11.1	10.9
Number of reads	1607523	996141	650270	1066545
Average percent identity	90.5	90.1	90.4	89.9
Number of aligned reads	1548320	955374	593919	1011938
Reads aligned to genome (%)	0.9671	0.9658	0.9454	0.9598
Reads aligned to transcriptome (%)	0.9951	0.9942	0.9921	0.9934
*sict, siControl; siM3, siMETTL3

## Sheet: Table S3
Table S3. Differential m6A sites of DU145 cells predicted by ELIGOS2
chrom	start_loc	end_loc	strand	ref	homo_seq	kmer5	majorAllel	majorAllelFreq	kmer7	test_err_1	ctrl_err_1	test_cor_1	ctrl_cor_1	oddR	pval	adjPval	baseExt	total_reads	ESB_test	ESB_ctrl	ensembl_gene_id	external_gene_name
chr1	630845	630846	+	A	--	AAACC	A	0.954545	AAACCCA	40	16	469	341	1.81651	0.049899	0.917386	0	509	0.0785855	0.0448179	NA	NA
chr1	630974	630975	+	A	--	CAATA	A	0.980263	CAATATG	41	14	445	344	2.26182	0.0105087	0.659553	0	486	0.0843621	0.0391061	NA	NA
chr1	944751	944752	-	A	--	GCAGC	A	0.766667	CAGCAGC	38	10	61	41	2.53891	0.0261089	1	0	99	0.383838	0.196078	ENSG00000188976	NOC2L
chr1	952119	952120	-	A	--	GTACA	A	0.931034	GTGTACA	19	1	48	27	10.5054	0.00566527	1	0	67	0.283582	0.0357143	ENSG00000188976	NOC2L
chr1	954022	954023	-	A	--	TTACC	A	0.943396	GCTTACC	10	0	45	23	Inf	0.0289709	1	0	55	0.181818	0	ENSG00000188976	NOC2L
chr1	956957	956958	-	A	--	GAAGG	A	1	CTGAAGG	9	0	41	21	Inf	0.0499762	1	0	50	0.18	0	ENSG00000188976	NOC2L
chr1	999561	999562	-	A	--	TGAGA	A	0.93617	CGTGAGA	7	0	43	31	Inf	0.0400688	1	0	50	0.14	0	ENSG00000188290	HES4
chr1	1014001	1014002	+	A	--	TGAAG	A	0.980634	TGAAGAT	45	9	554	237	2.13735	0.0433075	1	0	599	0.0751252	0.0365854	ENSG00000187608	ISG15
chr1	1014020	1014021	+	A	--	CGAAT	A	0.993209	CGAATTC	18	1	583	246	7.58473	0.0196513	1	0	601	0.0299501	0.00404858	ENSG00000187608	ISG15
chr1	1014057	1014058	+	A	--	TCAGA	A	0.973466	TCAGAGC	21	2	584	248	4.45393	0.0338696	1	0	605	0.0347107	0.008	ENSG00000187608	ISG15
chr1	1014247	1014248	+	A	--	ACAAG	A	0.971993	ACAAGGG	43	8	582	255	2.35313	0.0263726	1	0	625	0.0688	0.0304183	ENSG00000187608	ISG15
chr1	1014476	1014477	+	A	--	CTAAG	A	0.947195	CTAAGGG	65	13	570	259	2.27017	0.00647008	1	0	635	0.102362	0.0477941	NA	NA
chr1	1014477	1014478	+	A	--	TAAGG	A	0.950241	TAAGGGC	51	11	584	261	2.07063	0.0309219	1	0	635	0.080315	0.0404412	NA	NA
chr1	1014500	1014501	+	A	--	GCAGG	A	0.927066	GCAGGAT	91	17	545	255	2.50243	0.000469438	0.839965	0	636	0.143082	0.0625	ENSG00000187608	ISG15
chr1	1049240	1049241	+	A	--	TGACA	A	1	TGACACA	29	4	87	45	3.72517	0.0178801	1	0	116	0.25	0.0816327	ENSG00000188157	AGRN
chr1	1055549	1055550	+	A	--	CCAGG	A	0.936709	CCAGGGC	40	10	216	139	2.5687	0.00785625	1	0	256	0.15625	0.0671141	ENSG00000188157	AGRN
chr1	1217051	1217052	-	A	--	TCAGG	A	0.951613	GTTCAGG	25	6	168	103	2.54761	0.0480318	0.898661	0	193	0.129534	0.0550459	ENSG00000078808	SDF4
chr1	1218540	1218541	-	A	--	ACAAC	A	0.968354	CGACAAC	10	0	150	83	Inf	0.0172624	0.898661	0	160	0.0625	0	ENSG00000078808	SDF4
chr1	1218801	1218802	-	A	--	TCAGG	A	0.993289	GCTCAGG	19	2	131	76	5.48154	0.0140915	0.898661	0	150	0.126667	0.025641	ENSG00000078808	SDF4
chr1	1228554	1228555	-	A	--	GGAGG	A	0.99115	CAGGAGG	17	0	111	61	Inf	0.00171995	0.638102	0	128	0.132812	0	ENSG00000078808	SDF4
chr1	1233131	1233132	+	A	--	GGACA	A	0.458333	GGACATG	25	14	11	18	2.87387	0.0491591	1	0	36	0.694444	0.4375	ENSG00000176022	B3GALT6
chr1	1267930	1267931	-	A	--	CTACC	A	0.923077	GACTACC	20	3	35	22	4.12486	0.0330196	1	0	55	0.363636	0.12	ENSG00000160087	UBE2J2
chr1	1311812	1311813	-	A	--	GGACA	A	0.921053	CTGGACA	16	3	62	47	4.00517	0.039194	1	0	78	0.205128	0.06	ENSG00000127054	INTS11
chr1	1311834	1311835	-	A	--	CCACC	A	0.887324	CGCCACC	15	0	63	50	Inf	0.000416818	0.558536	0	78	0.192308	0	ENSG00000127054	INTS11
chr1	1324595	1324596	-	A	--	TCAGA	A	0.957447	GATCAGA	9	0	38	20	Inf	0.0486703	1	0	47	0.191489	0	ENSG00000127054	INTS11
chr1	1328638	1328639	+	A	--	AGACC	A	0.928571	AGACCCG	7	0	36	35	Inf	0.0147426	1	0	43	0.162791	0	ENSG00000224051	CPTP
chr1	1328685	1328686	+	A	--	CAAAG	A	0.761905	CAAAGGC	11	1	31	34	11.7612	0.00487726	1	0	42	0.261905	0.0285714	ENSG00000224051	CPTP
chr1	1328783	1328784	+	A	--	AGAGG	A	1	AGAGGGA	9	1	33	34	9.06241	0.0184384	1	0	42	0.214286	0.0285714	ENSG00000224051	CPTP
chr1	1335976	1335977	-	A	--	TGACA	A	0.926829	CCTGACA	11	2	34	32	5.08414	0.0337779	1	0	45	0.244444	0.0588235	ENSG00000107404	DVL1
chr1	1336331	1336332	-	A	--	TCAGG	A	0.953488	AGTCAGG	6	0	37	30	Inf	0.039301	1	0	43	0.139535	0	ENSG00000107404	DVL1
chr1	1338032	1338033	-	A	--	CTACC	A	0.896552	GCCTACC	11	2	24	24	5.3635	0.0302276	1	0	35	0.314286	0.0769231	ENSG00000107404	DVL1
chr1	1338150	1338151	-	A	--	CCAGT	A	0.911765	CTCCAGT	7	0	27	23	Inf	0.0342566	1	0	34	0.205882	0	ENSG00000107404	DVL1
chr1	1374049	1374050	-	A	--	AGACG	A	0.992126	GAAGACG	25	4	250	136	3.39203	0.023401	1	0	275	0.0909091	0.0285714	NA	NA
chr1	1374051	1374052	-	A	--	GAAGA	A	0.988048	AAGAAGA	27	5	248	135	2.9332	0.0307484	1	0	275	0.0981818	0.0357143	NA	NA
chr1	1401994	1401995	-	A	--	ACAGA	A	0.942308	TAACAGA	16	1	146	85	9.26365	0.00778506	0.833331	0	162	0.0987654	0.0116279	ENSG00000242485	MRPL20
chr1	1496051	1496052	+	A	--	ACAGA	A	0.615385	ACAGAAG	12	4	15	20	3.89051	0.0399705	1	0	27	0.444444	0.166667	ENSG00000160072	ATAD3B
chr1	1541735	1541736	-	A	--	GTACA	A	0.956522	CTGTACA	25	9	94	95	2.79497	0.0144084	1	0	119	0.210084	0.0865385	ENSG00000160075	SSU72
chr1	1541894	1541895	-	A	--	CAAGT	A	0.981982	ATCAAGT	12	3	106	101	3.79153	0.0343593	1	0	118	0.101695	0.0288462	NA	NA
chr1	1541904	1541905	-	A	--	TGAAA	A	0.964912	GATGAAA	8	1	109	103	7.50725	0.0381386	1	0	117	0.0683761	0.00961538	NA	NA
chr1	1574630	1574631	-	A	--	CCATT	A	0.882353	CGCCATT	8	0	60	49	Inf	0.020067	1	0	68	0.117647	0	ENSG00000160075	SSU72
chr1	1635653	1635654	-	A	--	CCATG	A	0.866667	CTCCATG	7	0	26	24	Inf	0.0174675	1	0	33	0.212121	0	ENSG00000248333	CDK11B
chr1	1751789	1751790	-	A	--	TTACT	A	0.94	GGTTACT	19	2	44	21	4.47021	0.048757	1	0	63	0.301587	0.0869565	ENSG00000008130	NADK
chr1	1754301	1754302	-	A	--	TCACC	A	0.781818	CATCACC	18	2	42	25	5.2742	0.0265279	1	0	60	0.3	0.0740741	ENSG00000008130	NADK
chr1	1785369	1785370	-	A	--	GTACT	A	0.980952	GTGTACT	18	12	95	179	2.816	0.00907509	1	0	113	0.159292	0.0628272	ENSG00000078369	GNB1
chr1	1785787	1785788	-	A	--	CGACT	A	1	AACGACT	11	4	90	149	4.52533	0.011686	1	0	101	0.108911	0.0261438	ENSG00000078369	GNB1
chr1	1786232	1786233	-	A	--	GGAAG	A	1	AGGGAAG	6	1	82	115	8.3382	0.0440623	1	0	88	0.0681818	0.00862069	ENSG00000078369	GNB1
chr1	1786267	1786268	-	A	--	TTAAT	A	0.9375	TTTTAAT	15	8	72	106	2.74625	0.0271671	1	0	87	0.172414	0.0701754	ENSG00000078369	GNB1
chr1	1789084	1789085	-	A	--	CAACG	A	0.979798	TGCAACG	6	1	97	151	9.26677	0.0185244	1	0	103	0.0582524	0.00657895	ENSG00000078369	GNB1
chr1	1789195	1789196	-	A	--	TGACC	A	1	GCTGACC	5	0	97	141	Inf	0.0122952	1	0	102	0.0490196	0	ENSG00000078369	GNB1
chr1	1790502	1790503	-	A	--	AGACT	A	0.989691	CCAGACT	5	0	93	129	Inf	0.0141335	1	0	98	0.0510204	0	ENSG00000078369	GNB1
chr1	1804459	1804460	-	A	--	TGAGG	A	0.967033	CGTGAGG	9	1	86	123	12.7506	0.00274447	0.726036	0	95	0.0947368	0.00806452	ENSG00000078369	GNB1
chr1	1804474	1804475	-	A	--	CAATC	A	0.934066	TACAATC	10	4	85	118	3.45104	0.0483528	1	0	95	0.105263	0.0327869	ENSG00000078369	GNB1
chr1	1806491	1806492	-	A	--	ACAGC	A	0.920455	GGACAGC	15	5	79	107	4.03653	0.00814216	1	0	94	0.159574	0.0446429	ENSG00000078369	GNB1
chr1	2189754	2189755	-	A	--	CCACC	A	0.944785	AGCCACC	51	14	153	86	2.04314	0.0364834	0.856743	0	204	0.25	0.14	ENSG00000162585	FAAP20
chr1	2193806	2193807	-	A	--	CTACC	A	0.969543	TCCTACC	24	4	179	100	3.34126	0.0214438	0.856743	0	203	0.118227	0.0384615	ENSG00000162585	FAAP20
chr1	2194070	2194071	-	A	--	CGAGC	A	0.966102	GCCGAGC	21	2	166	88	5.54161	0.00981775	0.745058	0	187	0.112299	0.0222222	ENSG00000162585	FAAP20
chr1	2402220	2402221	+	A	--	CAAGG	A	0.939394	CAAGGGC	12	0	155	83	Inf	0.00990401	0.943231	0	167	0.0718563	0	ENSG00000157916	RER1
chr1	6186252	6186253	-	A	--	GGAAA	A	0.958824	TGGGAAA	18	3	157	106	4.03494	0.0193147	0.913217	0	175	0.102857	0.0275229	ENSG00000116251	RPL22
chr1	6186621	6186622	-	A	--	GGAAC	A	0.998214	TGGGAAC	43	11	1077	570	2.0681	0.0291459	0.951606	0	1120	0.0383929	0.0189329	ENSG00000116251	RPL22
chr1	6186678	6186679	-	A	--	CGAGG	A	0.989646	GACGAGG	28	6	1135	598	2.45769	0.0442167	1	0	1163	0.0240757	0.00993377	ENSG00000116251	RPL22
chr1	6186729	6186730	-	A	--	TTACG	A	0.99469	AGTTACG	58	18	1102	585	1.71005	0.0486256	1	0	1160	0.05	0.0298507	ENSG00000116251	RPL22
chr1	6223745	6223746	-	A	--	CCACT	A	0.914894	AGCCACT	8	2	43	60	5.50212	0.0410326	1	0	51	0.156863	0.0322581	ENSG00000116237	ICMT
chr1	6224143	6224144	-	A	--	CCAGT	A	0.921569	TGCCAGT	5	0	46	53	Inf	0.0255437	1	0	51	0.0980392	0	ENSG00000116237	ICMT
chr1	6224436	6224437	-	A	--	CAACT	A	0.853659	TTCAACT	11	4	35	45	3.48986	0.0487465	1	0	46	0.23913	0.0816327	ENSG00000116237	ICMT
chr1	6224480	6224481	-	A	--	ACATT	A	0.925	ACACATT	9	1	36	46	11.2527	0.00693666	1	0	45	0.2	0.0212766	ENSG00000116237	ICMT
chr1	6224823	6224824	-	A	--	ACAGC	A	0.894737	CCACAGC	8	1	33	39	9.24116	0.0291267	1	0	41	0.195122	0.025	ENSG00000116237	ICMT
chr1	6232033	6232034	-	A	--	ACAGC	A	0.952381	TTACAGC	8	1	39	42	8.45147	0.0315236	1	0	47	0.170213	0.0232558	ENSG00000116237	ICMT
chr1	6264320	6264321	-	A	--	GTAGG	A	0.903846	CTGTAGG	33	8	88	67	3.12394	0.00636084	1	0	121	0.272727	0.106667	ENSG00000097021	ACOT7
chr1	6264504	6264505	-	A	--	CCAAT	A	0.90678	ACCCAAT	17	3	104	68	3.68431	0.0477681	1	0	121	0.140496	0.0422535	ENSG00000097021	ACOT7
chr1	6264560	6264561	-	A	--	CCATG	A	0.737374	AGCCATG	47	15	72	54	2.33965	0.0155753	1	0	119	0.394958	0.217391	ENSG00000097021	ACOT7
chr1	6785518	6785519	+	A	--	CGAGG	A	0.943396	CGAGGAG	54	16	50	36	2.41617	0.0165462	1	0	104	0.519231	0.307692	ENSG00000171735	CAMTA1
chr1	6820243	6820244	+	A	--	CTATA	A	0.876543	CTATAGA	23	4	62	39	3.58529	0.0221387	1	0	85	0.270588	0.0930233	ENSG00000171735	CAMTA1
chr1	7781018	7781019	+	A	--	ACAGA	A	0.807692	ACAGACT	36	7	121	57	2.41411	0.0415009	1	0	157	0.229299	0.109375	NA	NA
chr1	7781025	7781026	+	A	--	TTATC	A	0.967949	TTATCGC	11	0	147	64	Inf	0.0362929	1	0	158	0.0696203	0	NA	NA
chr1	7781093	7781094	+	A	--	AAAGC	A	0.986928	AAAGCAG	10	0	150	67	Inf	0.0359882	1	0	160	0.0625	0	ENSG00000049245	VAMP3
chr1	7781401	7781402	+	A	--	GTAAT	A	0.993289	GTAATCA	10	0	148	65	Inf	0.036822	1	0	158	0.0632911	0	ENSG00000049245	VAMP3
chr1	7962853	7962854	+	A	--	GTAGA	A	0.947967	GTAGATG	41	8	579	256	2.26421	0.0362271	0.623704	0	620	0.066129	0.030303	ENSG00000116288	PARK7
chr1	7977679	7977680	+	A	--	ATAGG	A	0.980707	ATAGGTT	49	11	609	286	2.09055	0.0301186	0.571491	0	658	0.0744681	0.037037	ENSG00000116288	PARK7
chr1	7985027	7985028	+	A	--	TGAAG	A	0.993701	TGAAGGC	48	11	629	310	2.14917	0.021489	0.514589	0	677	0.070901	0.0342679	ENSG00000116288	PARK7
chr1	7985170	7985171	+	A	--	CTACT	A	0.982213	CTACTTT	184	58	496	264	1.6877	0.00200615	0.248437	0	680	0.270588	0.180124	ENSG00000116288	PARK7
chr1	8011789	8011790	-	A	--	TCATT	A	1	ATTCATT	13	1	257	174	8.77507	0.0113371	1	0	270	0.0481481	0.00571429	ENSG00000116285	ERRFI1
chr1	8011836	8011837	-	A	--	GCACT	A	0.965779	ATGCACT	33	10	237	165	2.29353	0.0316693	1	0	270	0.122222	0.0571429	ENSG00000116285	ERRFI1
chr1	8012002	8012003	-	A	--	GCACA	A	0.981061	AAGCACA	13	1	257	173	8.72464	0.0114685	1	0	270	0.0481481	0.00574713	ENSG00000116285	ERRFI1
chr1	8012133	8012134	-	A	--	CCAGA	A	0.976471	TTCCAGA	18	4	244	161	2.96283	0.0451692	1	0	262	0.0687023	0.0242424	ENSG00000116285	ERRFI1
chr1	8012869	8012870	-	A	--	CTATC	A	0.99115	TACTATC	17	2	223	110	4.18029	0.0435528	1	0	240	0.0708333	0.0178571	ENSG00000116285	ERRFI1
chr1	8012897	8012898	-	A	--	CCATA	A	0.974138	GACCATA	13	0	225	110	Inf	0.0115754	1	0	238	0.0546218	0	ENSG00000116285	ERRFI1
chr1	8013208	8013209	-	A	--	AGACC	A	0.707865	TTAGACC	91	26	116	58	1.74668	0.0478	1	0	207	0.439614	0.309524	ENSG00000116285	ERRFI1
chr1	8013503	8013504	-	A	--	CAAAG	A	0.610811	TGCAAAG	81	20	113	57	2.03774	0.0178072	1	0	194	0.417526	0.25974	ENSG00000116285	ERRFI1
chr1	8013630	8013631	-	A	--	AGAAC	A	0.966667	AGAGAAC	15	1	173	75	6.47413	0.0454436	1	0	188	0.0797872	0.0131579	ENSG00000116285	ERRFI1
chr1	8013849	8013850	-	A	--	TCATT	A	0.95977	TCTCATT	17	1	161	66	6.93513	0.0292699	1	0	178	0.0955056	0.0149254	NA	NA
chr1	8013859	8013860	-	A	--	TAAGA	A	0.994186	ATTAAGA	12	0	166	67	Inf	0.0400825	1	0	178	0.0674157	0	NA	NA
chr1	8013881	8013882	-	A	--	CCACC	A	0.89441	CTCCACC	36	5	142	61	3.08122	0.0202187	1	0	178	0.202247	0.0757576	NA	NA
chr1	8013891	8013892	-	A	--	AAATC	A	0.993506	CCAAATC	25	3	153	63	3.41802	0.0420696	1	0	178	0.140449	0.0454545	NA	NA
chr1	8014241	8014242	-	A	--	ACAGT	A	0.967742	TCACAGT	20	1	147	53	7.17208	0.0304988	1	0	167	0.11976	0.0185185	ENSG00000116285	ERRFI1
chr1	8015316	8015317	-	A	--	TAATA	A	0.901408	CCTAATA	25	2	126	48	4.73536	0.0292257	1	0	151	0.165563	0.04	NA	NA
chr1	8015317	8015318	-	A	--	CTAAT	A	0.874172	GCCTAAT	22	2	129	48	4.07201	0.0468271	1	0	151	0.145695	0.04	NA	NA
chr1	8015604	8015605	-	A	--	GGAGT	A	0.992857	CAGGAGT	20	1	128	42	6.52283	0.0496727	1	0	148	0.135135	0.0232558	ENSG00000116285	ERRFI1
chr1	8015618	8015619	-	A	--	CAATG	A	0.971429	CACAATG	14	0	134	43	Inf	0.0422582	1	0	148	0.0945946	0	ENSG00000116285	ERRFI1
chr1	8860999	8861000	-	A	--	ATACT	A	0.984	GAATACT	12	0	246	103	Inf	0.0224521	0.142509	0	258	0.0465116	0	ENSG00000074800	ENO1
chr1	8861053	8861054	-	A	--	CTAGA	A	0.925469	GGCTAGA	572	166	4929	2478	1.73222	5.38496e-10	6.20495e-08	0	5501	0.103981	0.0627837	ENSG00000074800	ENO1
chr1	8861095	8861096	-	A	--	AGAGT	A	0.994801	CTAGAGT	188	63	5319	2588	1.45189	0.0112035	0.0858716	0	5507	0.0341384	0.0237646	ENSG00000074800	ENO1
chr1	8861154	8861155	-	A	--	GCAGT	A	0.923191	TTGCAGT	553	212	4952	2435	1.28257	0.00305634	0.0338743	0	5505	0.100454	0.0800907	ENSG00000074800	ENO1
chr1	8861271	8861272	-	A	--	CCAAC	A	0.950377	GACCAAC	672	203	4769	2385	1.65542	6.10991e-10	6.20495e-08	0	5441	0.123507	0.0784389	ENSG00000074800	ENO1
chr1	8861360	8861361	-	A	--	GTAAG	A	0.959083	AAGTAAG	594	220	4748	2288	1.30102	0.00147886	0.0198776	0	5342	0.111194	0.0877193	ENSG00000074800	ENO1
chr1	8862887	8862888	-	A	--	TCAGG	A	0.980484	CCTCAGG	298	111	4870	2279	1.25626	0.0489165	0.232863	0	5168	0.0576625	0.0464435	ENSG00000074800	ENO1
chr1	8862940	8862941	-	A	--	CAAGA	A	0.992709	ATCAAGA	263	85	4877	2287	1.45088	0.00310975	0.0338743	0	5140	0.0511673	0.0358347	NA	NA
chr1	8862941	8862942	-	A	--	TCAAG	A	0.958317	GATCAAG	340	126	4798	2242	1.26092	0.0306632	0.175164	0	5138	0.0661736	0.0532095	NA	NA
chr1	8863279	8863280	-	A	--	GAAGA	A	0.998824	CTGAAGA	88	24	5063	2341	1.69526	0.0236307	0.146929	0	5151	0.0170841	0.010148	ENSG00000074800	ENO1
chr1	8864020	8864021	-	A	--	GAATC	A	0.979116	AGGAATC	512	161	4429	2033	1.45967	4.35415e-05	0.00137231	0	4941	0.103623	0.073382	NA	NA
chr1	8864021	8864022	-	A	--	GGAAT	A	0.991843	CAGGAAT	258	80	4683	2114	1.45576	0.0036943	0.0390357	0	4941	0.0522162	0.0364631	NA	NA
chr1	8864040	8864041	-	A	--	GAAGT	A	0.985748	CAGAAGT	342	123	4576	2053	1.24737	0.0424605	0.213823	0	4918	0.0695405	0.0565257	ENSG00000074800	ENO1
chr1	8864061	8864062	-	A	--	GGATG	A	0.998565	CAGGATG	234	69	4653	2091	1.52393	0.00218779	0.0268408	0	4887	0.0478821	0.0319444	ENSG00000074800	ENO1
chr1	8865344	8865345	-	A	--	GCAGG	A	0.963457	CAGCAGG	326	112	4425	1937	1.27405	0.0313333	0.176283	0	4751	0.0686171	0.0546608	ENSG00000074800	ENO1
chr1	8865442	8865443	-	A	--	CTACA	A	0.972304	GGCTACA	472	163	4192	1816	1.25444	0.0176169	0.120716	0	4664	0.101201	0.0823648	ENSG00000074800	ENO1
chr1	8866329	8866330	-	A	--	CCAAT	A	0.984422	CACCAAT	774	271	3791	1639	1.23473	0.0061041	0.0563551	0	4565	0.169551	0.141885	ENSG00000074800	ENO1
chr1	8866350	8866351	-	A	--	AGAAA	A	0.995687	GGAGAAA	151	45	4384	1839	1.40756	0.0465259	0.228014	0	4535	0.0332966	0.0238854	ENSG00000074800	ENO1
chr1	8866406	8866407	-	A	--	GGAAG	A	0.995279	AGGGAAG	181	55	4294	1787	1.36954	0.0484798	0.231859	0	4475	0.0404469	0.0298588	ENSG00000074800	ENO1
chr1	8866448	8866449	-	A	--	GCAGG	A	0.977825	ATGCAGG	312	103	4119	1721	1.26554	0.044289	0.220001	0	4431	0.070413	0.0564693	ENSG00000074800	ENO1
chr1	8871951	8871952	-	A	--	TCAAC	A	0.993815	CTTCAAC	80	17	3978	1531	1.81098	0.0287948	0.170899	0	4058	0.0197141	0.0109819	ENSG00000074800	ENO1
chr1	8874827	8874828	-	A	--	TCAAA	A	0.849947	CCTCAAA	985	315	2995	1190	1.24238	0.0031317	0.0338743	0	3980	0.247487	0.209302	ENSG00000074800	ENO1
chr1	8878620	8878621	-	A	--	GCACC	A	0.974718	CAGCACC	171	43	3606	1346	1.48433	0.022254	0.141743	0	3777	0.045274	0.0309575	ENSG00000074800	ENO1
chr1	9729302	9729303	-	A	--	TTAGT	A	0.744898	TCTTAGT	41	11	64	49	2.83636	0.00857153	1	0	105	0.390476	0.183333	ENSG00000171603	CLSTN1
chr1	9730202	9730203	-	A	--	GGACA	A	0.453125	GAGGACA	65	21	24	19	2.43217	0.0271882	1	0	89	0.730337	0.525	ENSG00000171603	CLSTN1
chr1	9871216	9871217	-	A	--	TCAGC	A	0.939394	GCTCAGC	7	0	29	21	Inf	0.0394025	1	0	36	0.194444	0	ENSG00000178585	CTNNBIP1
chr1	10015835	10015836	+	A	--	CCACA	A	0.918919	CCACATC	9	1	31	26	7.37295	0.0409609	1	0	40	0.225	0.037037	ENSG00000162444	RBP7
chr1	10417054	10417055	+	A	--	TGAAG	A	0.962585	TGAAGGG	31	3	276	128	4.77971	0.00335795	0.439186	0	307	0.100977	0.0229008	ENSG00000142657	PGD
chr1	10417106	10417107	+	A	--	GGACA	A	0.966667	GGACATT	19	2	288	130	4.27762	0.047999	0.99428	0	307	0.0618893	0.0151515	ENSG00000142657	PGD
chr1	10417382	10417383	+	A	--	CTACG	A	0.993464	CTACGCT	10	0	300	133	Inf	0.0367988	0.959565	0	310	0.0322581	0	ENSG00000142657	PGD
chr1	10419765	10419766	+	A	--	TCACC	A	0.685121	TCACCCT	149	53	191	105	1.54414	0.0313205	0.918875	0	340	0.438235	0.335443	ENSG00000142657	PGD
chr1	10419787	10419788	+	A	--	CCAGG	A	0.95107	CCAGGAC	41	9	301	150	2.26698	0.0362377	0.959565	0	342	0.119883	0.0566038	ENSG00000142657	PGD
chr1	10419817	10419818	+	A	--	CCACC	A	0.975758	CCACCTG	35	6	310	156	2.93039	0.0137178	0.726374	0	345	0.101449	0.037037	ENSG00000142657	PGD
chr1	10419983	10419984	+	A	--	GAACC	A	0.974063	GAACCAT	15	0	337	167	Inf	0.00378864	0.439186	0	352	0.0426136	0	ENSG00000142657	PGD
chr1	10469300	10469301	-	A	--	CCAGT	A	0.666667	CACCAGT	10	2	18	19	5.11366	0.0470786	1	0	28	0.357143	0.0952381	ENSG00000160049	DFFA
chr1	11023052	11023053	+	A	--	CCATA	A	1	CCATATG	18	2	74	38	4.58079	0.0353635	1	0	92	0.195652	0.05	ENSG00000120948	TARDBP
chr1	11023657	11023658	+	A	--	GAAGA	A	0.809524	GAAGACT	35	5	72	46	4.43649	0.00166759	1	0	107	0.327103	0.0980392	ENSG00000120948	TARDBP
chr1	11056083	11056084	-	A	--	GAAAG	A	1	CCGAAAG	12	1	158	112	8.4653	0.0178121	1	0	170	0.0705882	0.00884956	ENSG00000116649	SRM
chr1	11059307	11059308	-	A	--	TCATC	A	0.974359	TGTCATC	12	0	145	99	Inf	0.0040513	1	0	157	0.0764331	0	ENSG00000116649	SRM
chr1	11059342	11059343	-	A	--	TAAGA	A	0.986207	AGTAAGA	27	6	128	91	3.18614	0.0118676	1	0	155	0.174194	0.0618557	ENSG00000116649	SRM
chr1	11066690	11066691	-	A	--	GGACC	A	0.909091	GTGGACC	9	1	35	37	9.30928	0.0173263	1	0	44	0.204545	0.0263158	ENSG00000171824	EXOSC10
chr1	11106975	11106976	-	A	--	GGACA	A	0.814815	GTGGACA	14	5	16	21	3.58849	0.0473109	1	0	30	0.466667	0.192308	ENSG00000198793	MTOR
chr1	11650749	11650750	-	A	--	GCAGG	A	0.944444	CAGCAGG	11	2	50	44	4.77957	0.0382587	1	0	61	0.180328	0.0434783	ENSG00000116661	FBXO2
chr1	11680586	11680587	-	A	--	ACACG	A	0.983333	TCACACG	28	5	56	33	3.27124	0.0269078	1	0	84	0.333333	0.131579	ENSG00000116670	MAD2L2
chr1	11745818	11745819	+	A	--	TCACT	A	0.933333	TCACTGG	9	0	42	23	Inf	0.0496085	1	0	51	0.176471	0	ENSG00000177674	AGTRAP
chr1	11750402	11750403	+	A	--	TCAGG	A	0.782609	TCAGGGC	17	3	53	43	4.54524	0.0131781	1	0	70	0.242857	0.0652174	ENSG00000177674	AGTRAP
chr1	11920114	11920115	-	A	--	CCAGT	A	0.923077	GGCCAGT	7	0	46	33	Inf	0.0404072	1	0	53	0.132075	0	ENSG00000116685	KIAA2013
chr1	11922775	11922776	-	A	--	ACATG	A	1	GCACATG	7	0	39	28	Inf	0.0400309	1	0	46	0.152174	0	ENSG00000116685	KIAA2013
chr1	11922828	11922829	-	A	--	GCAGG	A	0.928571	CTGCAGG	7	0	38	28	Inf	0.038983	1	0	45	0.155556	0	ENSG00000116685	KIAA2013
chr1	11960753	11960754	+	A	--	CCAGG	A	0.909091	CCAGGAA	7	0	29	23	Inf	0.0358404	1	0	36	0.194444	0	ENSG00000083444	PLOD1
chr1	11964203	11964204	+	A	--	GCATG	A	0.90625	GCATGGG	12	2	27	23	4.99872	0.0356288	1	0	39	0.307692	0.08	ENSG00000083444	PLOD1
chr1	11974892	11974893	+	A	--	GAACC	A	0.966102	GAACCCA	9	0	50	40	Inf	0.0100382	1	0	59	0.152542	0	ENSG00000083444	PLOD1
chr1	11975480	11975481	+	A	--	TGAAG	A	0.965517	TGAAGAG	12	1	55	46	9.8919	0.0137865	1	0	67	0.179104	0.0212766	ENSG00000083444	PLOD1
chr1	11975527	11975528	+	A	--	TCATT	A	1	TCATTTA	9	1	55	46	7.4253	0.0421454	1	0	64	0.140625	0.0212766	ENSG00000083444	PLOD1
chr1	12011780	12011781	+	A	--	GGACA	A	0.7	GGACACT	27	7	20	16	3.03522	0.0433919	1	0	47	0.574468	0.304348	ENSG00000116688	MFN2
chr1	12013063	12013064	+	A	--	GGACT	A	0.944444	GGACTCT	23	5	59	43	3.3246	0.0259068	1	0	82	0.280488	0.104167	ENSG00000116688	MFN2
chr1	12013141	12013142	+	A	--	GCATG	A	0.962025	GCATGTC	7	0	75	50	Inf	0.0441633	1	0	82	0.0853659	0	ENSG00000116688	MFN2
chr1	12013156	12013157	+	A	--	TCACT	A	0.684211	TCACTGT	43	15	39	35	2.55407	0.0183336	1	0	82	0.52439	0.3	ENSG00000116688	MFN2
chr1	15410026	15410027	+	A	--	CGAGG	A	0.978495	CGAGGGC	32	9	452	270	2.12202	0.046751	0.549957	0	484	0.0661157	0.0322581	NA	NA
chr1	15410038	15410039	+	A	--	CGAGA	A	0.979123	CGAGACC	32	8	460	277	2.40632	0.0278066	0.442681	0	492	0.0650407	0.0280702	NA	NA
chr1	15410212	15410213	+	A	--	CAACC	A	0.963602	CAACCCC	40	11	486	298	2.2278	0.023818	0.422129	0	526	0.0760456	0.0355987	ENSG00000142634	EFHD2
chr1	15425989	15425990	+	A	--	GGACT	A	0.983784	GGACTTT	24	4	538	335	3.73175	0.00923883	0.324446	0	562	0.0427046	0.0117994	ENSG00000142634	EFHD2
chr1	15428604	15428605	+	A	--	TCAAC	A	0.981197	TCAACGT	26	6	567	340	2.59622	0.0387811	0.532997	0	593	0.0438449	0.017341	ENSG00000142634	EFHD2
chr1	15428915	15428916	+	A	--	GCACG	A	0.942918	GCACGAG	86	32	434	266	1.64622	0.0231468	0.422129	0	520	0.165385	0.107383	ENSG00000142634	EFHD2
chr1	15429100	15429101	+	A	--	CAACC	A	0.837838	CAACCCG	125	57	434	281	1.41934	0.049104	0.565354	0	559	0.223614	0.168639	ENSG00000142634	EFHD2
chr1	15429223	15429224	+	A	--	CCAAG	A	0.897436	CCAAGGG	130	44	448	321	2.11539	4.77097e-05	0.0361931	0	578	0.224913	0.120548	NA	NA
chr1	15429224	15429225	+	A	--	CAAGG	A	0.904031	CAAGGGG	117	49	461	316	1.6359	0.00833145	0.324446	0	578	0.202422	0.134247	NA	NA
chr1	15429232	15429233	+	A	--	TAATT	A	0.873684	TAATTGG	128	52	450	314	1.71665	0.00284802	0.180446	0	578	0.221453	0.142077	NA	NA
chr1	15429301	15429302	+	A	--	GGAGA	A	0.990706	GGAGAGG	62	23	531	347	1.76059	0.0262931	0.427128	0	593	0.104553	0.0621622	ENSG00000142634	EFHD2
chr1	15429475	15429476	+	A	--	GCAGG	A	0.943686	GCAGGGA	106	43	518	347	1.65056	0.0105103	0.354001	0	624	0.169872	0.110256	ENSG00000142634	EFHD2
chr1	15429588	15429589	+	A	--	CTAGG	A	0.846026	CTAGGGA	163	60	483	346	1.94491	5.24524e-05	0.0361931	0	646	0.252322	0.147783	ENSG00000142634	EFHD2
chr1	15429811	15429812	+	A	--	ACAGG	A	0.982275	ACAGGCC	32	9	663	433	2.32057	0.022865	0.422129	0	695	0.0460432	0.020362	ENSG00000142634	EFHD2
chr1	15429940	15429941	+	A	--	ACAAG	A	0.978884	ACAAGTG	75	33	633	432	1.5505	0.049512	0.565716	0	708	0.105932	0.0709677	ENSG00000142634	EFHD2
chr1	15430010	15430011	+	A	--	TAAAC	A	0.991465	TAAACTC	25	5	689	469	3.40058	0.00781482	0.321755	0	714	0.035014	0.0105485	NA	NA
chr1	15430018	15430019	+	A	--	ATAAC	A	0.952024	ATAACTC	95	44	619	430	1.49936	0.042266	0.539739	0	714	0.133053	0.092827	NA	NA
chr1	15733988	15733989	+	A	--	GCAGG	A	0.825	GCAGGCA	9	0	33	20	Inf	0.0474727	1	0	42	0.214286	0	ENSG00000116786	PLEKHM2
chr1	15734442	15734443	+	A	--	TCACT	A	1	TCACTGC	13	2	32	26	5.1786	0.0359746	1	0	45	0.288889	0.0714286	ENSG00000116786	PLEKHM2
chr1	16124777	16124778	-	A	--	TGACT	A	0.902174	CTTGACT	18	8	77	89	2.58801	0.0355977	1	0	95	0.189474	0.0824742	ENSG00000142627	EPHA2
chr1	16124791	16124792	-	A	--	GCAGA	A	0.516484	GGGCAGA	48	33	47	63	1.9428	0.0283523	1	0	95	0.505263	0.34375	ENSG00000142627	EPHA2
chr1	16124861	16124862	-	A	--	GGAGA	A	1	CAGGAGA	7	0	88	96	Inf	0.00671217	1	0	95	0.0736842	0	ENSG00000142627	EPHA2
chr1	16124906	16124907	-	A	--	CCAAG	A	0.9	TCCCAAG	16	4	78	89	4.53034	0.00786372	1	0	94	0.170213	0.0430108	ENSG00000142627	EPHA2
chr1	16125038	16125039	-	A	--	CCAGG	A	0.811765	GACCAGG	25	8	66	74	3.47941	0.00348948	1	0	91	0.274725	0.097561	ENSG00000142627	EPHA2
chr1	16125281	16125282	-	A	--	CCAGA	A	0.965116	CACCAGA	6	0	81	75	Inf	0.0308981	1	0	87	0.0689655	0	ENSG00000142627	EPHA2
chr1	16130295	16130296	-	A	--	ACATC	A	0.958333	TGACATC	21	4	56	62	5.74824	0.000818228	1	0	77	0.272727	0.0606061	ENSG00000142627	EPHA2
chr1	16148431	16148432	-	A	--	CCATT	A	0.891304	GCCCATT	19	3	32	26	5.05231	0.0100316	1	0	51	0.372549	0.103448	ENSG00000142627	EPHA2
chr1	16148674	16148675	-	A	--	GCAAA	A	0.875	CCGCAAA	9	0	40	27	Inf	0.0225474	1	0	49	0.183673	0	ENSG00000142627	EPHA2
chr1	16393423	16393424	+	A	--	GGAAG	A	0.979592	GGAAGCG	12	0	48	20	Inf	0.0313751	1	0	60	0.2	0	ENSG00000055070	SZRD1
chr1	16396050	16396051	+	A	--	CTACT	A	0.909091	CTACTTC	14	2	39	27	4.76904	0.0418835	1	0	53	0.264151	0.0689655	ENSG00000055070	SZRD1
chr1	16397364	16397365	+	A	--	GTATT	A	0.982456	GTATTGT	13	1	49	32	8.35597	0.029965	1	0	62	0.209677	0.030303	ENSG00000055070	SZRD1
chr1	16397681	16397682	+	A	--	GGAGC	A	0.984127	GGAGCTG	9	1	61	48	6.996	0.0453447	1	0	70	0.128571	0.0204082	ENSG00000055070	SZRD1
chr1	16458937	16458938	+	A	--	TCATC	A	1	TCATCTG	7	0	52	32	Inf	0.0491699	1	0	59	0.118644	0	ENSG00000157191	NECAP2
chr1	16459385	16459386	+	A	--	TTAGA	A	0.947368	TTAGAGG	10	0	54	32	Inf	0.0279056	1	0	64	0.15625	0	ENSG00000157191	NECAP2
chr1	16459937	16459938	+	A	--	GCACC	A	0.928571	GCACCTC	9	0	61	36	Inf	0.0266167	1	0	70	0.128571	0	ENSG00000157191	NECAP2
chr1	16986037	16986038	-	A	--	CCATC	A	0.653061	GACCATC	23	4	30	26	4.89355	0.00677517	1	0	53	0.433962	0.133333	ENSG00000159363	ATP13A2
chr1	16986067	16986068	-	A	--	GAAGC	A	0.978723	GGGAAGC	7	0	46	30	Inf	0.0451957	1	0	53	0.132075	0	ENSG00000159363	ATP13A2
chr1	17018751	17018752	-	A	--	AAATG	A	0.988235	ATAAATG	38	10	167	99	2.2474	0.032021	1	0	205	0.185366	0.0917431	ENSG00000117118	SDHB
chr1	17018781	17018782	-	A	--	ACAGC	A	0.955357	ATACAGC	14	1	213	116	7.59656	0.0239606	1	0	227	0.061674	0.00854701	ENSG00000117118	SDHB
chr1	17018915	17018916	-	A	--	TGATG	A	0.982063	AATGATG	12	1	215	118	6.56326	0.0400678	1	0	227	0.0528634	0.00840336	ENSG00000117118	SDHB
chr1	17028711	17028712	-	A	--	GAACA	A	0.842932	ATGAACA	54	15	154	90	2.09925	0.0207435	1	0	208	0.259615	0.142857	ENSG00000117118	SDHB
chr1	17033099	17033100	-	A	--	GAAGT	A	0.989691	ATGAAGT	16	2	188	99	4.19802	0.0416024	1	0	204	0.0784314	0.019802	ENSG00000117118	SDHB
chr1	17044761	17044762	-	A	--	ATAAG	A	0.979487	TAATAAG	12	0	189	95	Inf	0.0109915	1	0	201	0.0597015	0	ENSG00000117118	SDHB
chr1	18871453	18871454	-	A	--	CCACC	A	0.906977	TGCCACC	8	0	39	24	Inf	0.0448306	1	0	47	0.170213	0	ENSG00000159423	ALDH4A1
chr1	18904329	18904330	-	A	--	TTATA	A	0.965517	CTTTATA	12	1	48	34	8.36405	0.0274082	1	0	60	0.2	0.0285714	ENSG00000169991	IFFO2
chr1	19074612	19074613	-	A	--	TCAAA	A	0.794118	CATCAAA	13	4	21	29	4.388	0.0233515	1	0	34	0.382353	0.121212	ENSG00000127481	UBR4
chr1	19081517	19081518	-	A	--	CCAAG	A	0.892857	GCCCAAG	7	0	24	27	Inf	0.0116991	1	0	31	0.225806	0	ENSG00000127481	UBR4
chr1	19081562	19081563	-	A	--	CAACT	A	0.931034	AGCAACT	6	0	25	26	Inf	0.0266343	1	0	31	0.193548	0	ENSG00000127481	UBR4
chr1	19257475	19257476	+	A	--	TGAGG	A	1	TGAGGTG	7	0	39	31	Inf	0.0374347	1	0	46	0.152174	0	ENSG00000053372	MRTO4
chr1	19307056	19307057	-	A	--	GGAAA	A	0.968504	CGGGAAA	20	2	108	60	5.51912	0.0140161	1	0	128	0.15625	0.0322581	ENSG00000053371	AKR7A2
chr1	19311907	19311908	-	A	--	ACACG	A	0.90991	GGACACG	20	2	97	50	5.11794	0.0236605	1	0	117	0.17094	0.0384615	ENSG00000053371	AKR7A2
chr1	19339120	19339121	-	A	--	GAAGA	A	0.997015	GAGAAGA	13	0	331	105	Inf	0.0451782	1	0	344	0.0377907	0	ENSG00000077549	CAPZB
chr1	19339295	19339296	-	A	--	AGAGA	A	0.991453	ATAGAGA	14	0	343	112	Inf	0.0274576	1	0	357	0.0392157	0	ENSG00000077549	CAPZB
chr1	19378563	19378564	-	A	--	CAATG	A	0.972393	AACAATG	22	1	308	97	6.91053	0.0373687	1	0	330	0.0666667	0.0102041	ENSG00000077549	CAPZB
chr1	19378646	19378647	-	A	--	CCATG	A	0.948805	CACCATG	46	2	278	92	7.58966	0.000413497	0.23743	0	324	0.141975	0.0212766	ENSG00000077549	CAPZB
chr1	19385614	19385615	-	A	--	CTATG	A	0.986928	GTCTATG	13	0	296	90	Inf	0.0464466	1	0	309	0.0420712	0	ENSG00000077549	CAPZB
chr1	19608112	19608113	+	A	--	GAAAT	A	0.925	GAAATGG	6	0	36	39	Inf	0.0262168	0.718304	0	42	0.142857	0	ENSG00000173436	MICOS10
chr1	19608131	19608132	+	A	--	GGAAG	A	0.945946	GGAAGGA	7	0	35	39	Inf	0.0121819	0.718304	0	42	0.166667	0	ENSG00000173436	MICOS10
chr1	19608188	19608189	+	A	--	AGAAT	A	0.972973	AGAATGT	9	1	33	38	10.1249	0.0151179	0.718304	0	42	0.214286	0.025641	ENSG00000173436	MICOS10
chr1	19608260	19608261	+	A	--	GCAAA	A	0.923077	GCAAACA	14	3	33	38	5.27918	0.0132273	0.718304	0	47	0.297872	0.0731707	ENSG00000173436	MICOS10
chr1	19608281	19608282	+	A	--	TGACT	A	0.975	TGACTGG	11	3	38	42	3.99673	0.0425675	0.813008	0	49	0.22449	0.0666667	ENSG00000173436	MICOS10
chr1	19608300	19608301	+	A	--	GAAGG	A	0.933333	GAAGGCA	7	0	42	45	Inf	0.0128255	0.718304	0	49	0.142857	0	ENSG00000173436	MICOS10
chr1	19608393	19608394	+	A	--	ACACA	A	0.789474	ACACATC	21	8	29	38	3.39473	0.013734	0.718304	0	50	0.42	0.173913	ENSG00000173436	MICOS10
chr1	19608539	19608540	+	A	--	GGAAG	A	0.822222	GGAAGGG	18	8	35	46	2.92705	0.0251886	0.718304	0	53	0.339623	0.148148	ENSG00000173436	MICOS10
chr1	19622134	19622135	+	A	--	TTACC	A	0.977099	TTACCTT	56	18	253	148	1.8178	0.0459961	0.825465	0	309	0.18123	0.108434	ENSG00000173436	MICOS10
chr1	19626454	19626455	+	A	--	TCAGG	A	0.922388	TCAGGAA	47	14	299	185	2.07461	0.0233675	0.718304	0	346	0.135838	0.0703518	ENSG00000173436	MICOS10
chr1	19626546	19626547	+	A	--	TGAAA	A	0.993548	TGAAACC	37	10	307	188	2.26274	0.0259627	0.718304	0	344	0.107558	0.0505051	NA	NA
chr1	19626547	19626548	+	A	--	GAAAC	A	1	GAAACCA	22	2	322	194	6.61027	0.00369586	0.718304	0	344	0.0639535	0.0102041	NA	NA
chr1	19658401	19658402	+	A	--	ACAGT	A	0.866667	ACAGTCT	6	2	25	49	5.74764	0.0481888	1	0	31	0.193548	0.0392157	ENSG00000158747	NBL1
chr1	20639984	20639985	+	A	--	TCACT	A	0.852941	TCACTTA	20	4	28	21	3.68665	0.0358862	1	0	48	0.416667	0.16	ENSG00000158828	PINK1
chr1	20649206	20649207	+	A	--	GCACT	A	0.978723	GCACTGC	7	0	45	29	Inf	0.0460272	1	0	52	0.134615	0	ENSG00000158828	PINK1
chr1	20651837	20651838	-	A	--	ATATA	A	0.994413	AAATATA	6	0	175	127	Inf	0.0443604	1	0	181	0.0331492	0	NA	NA
chr1	20651922	20651923	-	A	--	TGAAT	A	0.961111	CATGAAT	10	1	171	125	7.27621	0.0303473	1	0	181	0.0552486	0.00793651	NA	NA
chr1	20653711	20653712	-	A	--	GGAGG	A	0.961326	GAGGAGG	96	41	170	116	1.59595	0.0408759	1	0	266	0.360902	0.261146	NA	NA
chr1	20742710	20742711	-	A	--	TGAAA	A	0.923077	TTTGAAA	4	0	35	46	Inf	0.0406221	1	0	39	0.102564	0	ENSG00000127483	HP1BP3
chr1	21217305	21217306	-	A	--	TGAGC	A	0.984615	TTTGAGC	8	0	64	60	Inf	0.00788938	1	0	72	0.111111	0	ENSG00000117298	ECE1
chr1	21217421	21217422	-	A	--	TAAGG	A	0.819672	TTTAAGG	24	9	49	52	2.80847	0.016704	1	0	73	0.328767	0.147541	ENSG00000117298	ECE1
chr1	21217813	21217814	-	A	--	GGAGG	A	1	ATGGAGG	8	1	57	57	7.89516	0.0349524	1	0	65	0.123077	0.0172414	NA	NA
chr1	21217819	21217820	-	A	--	CCAGA	A	0.953846	TTCCAGA	6	0	59	58	Inf	0.0289627	1	0	65	0.0923077	0	NA	NA
chr1	21218084	21218085	-	A	--	CCAAG	A	0.864407	CACCAAG	10	1	51	53	10.2324	0.00961763	1	0	61	0.163934	0.0185185	ENSG00000117298	ECE1
chr1	21218224	21218225	-	A	--	TCAAG	A	0.844828	AATCAAG	12	1	46	52	13.3258	0.00222211	1	0	58	0.206897	0.0188679	ENSG00000117298	ECE1
chr1	21218286	21218287	-	A	--	GAAGA	A	0.755102	CGGAAGA	20	8	37	44	2.94349	0.0274276	1	0	57	0.350877	0.153846	ENSG00000117298	ECE1
chr1	21218374	21218375	-	A	--	CCATA	A	0.921569	GGCCATA	11	2	45	48	5.78138	0.0174	1	0	56	0.196429	0.04	ENSG00000117298	ECE1
chr1	21218890	21218891	-	A	--	ACAGG	A	1	AAACAGG	6	0	43	44	Inf	0.0276064	1	0	49	0.122449	0	ENSG00000117298	ECE1
chr1	21219499	21219500	-	A	--	CTAAA	A	0.970588	TTCTAAA	9	1	31	32	9.06691	0.0185191	1	0	40	0.225	0.030303	ENSG00000117298	ECE1
chr1	21822405	21822406	-	A	--	TGACC	A	0.842105	TATGACC	9	1	29	33	9.97576	0.0151795	1	0	38	0.236842	0.0294118	ENSG00000187942	LDLRAD2
chr1	21822520	21822521	-	A	--	CCAGG	A	1	GCCCAGG	8	1	30	32	8.32607	0.0314606	1	0	38	0.210526	0.030303	ENSG00000187942	LDLRAD2
chr1	21822542	21822543	-	A	--	CCACC	A	0.941176	CCCCACC	19	7	18	26	3.84144	0.013117	1	0	37	0.513514	0.212121	ENSG00000187942	LDLRAD2
chr1	21823014	21823015	-	A	--	CCACC	A	0.866667	ACCCACC	14	3	22	24	4.96694	0.0208832	1	0	36	0.388889	0.111111	ENSG00000187942	LDLRAD2
chr1	22081767	22081768	+	A	--	ATATA	A	0.931818	ATATACT	21	2	161	65	4.22116	0.0467685	1	0	182	0.115385	0.0298507	NA	NA
chr1	22081769	22081770	+	A	--	ATACT	A	0.970588	ATACTCT	20	1	162	66	8.10749	0.0181865	1	0	182	0.10989	0.0149254	NA	NA
chr1	22086490	22086491	+	A	--	GTATT	A	1	GTATTTC	16	1	170	68	6.37112	0.0473925	1	0	186	0.0860215	0.0144928	ENSG00000070831	CDC42
chr1	22091676	22091677	+	A	--	GTATG	A	1	GTATGGC	15	1	165	69	6.24385	0.0467484	1	0	180	0.0833333	0.0142857	ENSG00000070831	CDC42
chr1	22092180	22092181	+	A	--	GTAGA	A	0.982609	GTAGATC	11	0	225	113	Inf	0.0189541	1	0	236	0.0466102	0	NA	NA
chr1	22092189	22092190	+	A	--	GTATT	A	1	GTATTTG	13	1	223	112	6.50707	0.0423393	1	0	236	0.0550847	0.00884956	NA	NA
chr1	22092253	22092254	+	A	--	CTATA	A	0.99115	CTATATG	16	1	222	119	8.54555	0.0151521	1	0	238	0.0672269	0.00833333	ENSG00000070831	CDC42
chr1	22092454	22092455	+	A	--	GTAGT	A	0.971831	GTAGTAT	16	1	206	114	8.81976	0.00882761	1	0	222	0.0720721	0.00869565	ENSG00000070831	CDC42
chr1	22092492	22092493	+	A	--	TTATG	A	0.995305	TTATGTA	9	0	212	118	Inf	0.0299916	1	0	221	0.040724	0	ENSG00000070831	CDC42
chr1	22092636	22092637	+	A	--	GGACC	A	0.90393	GGACCAG	36	9	204	120	2.34808	0.0294029	1	0	240	0.15	0.0697674	ENSG00000070831	CDC42
chr1	22092684	22092685	+	A	--	CTAGA	A	0.995652	CTAGAGC	14	1	229	131	7.98138	0.0237785	1	0	243	0.0576132	0.00757576	ENSG00000070831	CDC42
chr1	22092727	22092728	+	A	--	GAAAG	A	0.953782	GAAAGAC	15	2	226	132	4.36763	0.0383777	1	0	241	0.0622407	0.0149254	ENSG00000070831	CDC42
chr1	22092889	22092890	+	A	--	TCAAT	A	0.962441	TCAATTC	18	3	205	120	3.50203	0.0361573	1	0	223	0.0807175	0.0243902	ENSG00000070831	CDC42
chr1	23055150	23055151	+	A	--	AAACC	A	0.978723	AAACCCC	10	0	40	27	Inf	0.0120645	1	0	50	0.2	0	ENSG00000004487	KDM1A
chr1	23068607	23068608	+	A	--	TTAGT	A	0.913043	TTAGTCA	8	0	42	33	Inf	0.0193789	1	0	50	0.16	0	ENSG00000004487	KDM1A
chr1	23079607	23079608	+	A	--	GCATG	A	0.979167	GCATGTT	11	1	46	43	10.1075	0.0111103	1	0	57	0.192982	0.0227273	ENSG00000004487	KDM1A
chr1	23081461	23081462	+	A	--	GCACT	A	0.826923	GCACTAG	13	2	42	43	6.54737	0.00993508	1	0	55	0.236364	0.0444444	ENSG00000004487	KDM1A
chr1	23081571	23081572	+	A	--	TCAGG	A	0.964912	TCAGGTA	6	0	54	47	Inf	0.0336431	1	0	60	0.1	0	ENSG00000004487	KDM1A
chr1	23082353	23082354	+	A	--	CCAGG	A	0.949153	CCAGGTG	7	0	55	50	Inf	0.0163322	1	0	62	0.112903	0	ENSG00000004487	KDM1A
chr1	23083224	23083225	+	A	--	CTACC	A	0.912281	CTACCCA	15	4	51	46	3.34995	0.042937	1	0	66	0.227273	0.08	ENSG00000004487	KDM1A
chr1	23083611	23083612	+	A	--	ATAAC	A	1	ATAACAT	22	8	46	45	2.66891	0.0347219	1	0	68	0.323529	0.150943	ENSG00000004487	KDM1A
chr1	23085448	23085449	-	A	--	ATACC	A	0.931034	GAATACC	8	0	27	20	Inf	0.0406033	1	0	35	0.228571	0	ENSG00000169641	LUZP1
chr1	23310537	23310538	-	A	--	CAAGG	A	0.99359	AGCAAGG	16	2	145	107	5.87431	0.0109905	1	0	161	0.0993789	0.0183486	ENSG00000125944	HNRNPR
chr1	23311298	23311299	-	A	--	AAAGA	A	0.991667	GCAAAGA	22	3	116	75	4.7146	0.00731946	1	0	138	0.15942	0.0384615	ENSG00000125944	HNRNPR
chr1	23558039	23558040	-	A	--	ATATA	A	0.984615	GTATATA	30	5	318	161	3.03245	0.0231316	0.75375	0	348	0.0862069	0.0301205	NA	NA
chr1	23558044	23558045	-	A	--	AGAGT	A	1	ATAGAGT	24	4	324	162	2.99487	0.0379408	0.779051	0	348	0.0689655	0.0240964	NA	NA
chr1	23558264	23558265	-	A	--	GGACT	A	0.823741	AAGGACT	153	51	198	110	1.66501	0.0115021	0.559363	0	351	0.435897	0.31677	ENSG00000117318	ID3
chr1	23692629	23692630	+	A	--	AGAAC	A	0.998792	AGAACCC	46	13	1626	939	2.04293	0.0201766	0.335327	0	1672	0.027512	0.0136555	ENSG00000142676	RPL11
chr1	23692723	23692724	+	A	--	GGAGC	A	0.884961	GGAGCAG	459	199	1246	774	1.4326	0.000186311	0.0164975	0	1705	0.269208	0.204522	ENSG00000142676	RPL11
chr1	23693888	23693889	+	A	--	GAAGA	A	0.992077	GAAGAAA	23	4	1748	1028	3.38041	0.0159876	0.304117	0	1771	0.012987	0.00387597	ENSG00000142676	RPL11
chr1	23794984	23794985	+	A	--	GCAGT	A	0.817308	GCAGTAT	24	2	84	69	9.76499	0.000163909	0.158664	0	108	0.222222	0.028169	ENSG00000011009	LYPLA2
chr1	23795031	23795032	+	A	--	TGACC	A	0.990476	TGACCCA	13	2	94	69	4.73806	0.0296426	1	0	107	0.121495	0.028169	ENSG00000011009	LYPLA2
chr1	23795369	23795370	+	A	--	GGACT	A	0.969072	GGACTGA	25	7	90	73	2.88247	0.0182026	1	0	115	0.217391	0.0875	ENSG00000011009	LYPLA2
chr1	23795400	23795401	+	A	--	TCACC	A	0.60241	TCACCCC	66	35	49	47	1.80326	0.0445022	1	0	115	0.573913	0.426829	NA	NA
chr1	23795406	23795407	+	A	--	CCACT	A	0.973451	CCACTTT	7	0	108	82	Inf	0.0428441	1	0	115	0.0608696	0	NA	NA
chr1	23795754	23795755	-	A	--	TTATC	A	0.938462	TCTTATC	17	2	56	36	5.39886	0.0173126	1	0	73	0.232877	0.0526316	ENSG00000117308	GALE
chr1	23798144	23798145	-	A	--	TAACC	A	0.807018	GTTAACC	13	1	45	28	7.9521	0.0290643	1	0	58	0.224138	0.0344828	ENSG00000117308	GALE
chr1	23961728	23961729	+	A	--	TCAGA	A	0.929577	TCAGAAC	7	0	66	43	Inf	0.0451796	1	0	73	0.0958904	0	ENSG00000189266	PNRC2
chr1	23962636	23962637	+	A	--	AGAAA	A	0.988235	AGAAAGA	7	0	84	58	Inf	0.0430763	1	0	91	0.0769231	0	ENSG00000189266	PNRC2
chr1	23963304	23963305	+	A	--	CTAAG	A	0.892857	CTAAGCT	10	2	49	56	5.64046	0.0293331	1	0	59	0.169492	0.0344828	ENSG00000189266	PNRC2
chr1	23966944	23966945	-	A	--	TCATT	A	0.943396	AATCATT	8	0	47	29	Inf	0.0461773	1	0	55	0.145455	0	ENSG00000188529	SRSF10
chr1	23967446	23967447	-	A	--	TAATC	A	0.964286	ACTAATC	17	2	27	19	5.84274	0.0196817	1	0	44	0.386364	0.0952381	ENSG00000188529	SRSF10
chr1	24672479	24672480	+	A	--	TCATT	A	0.904762	TCATTGA	9	2	19	25	5.74097	0.0402913	1	0	28	0.321429	0.0740741	ENSG00000133226	SRRM1
chr1	24839972	24839973	+	A	--	GTAAA	A	0.956522	GTAAATT	7	0	44	28	Inf	0.0469764	1	0	51	0.137255	0	ENSG00000169504	CLIC4
chr1	24841448	24841449	+	A	--	TTAGT	A	0.849057	TTAGTCT	9	1	45	36	7.0829	0.044035	1	0	54	0.166667	0.027027	ENSG00000169504	CLIC4
chr1	24841825	24841826	+	A	--	CAACA	A	0.909091	CAACACT	11	1	46	39	9.16932	0.0134359	1	0	57	0.192982	0.025	ENSG00000169504	CLIC4
chr1	24843041	24843042	+	A	--	TCATT	A	0.989474	TCATTTT	26	8	69	57	2.66923	0.0297113	1	0	95	0.273684	0.123077	ENSG00000169504	CLIC4
chr1	24843667	24843668	+	A	--	TAATT	A	0.983333	TAATTTT	13	1	107	81	9.76922	0.00912353	1	0	120	0.108333	0.0121951	ENSG00000169504	CLIC4
chr1	25360950	25360951	+	A	--	TTATC	A	0.993827	TTATCAT	12	0	152	81	Inf	0.00994804	0.669361	0	164	0.0731707	0	ENSG00000183726	TMEM50A
chr1	25817711	25817712	+	A	--	GCATC	A	0.911765	GCATCTG	20	2	30	20	6.51917	0.0114644	1	0	50	0.4	0.0909091	ENSG00000162430	SELENON
chr1	25817966	25817967	+	A	--	GCACA	A	0.8	GCACAGG	23	2	30	23	8.60911	0.00164675	0.749273	0	53	0.433962	0.08	ENSG00000162430	SELENON
chr1	25900542	25900543	-	A	--	TTAGG	A	0.95	AGTTAGG	18	1	68	29	7.58972	0.0236147	0.759044	0	86	0.209302	0.0333333	ENSG00000117632	STMN1
chr1	25900711	25900712	-	A	--	TGAAA	A	0.994194	TGTGAAA	22	3	671	315	3.43941	0.0468716	0.922611	0	693	0.031746	0.00943396	ENSG00000117632	STMN1
chr1	25900760	25900761	-	A	--	TCAGT	A	0.992669	CTTCAGT	37	8	653	306	2.16588	0.0485681	0.923478	0	690	0.0536232	0.0254777	ENSG00000117632	STMN1
chr1	25900966	25900967	-	A	--	AAAGA	A	0.810964	CCAAAGA	230	79	420	209	1.4482	0.0194656	0.723045	0	650	0.353846	0.274306	NA	NA
chr1	25900967	25900968	-	A	--	CAAAG	A	0.800312	TCCAAAG	150	42	499	246	1.75967	0.00280753	0.315848	0	649	0.231125	0.145833	NA	NA
chr1	25900968	25900969	-	A	--	CCAAA	A	0.805855	ATCCAAA	128	38	522	250	1.61245	0.0159682	0.675224	0	650	0.196923	0.131944	NA	NA
chr1	25901082	25901083	-	A	--	TAAGC	A	0.985737	GATAAGC	33	4	610	278	3.7557	0.00600848	0.450636	0	643	0.0513219	0.0141844	NA	NA
chr1	25901083	25901084	-	A	--	ATAAG	A	0.971787	GGATAAG	30	5	613	277	2.70891	0.0383871	0.90345	0	643	0.0466563	0.0177305	NA	NA
chr1	25901614	25901615	-	A	--	GAAGG	A	0.998382	CAGAAGG	14	1	614	272	6.19437	0.0479852	0.923478	0	628	0.022293	0.003663	ENSG00000117632	STMN1
chr1	25904682	25904683	-	A	--	CTATT	A	0.949515	TTCTATT	88	21	476	212	1.86503	0.0127888	0.668913	0	564	0.156028	0.0901288	ENSG00000117632	STMN1
chr1	26170470	26170471	+	A	--	CCACA	A	0.855556	CCACAAG	21	3	74	41	3.84751	0.0299936	1	0	95	0.221053	0.0681818	ENSG00000142684	ZNF593
chr1	26280840	26280841	+	A	--	CCAGG	A	0.994465	CCAGGAC	31	3	516	313	6.25795	0.000377998	0.250613	0	547	0.0566728	0.00949367	NA	NA
chr1	26280846	26280847	+	A	--	CAACG	A	0.97417	CAACGCC	23	5	527	311	2.71197	0.0448332	0.933745	0	550	0.0418182	0.0158228	NA	NA
chr1	26281196	26281197	+	A	--	GGACC	A	0.939509	GGACCTT	83	27	491	313	1.95829	0.00318221	0.591532	0	574	0.144599	0.0794118	ENSG00000142669	SH3BGRL3
chr1	26281490	26281491	+	A	--	AGAGG	A	0.996473	AGAGGCA	11	1	564	359	6.99322	0.0353021	0.933745	0	575	0.0191304	0.00277778	ENSG00000142669	SH3BGRL3
chr1	26475932	26475933	+	A	--	GGAAA	A	0.996743	GGAAAGT	15	3	306	211	3.44114	0.0491969	0.933745	0	321	0.046729	0.0140187	NA	NA
chr1	26475933	26475934	+	A	--	GAAAG	A	1	GAAAGTA	7	0	314	214	Inf	0.0454794	0.933745	0	321	0.0218069	0	NA	NA
chr1	26557023	26557024	+	A	--	CCACC	A	0.878788	CCACCCT	6	0	28	34	Inf	0.0245749	1	0	34	0.176471	0	ENSG00000117676	RPS6KA1
chr1	26558842	26558843	+	A	--	TCAGC	A	0.868421	TCAGCTG	6	0	33	35	Inf	0.0263739	1	0	39	0.153846	0	ENSG00000117676	RPS6KA1
chr1	26571593	26571594	+	A	--	CAACT	A	0.916667	CAACTTT	13	4	33	39	3.78515	0.0308127	1	0	46	0.282609	0.0930233	ENSG00000117676	RPS6KA1
chr1	26574623	26574624	+	A	--	GCACA	A	0.911111	GCACACA	26	11	39	42	2.5254	0.0292426	1	0	65	0.4	0.207547	ENSG00000117676	RPS6KA1
chr1	26854270	26854271	+	A	--	GGAGA	A	0.972222	GGAGAGG	9	1	34	28	7.25417	0.042143	1	0	43	0.209302	0.0344828	ENSG00000204160	ZDHHC18
chr1	26854553	26854554	+	A	--	CCATG	A	0.868421	CCATGGA	16	4	31	28	3.55807	0.0369774	1	0	47	0.340426	0.125	ENSG00000204160	ZDHHC18
chr1	26854616	26854617	+	A	--	GCATG	A	0.97561	GCATGGG	10	1	38	32	8.25507	0.023637	1	0	48	0.208333	0.030303	ENSG00000204160	ZDHHC18
chr1	26855519	26855520	+	A	--	TCACA	A	0.912281	TCACAGA	16	4	50	49	3.87893	0.0246999	1	0	66	0.242424	0.0754717	ENSG00000204160	ZDHHC18
chr1	26863360	26863361	+	A	--	GAACG	A	0.954198	GAACGTG	27	8	373	253	2.28663	0.0494394	0.760425	0	400	0.0675	0.0306513	ENSG00000175793	SFN
chr1	26863477	26863478	+	A	--	GGAGA	A	0.99536	GGAGACT	17	3	424	287	3.83006	0.0213542	0.540973	0	441	0.0385488	0.0103448	ENSG00000175793	SFN
chr1	26864015	26864016	+	A	--	GGACT	A	0.432624	GGACTAG	397	257	116	103	1.37109	0.0475578	0.740586	0	513	0.773879	0.713889	NA	NA
chr1	26864018	26864019	+	A	--	CTAGT	A	0.821888	CTAGTAT	133	64	380	296	1.61787	0.00510741	0.387555	0	513	0.259259	0.177778	NA	NA
chr1	26864097	26864098	+	A	--	AGAGC	A	0.998069	AGAGCTG	11	1	514	369	7.88637	0.0187411	0.535118	0	525	0.0209524	0.0027027	ENSG00000175793	SFN
chr1	26924097	26924098	+	A	--	ACACC	A	0.974138	ACACCTT	10	0	112	61	Inf	0.0321507	0.998643	0	122	0.0819672	0	ENSG00000090273	NUDC
chr1	26941610	26941611	+	A	--	CAAGG	A	0.954839	CAAGGAG	11	1	148	95	7.02268	0.0340943	0.998643	0	159	0.0691824	0.0104167	ENSG00000090273	NUDC
chr1	26945462	26945463	+	A	--	TGAGA	A	0.989583	TGAGAAT	7	0	190	123	Inf	0.0463748	1	0	197	0.035533	0	ENSG00000090273	NUDC
chr1	26946225	26946226	+	A	--	CCACC	A	0.882653	CCACCCA	46	14	156	113	2.37422	0.0080549	0.998643	0	202	0.227723	0.110236	ENSG00000090273	NUDC
chr1	26993952	26993953	+	A	--	GGACG	A	0.991279	GGACGCA	17	2	680	359	4.48258	0.0281859	0.396028	0	697	0.0243902	0.00554017	ENSG00000253368	TRNP1
chr1	26994570	26994571	+	A	--	GGAAG	A	0.988683	GGAAGAG	48	11	957	501	2.28335	0.0113408	0.270127	0	1005	0.0477612	0.0214844	ENSG00000253368	TRNP1
chr1	26999876	26999877	+	A	--	CTATG	A	0.978958	CTATGGA	61	19	961	516	1.72331	0.0403794	0.47534	0	1022	0.0596869	0.035514	ENSG00000253368	TRNP1
chr1	26999982	26999983	+	A	--	TCACT	A	0.988814	TCACTTT	176	68	868	483	1.43991	0.0191107	0.3394	0	1044	0.168582	0.123412	ENSG00000253368	TRNP1
chr1	27000268	27000269	+	A	--	ATAGA	A	0.985521	ATAGATG	21	3	1019	555	3.81016	0.0180579	0.330766	0	1040	0.0201923	0.00537634	ENSG00000253368	TRNP1
chr1	27000506	27000507	+	A	--	GGAAA	A	0.999012	GGAAACA	61	18	1007	583	1.96127	0.0115969	0.272865	0	1068	0.0571161	0.0299501	ENSG00000253368	TRNP1
chr1	27000554	27000555	+	A	--	ACACA	A	0.924949	ACACATA	170	65	891	532	1.5612	0.00416507	0.173614	0	1061	0.160226	0.108878	NA	NA
chr1	27000556	27000557	+	A	--	ACATA	A	0.946294	ACATAGC	188	81	874	516	1.37003	0.0313376	0.415856	0	1062	0.177024	0.135678	NA	NA
chr1	27336198	27336199	+	A	--	GGACC	A	0.896552	GGACCTC	7	0	24	24	Inf	0.0146637	1	0	31	0.225806	0	ENSG00000186501	TMEM222
chr1	27405396	27405397	-	A	--	CCAAG	A	0.830508	GCCCAAG	15	1	44	23	7.70538	0.0312432	1	0	59	0.254237	0.0416667	ENSG00000158195	WASF2
chr1	27891588	27891589	-	A	--	GCATT	G	0.988235	CTGCATT	89	44	0	3	Inf	0.0395449	1	0	89	1	0.93617	ENSG00000117748	RPA2
chr1	28200675	28200676	-	A	--	CCACG	A	0.942675	GCCCACG	26	5	135	84	3.22264	0.0160262	1	0	161	0.161491	0.0561798	ENSG00000126698	DNAJC8
chr1	28200742	28200743	-	A	--	GCATC	A	0.979167	CAGCATC	21	3	140	86	4.28037	0.0130422	1	0	161	0.130435	0.0337079	ENSG00000126698	DNAJC8
chr1	28200933	28200934	-	A	--	TTAGA	A	0.935294	GGTTAGA	32	8	148	86	2.3179	0.0470199	1	0	180	0.177778	0.0851064	ENSG00000126698	DNAJC8
chr1	28201029	28201030	-	A	--	CTAGA	A	0.925714	CCCTAGA	16	1	161	89	8.80061	0.0143571	1	0	177	0.0903955	0.0111111	ENSG00000126698	DNAJC8
chr1	28537990	28537991	+	A	--	GGACA	A	0.863636	GGACAAA	14	3	19	23	5.48925	0.0107385	1	0	33	0.424242	0.115385	ENSG00000180198	RCC1
chr1	28769454	28769455	+	A	--	GAATA	A	1	GAATATA	13	5	29	39	3.44592	0.0342507	1	0	42	0.309524	0.113636	ENSG00000198492	YTHDF2
chr1	29148328	29148329	-	A	--	GAACA	A	0.977273	TAGAACA	9	0	40	23	Inf	0.0496687	1	0	49	0.183673	0	ENSG00000116350	SRSF4
chr1	30870056	30870057	-	A	--	CAACT	A	0.787234	AACAACT	23	4	30	19	3.58425	0.0377348	1	0	53	0.433962	0.173913	ENSG00000162512	SDC3
chr1	31259901	31259902	-	A	--	CCAGG	A	0.97619	CACCAGG	13	2	82	63	4.95379	0.0271966	1	0	95	0.136842	0.0307692	NA	NA
chr1	31259909	31259910	-	A	--	CCATT	A	0.967391	TCCCATT	9	0	86	65	Inf	0.0111983	1	0	95	0.0947368	0	NA	NA
chr1	31259934	31259935	-	A	--	CCATA	A	0.870968	GGCCATA	13	1	81	64	10.1664	0.00839079	1	0	94	0.138298	0.0153846	ENSG00000060688	SNRNP40
chr1	31259950	31259951	-	A	--	AAACA	A	0.975	AGAAACA	15	3	78	62	3.94461	0.0393217	1	0	93	0.16129	0.0461538	ENSG00000060688	SNRNP40
chr1	31269207	31269208	-	A	--	CCAAA	A	0.947368	CCCCAAA	13	2	69	55	5.13166	0.0254274	1	0	82	0.158537	0.0350877	ENSG00000060688	SNRNP40
chr1	31271383	31271384	-	A	--	CAATA	A	0.907895	GACAATA	15	3	66	54	4.05475	0.0375703	1	0	81	0.185185	0.0526316	NA	NA
chr1	31271384	31271385	-	A	--	ACAAT	A	0.923077	GGACAAT	10	1	71	56	7.8024	0.0264271	1	0	81	0.123457	0.0175439	NA	NA
chr1	31296703	31296704	-	A	--	CCAGT	A	0.846154	TTCCAGT	11	1	54	40	8.03286	0.0266149	1	0	65	0.169231	0.0243902	ENSG00000060688	SNRNP40
chr1	31364441	31364442	+	A	--	TCATT	A	0.973684	TCATTCA	14	2	24	20	5.68467	0.0320016	1	0	38	0.368421	0.0909091	ENSG00000121766	ZCCHC17
chr1	31364796	31364797	+	A	--	GCATT	A	1	GCATTCC	7	0	32	26	Inf	0.0359351	1	0	39	0.179487	0	ENSG00000121766	ZCCHC17
chr1	31433171	31433172	+	A	--	TCACC	A	0.742857	TCACCAA	20	5	26	23	3.48024	0.0413657	1	0	46	0.434783	0.178571	ENSG00000168528	SERINC2
chr1	31434208	31434209	+	A	--	TCACA	A	0.95122	TCACAGC	10	1	38	28	7.22649	0.0447201	1	0	48	0.208333	0.0344828	ENSG00000168528	SERINC2
chr1	31434618	31434619	+	A	--	GGACT	A	0.97561	GGACTTC	9	1	38	30	6.97014	0.0452508	1	0	47	0.191489	0.0322581	ENSG00000168528	SERINC2
chr1	31630121	31630122	-	A	--	ATAAA	A	0.95	CCATAAA	49	16	55	39	2.16113	0.0292352	1	0	104	0.471154	0.290909	ENSG00000162517	PEF1
chr1	31630301	31630302	-	A	--	CCAGT	A	0.86	GTCCAGT	24	4	77	48	3.71284	0.0153616	1	0	101	0.237624	0.0769231	ENSG00000162517	PEF1
chr1	31630488	31630489	-	A	--	GCAAC	A	0.938776	ATGCAAC	9	0	89	49	Inf	0.0294772	1	0	98	0.0918367	0	ENSG00000162517	PEF1
chr1	31906447	31906448	-	A	--	AAAGA	A	1	TTAAAGA	18	2	274	129	4.22651	0.0456558	1	0	292	0.0616438	0.0152672	NA	NA
chr1	31906448	31906449	-	A	--	TAAAG	A	0.978571	TTTAAAG	19	2	273	129	4.47725	0.0293266	1	0	292	0.0650685	0.0152672	NA	NA
chr1	31906449	31906450	-	A	--	TTAAA	A	0.964539	TTTTAAA	25	4	267	127	2.96672	0.0385885	1	0	292	0.0856164	0.0305344	NA	NA
chr1	31906457	31906458	-	A	--	GAACC	A	0.948097	CTGAACC	23	3	272	130	3.65581	0.0279837	1	0	295	0.0779661	0.0225564	NA	NA
chr1	31906491	31906492	-	A	--	GAAAG	A	0.989691	TTGAAAG	11	0	284	134	Inf	0.0204341	1	0	295	0.0372881	0	ENSG00000184007	PTP4A2
chr1	31906916	31906917	-	A	--	ATAGA	A	0.818182	ATATAGA	92	25	190	91	1.76013	0.0295274	1	0	282	0.326241	0.215517	ENSG00000184007	PTP4A2
chr1	31907059	31907060	-	A	--	AAACG	A	0.977528	CTAAACG	16	0	260	108	Inf	0.00802794	0.869147	0	276	0.057971	0	ENSG00000184007	PTP4A2
chr1	31907337	31907338	-	A	--	CAAAG	A	0.956522	GACAAAG	37	6	218	89	2.51205	0.0434079	1	0	255	0.145098	0.0631579	ENSG00000184007	PTP4A2
chr1	31908677	31908678	-	A	--	ATAAA	A	0.992167	CTATAAA	35	4	376	156	3.62412	0.00912404	0.88214	0	411	0.0851582	0.025	ENSG00000184007	PTP4A2
chr1	31908804	31908805	-	A	--	GAACT	A	0.986264	GGGAACT	42	6	357	152	2.97576	0.0111874	0.884756	0	399	0.105263	0.0379747	ENSG00000184007	PTP4A2
chr1	31910042	31910043	-	A	--	ATAAG	A	0.928177	TTATAAG	41	7	322	130	2.36129	0.0405312	1	0	363	0.112948	0.0510949	ENSG00000184007	PTP4A2
chr1	31919161	31919162	-	A	--	TAATG	A	0.990625	TTTAATG	16	0	314	116	Inf	0.015985	1	0	330	0.0484848	0	ENSG00000184007	PTP4A2
chr1	31919365	31919366	-	A	--	GTAGT	A	0.770227	ATGTAGT	79	13	233	97	2.52501	0.00298165	0.839689	0	312	0.253205	0.118182	ENSG00000184007	PTP4A2
chr1	31919642	31919643	-	A	--	ATATA	A	0.99278	GAATATA	16	0	270	89	Inf	0.0161047	1	0	286	0.0559441	0	ENSG00000184007	PTP4A2
chr1	32030408	32030409	+	A	--	CAAGC	A	0.979592	CAAGCAG	8	0	96	63	Inf	0.0252055	1	0	104	0.0769231	0	ENSG00000121774	KHDRBS1
chr1	32037940	32037941	+	A	--	CTACT	A	0.941176	CTACTGT	52	18	63	60	2.73698	0.00218089	0.694342	0	115	0.452174	0.230769	ENSG00000121774	KHDRBS1
chr1	32042704	32042705	+	A	--	TTACC	A	0.98374	TTACCCA	23	5	106	88	3.79924	0.00698498	1	0	129	0.178295	0.0537634	ENSG00000121774	KHDRBS1
chr1	32042718	32042719	+	A	--	CAAGT	A	0.938462	CAAGTAA	9	1	121	94	6.94813	0.047321	1	0	130	0.0692308	0.0105263	ENSG00000121774	KHDRBS1
chr1	32043388	32043389	+	A	--	GGAGT	A	1	GGAGTAG	13	3	123	116	4.06681	0.0353579	1	0	136	0.0955882	0.0252101	ENSG00000121774	KHDRBS1
chr1	32231402	32231403	+	A	--	GAATC	A	0.985876	GAATCAC	27	5	327	186	3.06638	0.0206678	0.649733	0	354	0.0762712	0.026178	ENSG00000084623	EIF3I
chr1	32329107	32329108	+	A	--	CTACC	A	0.956522	CTACCCG	15	1	39	28	10.551	0.00773024	1	0	54	0.277778	0.0344828	ENSG00000116478	HDAC1
chr1	32330775	32330776	+	A	--	CCAAG	A	0.962264	CCAAGTG	8	0	50	32	Inf	0.0467064	1	0	58	0.137931	0	ENSG00000116478	HDAC1
chr1	32334147	32334148	-	A	--	CTAGT	A	0.533333	GCCTAGT	36	11	31	26	2.718	0.0238144	1	0	67	0.537313	0.297297	ENSG00000175130	MARCKSL1
chr1	32334263	32334264	-	A	--	CAAGT	A	0.966102	TCCAAGT	9	0	56	37	Inf	0.0244564	1	0	65	0.138462	0	NA	NA
chr1	32334274	32334275	-	A	--	CAATT	A	0.934426	CCCAATT	8	0	57	37	Inf	0.0482945	1	0	65	0.123077	0	NA	NA
chr1	32334464	32334465	-	A	--	CCACG	A	0.919355	AGCCACG	9	0	56	36	Inf	0.0246088	1	0	65	0.138462	0	ENSG00000175130	MARCKSL1
chr1	32334589	32334590	-	A	--	GTAGG	A	0.686275	AGGTAGG	29	8	34	28	2.95301	0.0299911	1	0	63	0.460317	0.222222	ENSG00000175130	MARCKSL1
chr1	32334714	32334715	-	A	--	CAAGG	A	0.982143	GCCAAGG	8	0	55	34	Inf	0.0474436	1	0	63	0.126984	0	NA	NA
chr1	32334715	32334716	-	A	--	CCAAG	A	0.84127	GGCCAAG	11	0	52	34	Inf	0.00730659	0.783412	0	63	0.174603	0	NA	NA
chr1	32335983	32335984	-	A	--	GGAGG	A	0.971429	GAGGAGG	13	1	33	28	10.7696	0.00672993	0.783412	0	46	0.282609	0.0344828	ENSG00000175130	MARCKSL1
chr1	32669292	32669293	+	A	--	TGAAG	A	0.992701	TGAAGTG	13	0	133	57	Inf	0.0214079	1	0	146	0.0890411	0	ENSG00000162521	RBBP4
chr1	32679785	32679786	+	A	--	ACAGA	A	0.716763	ACAGACT	51	10	123	54	2.23211	0.043628	1	0	174	0.293103	0.15625	ENSG00000162521	RBBP4
chr1	32680106	32680107	+	A	--	TCACT	A	0.972067	TCACTTT	16	1	169	75	7.0678	0.0278957	1	0	185	0.0864865	0.0131579	ENSG00000162521	RBBP4
chr1	32680561	32680562	+	A	--	CCATT	A	0.994709	CCATTTT	25	4	165	82	3.09571	0.0345243	1	0	190	0.131579	0.0465116	ENSG00000162521	RBBP4
chr1	32773791	32773792	+	A	--	GCATC	A	0.973684	GCATCTG	6	0	37	34	Inf	0.0313857	1	0	43	0.139535	0	ENSG00000162522	KIAA1522
chr1	32774363	32774364	+	A	--	CTAGT	A	0.708333	CTAGTCA	18	7	34	38	2.84317	0.0381517	1	0	52	0.346154	0.155556	ENSG00000162522	KIAA1522
chr1	32779449	32779450	-	A	--	TGAAG	A	1	TGTGAAG	17	1	101	41	6.8485	0.043858	1	0	118	0.144068	0.0238095	ENSG00000134684	YARS1
chr1	32894631	32894632	-	A	--	AGACT	A	0.973214	TGAGACT	16	3	105	83	4.19133	0.0255979	1	0	121	0.132231	0.0348837	ENSG00000121900	TMEM54
chr1	32894699	32894700	-	A	--	GGACC	A	0.828283	ATGGACC	42	17	81	69	2.09728	0.0286152	1	0	123	0.341463	0.197674	ENSG00000121900	TMEM54
chr1	32894868	32894869	-	A	--	GAACC	A	0.901639	GAGAACC	15	2	108	84	5.79539	0.0098846	1	0	123	0.121951	0.0232558	ENSG00000121900	TMEM54
chr1	32898130	32898131	-	A	--	CCATC	A	0.982301	CGCCATC	7	0	109	72	Inf	0.0450219	1	0	116	0.0603448	0	ENSG00000121900	TMEM54
chr1	33010013	33010014	-	A	--	GCACT	A	0.920635	CAGCACT	16	0	116	46	Inf	0.0131499	1	0	132	0.121212	0	ENSG00000004455	AK2
chr1	33010718	33010719	-	A	--	GGAGG	A	0.939024	AGGGAGG	39	6	68	36	3.41583	0.00948003	0.905869	0	107	0.364486	0.142857	ENSG00000004455	AK2
chr1	33013301	33013302	-	A	--	GTACT	A	0.984925	GAGTACT	16	1	196	81	6.58615	0.0478825	1	0	212	0.0754717	0.0121951	ENSG00000004455	AK2
chr1	33323673	33323674	-	A	--	GGACT	A	0.952381	AAGGACT	8	1	58	96	13.0612	0.00332348	1	0	66	0.121212	0.0103093	ENSG00000134686	PHC2
chr1	33323915	33323916	-	A	--	CTAAG	A	0.938462	TGCTAAG	10	5	56	94	3.33164	0.049596	1	0	66	0.151515	0.0505051	NA	NA
chr1	33323922	33323923	-	A	--	AGAAC	A	0.966102	AGAGAAC	10	3	56	96	5.6539	0.00677423	1	0	66	0.151515	0.030303	NA	NA
chr1	33324093	33324094	-	A	--	AGAGT	A	1	TCAGAGT	4	0	58	92	Inf	0.0247567	1	0	62	0.0645161	0	ENSG00000134686	PHC2
chr1	33324113	33324114	-	A	--	TCAGA	A	0.951613	GGTCAGA	5	1	57	91	7.88521	0.0391255	1	0	62	0.0806452	0.0108696	ENSG00000134686	PHC2
chr1	33324337	33324338	-	A	--	GAAGC	A	0.982143	GAGAAGC	10	2	48	78	8.00917	0.00401176	1	0	58	0.172414	0.025	ENSG00000134686	PHC2
chr1	33324926	33324927	-	A	--	TGAAC	A	0.955556	CATGAAC	4	0	42	59	Inf	0.0341375	1	0	46	0.0869565	0	ENSG00000134686	PHC2
chr1	33328914	33328915	-	A	--	CCAAG	A	1	CACCAAG	16	9	28	47	2.95019	0.0350045	1	0	44	0.363636	0.160714	ENSG00000134686	PHC2
chr1	33331456	33331457	-	A	--	CCAAA	A	0.921053	ATCCAAA	7	1	34	49	9.86693	0.0206682	1	0	41	0.170732	0.02	ENSG00000134686	PHC2
chr1	34981828	34981829	-	A	--	ACATT	A	0.904762	AGACATT	13	2	38	33	5.54892	0.0209077	1	0	51	0.254902	0.0571429	ENSG00000243749	TMEM35B
chr1	35183668	35183669	-	A	--	CCAAC	A	0.935484	GACCAAC	37	11	95	83	2.92559	0.00301203	1	0	132	0.280303	0.117021	ENSG00000116560	SFPQ
chr1	35183909	35183910	-	A	--	GCATA	A	1	TGGCATA	20	6	114	95	2.76701	0.0354725	1	0	134	0.149254	0.0594059	ENSG00000116560	SFPQ
chr1	35184077	35184078	-	A	--	TTAGG	A	0.97541	TATTAGG	26	10	100	88	2.27997	0.0433689	1	0	126	0.206349	0.102041	ENSG00000116560	SFPQ
chr1	35184138	35184139	-	A	--	ATAAA	A	0.984211	AAATAAA	9	1	187	154	7.38131	0.0472394	1	0	196	0.0459184	0.00645161	ENSG00000116560	SFPQ
chr1	35184270	35184271	-	A	--	GAATT	A	0.994505	GAGAATT	7	0	180	142	Inf	0.0208028	1	0	187	0.0374332	0	ENSG00000116560	SFPQ
chr1	35189026	35189027	-	A	--	GCAGA	A	1	ATGCAGA	6	0	122	92	Inf	0.0417437	1	0	128	0.046875	0	ENSG00000116560	SFPQ
chr1	35189271	35189272	-	A	--	TGAAA	A	0.925532	GTTGAAA	7	0	87	61	Inf	0.0427518	1	0	94	0.0744681	0	ENSG00000116560	SFPQ
chr1	35192520	35192521	-	A	--	CCACA	A	0.918033	TACCACA	17	2	54	35	5.44091	0.0169759	1	0	71	0.239437	0.0540541	ENSG00000116560	SFPQ
chr1	35566471	35566472	+	A	--	GGAGG	A	1	GGAGGGA	17	3	37	26	3.92401	0.0349132	1	0	54	0.314815	0.103448	ENSG00000020129	NCDN
chr1	35566765	35566766	+	A	--	TCATT	A	0.955556	TCATTGG	8	0	43	28	Inf	0.0452532	1	0	51	0.156863	0	ENSG00000020129	NCDN
chr1	35602236	35602237	-	A	--	CCATC	A	0.723077	TCCCATC	27	15	40	56	2.50278	0.016746	0.798091	0	67	0.402985	0.211268	ENSG00000126067	PSMB2
chr1	35602269	35602270	-	A	--	GCAAC	A	0.876923	CTGCAAC	9	2	56	69	5.48248	0.0257994	0.916461	0	65	0.138462	0.028169	ENSG00000126067	PSMB2
chr1	35602369	35602370	-	A	--	ACACA	A	0.952381	AGACACA	13	4	37	50	4.33113	0.0155994	0.790003	0	50	0.26	0.0740741	ENSG00000126067	PSMB2
chr1	35603202	35603203	-	A	--	CTACT	A	0.960526	TTCTACT	52	21	268	200	1.8459	0.0290924	0.947444	0	320	0.1625	0.0950226	ENSG00000126067	PSMB2
chr1	35603240	35603241	-	A	--	CCAGG	A	0.987578	TGCCAGG	11	0	313	221	Inf	0.00380608	0.42631	0	324	0.0339506	0	ENSG00000126067	PSMB2
chr1	35605244	35605245	-	A	--	AAATG	A	0.991453	GGAAATG	83	32	231	182	2.04092	0.00179411	0.376415	0	314	0.264331	0.149533	ENSG00000126067	PSMB2
chr1	35605269	35605270	-	A	--	TGAGA	A	0.993151	CGTGAGA	24	6	288	202	2.80065	0.0215281	0.901584	0	312	0.0769231	0.0288462	ENSG00000126067	PSMB2
chr1	35609360	35609361	-	A	--	GAAGG	A	1	ATGAAGG	27	8	289	198	2.30893	0.0477797	0.996817	0	316	0.085443	0.038835	NA	NA
chr1	35609364	35609365	-	A	--	GCATG	A	0.944262	GAGCATG	29	9	287	197	2.2087	0.0398332	0.964127	0	316	0.0917722	0.0436893	NA	NA
chr1	35631314	35631315	-	A	--	CTAAC	A	0.986971	AGCTAAC	13	1	298	203	8.83281	0.0112456	0.676381	0	311	0.0418006	0.00490196	ENSG00000126067	PSMB2
chr1	35636345	35636346	-	A	--	ATATT	A	0.925581	ATATATT	110	49	196	146	1.67051	0.013722	0.744797	0	306	0.359477	0.251282	ENSG00000126067	PSMB2
chr1	35641365	35641366	-	A	--	CCAGC	A	0.909091	CGCCAGC	31	7	268	174	2.86978	0.0135969	0.744797	0	299	0.103679	0.038674	ENSG00000126067	PSMB2
chr1	36092442	36092443	+	A	--	CCATA	A	0.95122	CCATACT	6	0	36	30	Inf	0.0373758	1	0	42	0.142857	0	NA	NA
chr1	36092444	36092445	+	A	--	ATACT	A	0.916667	ATACTCC	10	1	32	29	8.85045	0.0205337	1	0	42	0.238095	0.0333333	NA	NA
chr1	36136699	36136700	-	A	--	TGACT	A	0.960526	ACTGACT	9	0	70	43	Inf	0.0260002	1	0	79	0.113924	0	ENSG00000054116	TRAPPC3
chr1	36137008	36137009	-	A	--	GGAGC	A	0.986111	CAGGAGC	8	0	67	42	Inf	0.0492274	1	0	75	0.106667	0	ENSG00000054116	TRAPPC3
chr1	36137051	36137052	-	A	--	GCAGA	A	0.56383	GAGCAGA	42	11	53	39	2.7902	0.0108018	1	0	95	0.442105	0.22	ENSG00000054116	TRAPPC3
chr1	36137199	36137200	-	A	--	CCATC	A	0.934066	AACCATC	10	0	83	48	Inf	0.0159628	1	0	93	0.107527	0	ENSG00000054116	TRAPPC3
chr1	36137895	36137896	-	A	--	GGAAA	A	0.939024	TTGGAAA	9	0	76	46	Inf	0.0264837	1	0	85	0.105882	0	ENSG00000054116	TRAPPC3
chr1	36137968	36137969	-	A	--	TCAAG	A	0.890244	GTTCAAG	13	1	69	42	7.82266	0.033213	1	0	82	0.158537	0.0232558	ENSG00000054116	TRAPPC3
chr1	36180407	36180408	+	A	--	ATAGA	A	0.569106	ATAGACT	58	17	70	55	2.6677	0.00240595	1	0	128	0.453125	0.236111	ENSG00000116871	MAP7D1
chr1	36180594	36180595	+	A	--	TAAAT	A	1	TAAATAG	11	1	125	79	6.9082	0.0349858	1	0	136	0.0808824	0.0125	NA	NA
chr1	36180595	36180596	+	A	--	AAATA	A	1	AAATAGC	14	1	122	79	9.00702	0.0112796	1	0	136	0.102941	0.0125	NA	NA
chr1	36305134	36305135	+	A	--	GAATC	A	1	GAATCAT	4	0	31	38	Inf	0.048106	1	0	35	0.114286	0	ENSG00000054118	THRAP3
chr1	36455807	36455808	-	A	--	AGACA	A	0.975265	AAAGACA	20	3	268	145	3.59874	0.0393927	0.963256	0	288	0.0694444	0.0202703	ENSG00000116898	MRPS15
chr1	36455821	36455822	-	A	--	CAAAG	A	0.989474	GCCAAAG	10	0	279	148	Inf	0.0186228	0.963256	0	289	0.0346021	0	ENSG00000116898	MRPS15
chr1	36455880	36455881	-	A	--	TTAAA	A	0.84	CCTTAAA	122	36	168	112	2.25518	0.000231854	0.198235	0	290	0.42069	0.243243	ENSG00000116898	MRPS15
chr1	36464268	36464269	-	A	--	TGAGG	A	0.966346	GCTGAGG	57	16	199	105	1.87679	0.049976	0.963256	0	256	0.222656	0.132231	ENSG00000116898	MRPS15
chr1	37958194	37958195	-	A	--	GGACT	A	0.931034	AAGGACT	16	2	48	30	4.933	0.0285208	1	0	64	0.25	0.0625	ENSG00000183431	SF3A3
chr1	37969599	37969600	-	A	--	CCAAA	A	0.916667	CCCCAAA	15	1	41	22	7.89992	0.0300388	1	0	56	0.267857	0.0434783	ENSG00000183431	SF3A3
chr1	39004670	39004671	+	A	--	ATAAA	A	0.928571	ATAAAGC	8	0	39	23	Inf	0.0461417	1	0	47	0.170213	0	ENSG00000174574	AKIRIN1
chr1	39005358	39005359	+	A	--	AAATT	A	0.981132	AAATTCT	8	0	52	32	Inf	0.0470027	1	0	60	0.133333	0	ENSG00000174574	AKIRIN1
chr1	39034554	39034555	+	A	--	AAAGG	A	0.968481	AAAGGTT	27	3	327	164	4.50418	0.00768286	1	0	354	0.0762712	0.0179641	ENSG00000168653	NDUFS5
chr1	39484662	39484663	+	A	--	ACATC	A	0.962963	ACATCCC	7	0	25	20	Inf	0.0350092	1	0	32	0.21875	0	ENSG00000127603	MACF1
chr1	39486421	39486422	+	A	--	TTAAA	A	0.95	TTAAAGG	5	0	19	23	Inf	0.0496454	1	0	24	0.208333	0	ENSG00000127603	MACF1
chr1	39486522	39486523	+	A	--	CTAGA	A	0.782609	CTAGACA	7	1	17	23	9.08111	0.0479236	1	0	24	0.291667	0.0416667	ENSG00000127603	MACF1
chr1	39561075	39561076	-	A	--	TGAAG	A	0.988095	TTTGAAG	6	0	79	77	Inf	0.029503	1	0	85	0.0705882	0	ENSG00000090621	PABPC4
chr1	39562353	39562354	-	A	--	GCAGC	A	0.936709	CTGCAGC	8	1	73	64	6.94287	0.0432302	1	0	81	0.0987654	0.0153846	ENSG00000090621	PABPC4
chr1	39563661	39563662	-	A	--	AAATA	A	0.967213	ACAAATA	20	6	58	59	3.36357	0.0157061	1	0	78	0.25641	0.0923077	ENSG00000090621	PABPC4
chr1	39563856	39563857	-	A	--	TGACT	A	0.939394	GCTGACT	7	0	62	56	Inf	0.0164385	1	0	69	0.101449	0	ENSG00000090621	PABPC4
chr1	39565264	39565265	-	A	--	CCACT	A	0.910448	AGCCACT	8	1	60	54	7.11176	0.0414145	1	0	68	0.117647	0.0181818	ENSG00000090621	PABPC4
chr1	39569610	39569611	-	A	--	ACACG	A	0.928571	AAACACG	12	1	52	42	9.54582	0.0136278	1	0	64	0.1875	0.0232558	ENSG00000090621	PABPC4
chr1	39569658	39569659	-	A	--	AGATC	A	0.981818	AGAGATC	9	1	54	42	6.90474	0.0460283	1	0	63	0.142857	0.0232558	ENSG00000090621	PABPC4
chr1	39743276	39743277	+	A	--	TAAGG	A	0.982759	TAAGGAA	7	0	56	38	Inf	0.0430134	1	0	63	0.111111	0	ENSG00000084072	PPIE
chr1	40061808	40061809	+	A	--	GCAGA	A	0.945	GCAGAAG	14	0	189	103	Inf	0.00330855	0.311494	0	203	0.0689655	0	ENSG00000131236	CAP1
chr1	40066241	40066242	+	A	--	AAAGC	A	0.935185	AAAGCTT	16	2	202	112	4.42092	0.039595	0.801167	0	218	0.0733945	0.0175439	ENSG00000131236	CAP1
chr1	40071936	40071937	+	A	--	GAAGG	A	0.976027	GAAGGTA	33	10	264	178	2.22165	0.0327031	0.753554	0	297	0.111111	0.0531915	ENSG00000131236	CAP1
chr1	40072171	40072172	+	A	--	CCAGG	A	0.990506	CCAGGGC	9	0	310	203	Inf	0.0142335	0.600993	0	319	0.0282132	0	ENSG00000131236	CAP1
chr1	40072341	40072342	+	A	--	TCACT	A	0.958188	TCACTGC	58	23	273	199	1.83626	0.0199882	0.659869	0	331	0.175227	0.103604	ENSG00000131236	CAP1
chr1	40072478	40072479	+	A	--	AAATT	A	0.994083	AAATTTC	55	20	284	212	2.05039	0.00811354	0.458325	0	339	0.162242	0.0862069	ENSG00000131236	CAP1
chr1	40072724	40072725	-	A	--	AAAGA	A	1	ATAAAGA	41	19	72	95	2.83395	0.000908852	1	0	113	0.362832	0.166667	ENSG00000131238	PPT1
chr1	40072848	40072849	-	A	--	CTAAG	A	1	TGCTAAG	6	0	109	115	Inf	0.0292301	1	0	115	0.0521739	0	ENSG00000131238	PPT1
chr1	40073366	40073367	-	A	--	TTAGG	A	0.884615	ACTTAGG	33	17	72	81	2.17547	0.0228436	1	0	105	0.314286	0.173469	ENSG00000131238	PPT1
chr1	40073955	40073956	-	A	--	CAACT	A	0.945652	TGCAACT	11	2	86	72	4.57067	0.0421894	1	0	97	0.113402	0.027027	ENSG00000131238	PPT1
chr1	40076865	40076866	-	A	--	TTACA	A	0.957746	CCTTACA	20	6	67	59	2.91604	0.0299985	1	0	87	0.229885	0.0923077	ENSG00000131238	PPT1
chr1	40078568	40078569	-	A	--	GTAGA	A	0.946809	CTGTAGA	10	1	84	67	7.90305	0.0259915	1	0	94	0.106383	0.0147059	ENSG00000131238	PPT1
chr1	40292556	40292557	+	A	--	TAACA	A	0.888889	TAACAAA	8	0	40	22	Inf	0.0497882	1	0	48	0.166667	0	ENSG00000084073	ZMPSTE24
chr1	40293617	40293618	+	A	--	CTATC	A	0.912281	CTATCTC	8	0	51	41	Inf	0.0195577	1	0	59	0.135593	0	ENSG00000084073	ZMPSTE24
chr1	40770958	40770959	+	A	--	GCACT	A	1	GCACTAC	7	0	34	27	Inf	0.0366255	1	0	41	0.170732	0	ENSG00000066136	NFYC
chr1	41011712	41011713	+	A	--	TTACA	A	0.952381	TTACACT	14	4	20	22	3.76528	0.046263	1	0	34	0.411765	0.153846	ENSG00000171793	CTPS1
chr1	42682581	42682582	+	A	--	CGAGA	A	0.990619	CGAGACC	37	9	1055	557	2.16963	0.0395503	0.43635	0	1092	0.0338828	0.0159011	ENSG00000065978	YBX1
chr1	42683439	42683440	+	A	--	GTAAG	A	0.970509	GTAAGGA	71	21	1075	588	1.84872	0.0133024	0.250021	0	1146	0.0619546	0.0344828	ENSG00000065978	YBX1
chr1	42696884	42696885	+	A	--	GGAGA	A	0.996047	GGAGACC	25	5	1259	729	2.8939	0.0223242	0.338891	0	1284	0.0194704	0.00681199	ENSG00000065978	YBX1
chr1	42697204	42697205	+	A	--	AGAAC	A	0.998507	AGAACAA	27	2	1331	776	7.86667	0.000356245	0.0256878	0	1358	0.0198822	0.00257069	ENSG00000065978	YBX1
chr1	42697253	42697254	+	A	--	CGATT	A	0.978836	CGATTCC	204	83	1163	700	1.47909	0.00456996	0.170866	0	1367	0.149232	0.106003	ENSG00000065978	YBX1
chr1	42702024	42702025	+	A	--	GAAAT	A	0.992632	GAAATGA	26	4	1470	911	4.02644	0.00412122	0.165319	0	1496	0.0173797	0.00437158	ENSG00000065978	YBX1
chr1	42702077	42702078	+	A	--	TGACC	A	0.994602	TGACCAG	30	8	1470	918	2.34111	0.028899	0.391591	0	1500	0.02	0.00863931	NA	NA
chr1	42702084	42702085	+	A	--	ATAAA	A	0.969063	ATAAATA	445	237	1055	689	1.22614	0.0324699	0.417352	0	1500	0.296667	0.25594	NA	NA
chr1	42702088	42702089	+	A	--	ATAGA	A	0.89851	ATAGAAC	236	89	1264	837	1.75551	1.27223e-05	0.00151097	0	1500	0.157333	0.0961123	NA	NA
chr1	42702279	42702280	+	A	--	AAAGT	A	0.943282	AAAGTTT	102	33	1395	903	2.00025	0.00050547	0.0340181	0	1497	0.0681363	0.0352564	ENSG00000065978	YBX1
chr1	42926221	42926222	-	A	--	CAACT	A	0.769231	GCCAACT	69	27	103	96	2.37496	0.00105474	0.305173	0	172	0.401163	0.219512	ENSG00000117394	SLC2A1
chr1	42926374	42926375	-	A	--	CCATG	A	0.895652	TACCATG	56	20	201	143	1.98894	0.013665	0.740817	0	257	0.217899	0.122699	ENSG00000117394	SLC2A1
chr1	42926391	42926392	-	A	--	TGAGG	A	0.985714	ACTGAGG	54	19	203	143	1.99894	0.0170025	0.743945	0	257	0.210117	0.117284	ENSG00000117394	SLC2A1
chr1	42926653	42926654	-	A	--	GGACC	A	0.808036	CTGGACC	76	32	162	111	1.62527	0.0468592	0.867117	0	238	0.319328	0.223776	ENSG00000117394	SLC2A1
chr1	42930691	42930692	-	A	--	ACAGC	A	0.961832	CCACAGC	32	6	123	72	3.10877	0.0137875	0.740817	0	155	0.206452	0.0769231	ENSG00000117394	SLC2A1
chr1	42930746	42930747	-	A	--	GTACT	A	0.971631	GTGTACT	27	5	127	71	3.00658	0.0258434	0.816935	0	154	0.175325	0.0657895	ENSG00000117394	SLC2A1
chr1	42931195	42931196	-	A	--	GGAGT	A	1	GAGGAGT	13	1	126	66	6.76876	0.0392281	0.867117	0	139	0.0935252	0.0149254	ENSG00000117394	SLC2A1
chr1	43164708	43164709	-	A	--	GTATC	A	0.930851	ATGTATC	31	3	169	92	5.60146	0.00145367	0.240895	0	200	0.155	0.0315789	ENSG00000117395	EBNA1BP2
chr1	43164733	43164734	-	A	--	GAACA	A	0.943878	TGGAACA	19	1	180	93	9.7716	0.00541125	0.556675	0	199	0.0954774	0.0106383	ENSG00000117395	EBNA1BP2
chr1	43166829	43166830	-	A	--	GGAAG	A	0.989011	GAGGAAG	25	4	170	89	3.26118	0.0343183	0.889398	0	195	0.128205	0.0430108	ENSG00000117395	EBNA1BP2
chr1	43168952	43168953	-	A	--	GGAAA	A	0.945652	TAGGAAA	33	7	153	81	2.48852	0.0426457	0.889398	0	186	0.177419	0.0795455	ENSG00000117395	EBNA1BP2
chr1	43359552	43359553	+	A	--	CCATC	A	0.979487	CCATCGC	26	5	185	100	2.80308	0.0431903	0.898772	0	211	0.123223	0.047619	ENSG00000117399	CDC20
chr1	43360226	43360227	+	A	--	GTACT	A	0.973404	GTACTGG	50	15	182	109	1.99273	0.030782	0.880359	0	232	0.215517	0.120968	ENSG00000117399	CDC20
chr1	43360320	43360321	+	A	--	ATATA	A	0.945946	ATATATC	30	7	204	123	2.57815	0.0290233	0.880359	0	234	0.128205	0.0538462	ENSG00000117399	CDC20
chr1	43360532	43360533	+	A	--	AAATA	A	0.987069	AAATATG	13	1	228	143	8.12591	0.0212254	0.880359	0	241	0.0539419	0.00694444	NA	NA
chr1	43360540	43360541	+	A	--	CCAGT	G	0.516667	CCAGTCA	127	57	115	87	1.68325	0.0155245	0.880359	0	242	0.524793	0.395833	NA	NA
chr1	43360777	43360778	+	A	--	GCAGA	A	0.967347	GCAGAAC	11	0	236	149	Inf	0.00834562	0.880359	0	247	0.0445344	0	ENSG00000117399	CDC20
chr1	43360806	43360807	+	A	--	CCACA	A	0.969432	CCACAGC	30	6	218	147	3.3629	0.00627168	0.880359	0	248	0.120968	0.0392157	ENSG00000117399	CDC20
chr1	43362309	43362310	+	A	--	CAAAG	A	0.971545	CAAAGGT	24	7	239	174	2.49146	0.0369844	0.89846	0	263	0.0912548	0.038674	NA	NA
chr1	43362310	43362311	+	A	--	AAAGG	A	0.945312	AAAGGTA	21	6	242	175	2.52624	0.0451601	0.905093	0	263	0.0798479	0.0331492	NA	NA
chr1	43363017	43363018	+	A	--	GCAGA	A	0.969697	GCAGATG	9	0	255	181	Inf	0.0125829	0.880359	0	264	0.0340909	0	ENSG00000117399	CDC20
chr1	43363434	43363435	-	A	--	CAACT	A	0.929032	CTCAACT	18	3	142	92	3.87066	0.0317701	1	0	160	0.1125	0.0315789	ENSG00000066322	ELOVL1
chr1	43363461	43363462	-	A	--	GAATA	A	0.94702	GGGAATA	17	3	143	92	3.63064	0.0323198	1	0	160	0.10625	0.0315789	ENSG00000066322	ELOVL1
chr1	43364349	43364350	-	A	--	GGAAA	A	0.985185	GTGGAAA	13	1	132	73	7.14796	0.0380097	1	0	145	0.0896552	0.0135135	ENSG00000066322	ELOVL1
chr1	43364979	43364980	-	A	--	CTATA	A	0.87218	ACCTATA	21	2	113	64	5.90883	0.00842438	1	0	134	0.156716	0.030303	ENSG00000066322	ELOVL1
chr1	43619502	43619503	+	A	--	GTATG	A	0.925373	GTATGCC	7	0	61	38	Inf	0.0480011	1	0	68	0.102941	0	ENSG00000142949	PTPRF
chr1	43620499	43620500	+	A	--	CCAGT	A	0.820513	CCAGTAC	14	2	64	43	4.656	0.0487635	1	0	78	0.179487	0.0444444	ENSG00000142949	PTPRF
chr1	43620541	43620542	+	A	--	CCAGT	A	0.833333	CCAGTAT	17	3	61	42	3.86497	0.0406836	1	0	78	0.217949	0.0666667	ENSG00000142949	PTPRF
chr1	43622238	43622239	+	A	--	AGACC	A	0.967742	AGACCCA	20	2	76	61	7.9471	0.00169278	1	0	96	0.208333	0.031746	ENSG00000142949	PTPRF
chr1	43622339	43622340	+	A	--	TTAAG	A	0.964286	TTAAGTG	16	3	81	60	3.92199	0.0260726	1	0	97	0.164948	0.047619	ENSG00000142949	PTPRF
chr1	43622699	43622700	+	A	--	ACAGT	A	0.878505	ACAGTGG	15	2	92	73	5.90576	0.00938509	1	0	107	0.140187	0.0266667	ENSG00000142949	PTPRF
chr1	43623089	43623090	+	A	--	GCACA	A	0.952941	GCACAGG	27	8	78	69	2.96884	0.0126719	1	0	105	0.257143	0.103896	ENSG00000142949	PTPRF
chr1	43623124	43623125	+	A	--	TCAGG	A	0.917526	TCAGGGC	20	4	87	77	4.39455	0.00705544	1	0	107	0.186916	0.0493827	ENSG00000142949	PTPRF
chr1	43971806	43971807	+	A	--	CCACT	A	0.933333	CCACTTG	7	0	26	25	Inf	0.015807	1	0	33	0.212121	0	ENSG00000132768	DPH2
chr1	43971939	43971940	+	A	--	CTAGC	A	0.965517	CTAGCCC	7	0	28	25	Inf	0.0347061	1	0	35	0.2	0	ENSG00000132768	DPH2
chr1	43973147	43973148	+	A	--	CTAAA	A	1	CTAAATA	6	0	36	34	Inf	0.0301469	1	0	42	0.142857	0	ENSG00000132768	DPH2
chr1	43973280	43973281	+	A	--	AGAAA	A	0.972222	AGAAAGT	8	1	34	34	7.8289	0.0349366	1	0	42	0.190476	0.0285714	ENSG00000132768	DPH2
chr1	43976344	43976345	+	A	--	TGAAG	A	0.994253	TGAAGGC	11	0	173	95	Inf	0.0181569	1	0	184	0.0597826	0	ENSG00000117410	ATP6V0B
chr1	43977056	43977057	+	A	--	GTAGG	A	0.897297	GTAGGCC	27	4	165	96	3.91266	0.00844155	1	0	192	0.140625	0.04	ENSG00000117410	ATP6V0B
chr1	43978012	43978013	+	A	--	ATATG	A	0.932515	ATATGTG	46	7	151	102	4.4208	0.000120682	0.267432	0	197	0.233503	0.0642202	ENSG00000117410	ATP6V0B
chr1	43990646	43990647	+	A	--	CAAGT	A	0.969231	CAAGTGT	7	0	60	37	Inf	0.0487543	1	0	67	0.104478	0	ENSG00000117411	B4GALT2
chr1	43991080	43991081	+	A	--	TGAGA	A	0.985507	TGAGAGA	9	0	68	48	Inf	0.0125606	1	0	77	0.116883	0	ENSG00000117411	B4GALT2
chr1	44651061	44651062	+	A	--	GTAGT	A	0.930233	GTAGTGG	7	0	37	28	Inf	0.0380699	0.943718	0	44	0.159091	0	ENSG00000187147	RNF220
chr1	44757590	44757591	+	A	--	TGAAG	A	1	TGAAGGT	6	0	27	24	Inf	0.0342305	0.894301	0	33	0.181818	0	ENSG00000142945	KIF2C
chr1	44767267	44767268	+	A	--	GCAGG	A	0.914286	GCAGGGT	10	2	29	37	6.24137	0.0248838	0.782742	0	39	0.25641	0.0512821	ENSG00000142945	KIF2C
chr1	44767713	44767714	+	A	--	ACATT	A	0.96875	ACATTGT	11	3	31	38	4.4177	0.0376758	0.943718	0	42	0.261905	0.0731707	ENSG00000142945	KIF2C
chr1	44776134	44776135	+	A	--	ACACC	A	0.943556	ACACCAA	166	61	1990	1077	1.47263	0.0113485	0.539172	0	2156	0.0769944	0.0536028	ENSG00000142937	RPS8
chr1	44776695	44776696	+	A	--	ACACA	A	0.824203	ACACAGT	619	256	1569	904	1.39301	0.000100718	0.0180928	0	2188	0.282907	0.22069	ENSG00000142937	RPS8
chr1	44776716	44776717	+	A	--	GTAAC	A	0.998097	GTAACAA	105	34	2081	1122	1.66483	0.0105726	0.526656	0	2186	0.0480329	0.0294118	ENSG00000142937	RPS8
chr1	44776737	44776738	+	A	--	TGAGG	A	0.997137	TGAGGTT	121	44	2070	1118	1.4851	0.0289694	0.845544	0	2191	0.0552259	0.0378657	ENSG00000142937	RPS8
chr1	44777775	44777776	+	A	--	GAAGG	A	0.99693	GAAGGGA	184	74	2124	1190	1.39296	0.0213943	0.729928	0	2308	0.0797227	0.0585443	ENSG00000142937	RPS8
chr1	44778089	44778090	+	A	--	GCAGT	A	0.860495	GCAGTCT	379	177	1963	1122	1.22381	0.043338	1	0	2342	0.161827	0.136259	ENSG00000142937	RPS8
chr1	44778661	44778662	+	A	--	AAATC	A	0.975662	AAATCAA	196	77	2151	1219	1.4424	0.00847686	0.477666	0	2347	0.0835109	0.0594136	ENSG00000142937	RPS8
chr1	44778684	44778685	+	A	--	TAAAT	A	0.994792	TAAATCC	96	31	2231	1250	1.73484	0.00800607	0.468021	0	2327	0.0412548	0.0241998	NA	NA
chr1	44778685	44778686	+	A	--	AAATC	A	0.943913	AAATCCT	375	149	1945	1129	1.46075	0.000252131	0.0348875	0	2320	0.161638	0.116588	NA	NA
chr1	45012911	45012912	+	A	--	TCAGG	A	0.915493	TCAGGGT	14	1	64	36	7.77808	0.0345976	1	0	78	0.179487	0.027027	ENSG00000126088	UROD
chr1	45015409	45015410	+	A	--	CCATG	A	0.966667	CCATGGG	10	0	86	59	Inf	0.0138186	1	0	96	0.104167	0	ENSG00000126088	UROD
chr1	45511150	45511151	-	A	--	GGAAT	A	0.985242	TAGGAAT	51	18	1383	867	1.7758	0.0434138	0.340493	0	1434	0.0355649	0.020339	ENSG00000117450	PRDX1
chr1	45511187	45511188	-	A	--	ACAGG	A	0.993455	CTACAGG	74	29	1361	853	1.59897	0.0376084	0.32987	0	1435	0.0515679	0.0328798	ENSG00000117450	PRDX1
chr1	45511230	45511231	-	A	--	AGATT	A	0.998866	TCAGATT	12	1	1758	1045	7.13065	0.0395146	0.32987	0	1770	0.00677966	0.000956023	ENSG00000117450	PRDX1
chr1	45511354	45511355	-	A	--	GCAAA	A	0.968783	GAGCAAA	91	27	1808	1054	1.9644	0.00171004	0.0463666	0	1899	0.04792	0.0249769	ENSG00000117450	PRDX1
chr1	45514508	45514509	-	A	--	GGAAG	A	0.99382	GGGGAAG	134	51	1739	1008	1.52278	0.0140277	0.218234	0	1873	0.071543	0.0481586	ENSG00000117450	PRDX1
chr1	45514896	45514897	-	A	--	AAAGG	A	0.997193	TTAAAGG	56	18	1774	997	1.74815	0.0483484	0.36128	0	1830	0.0306011	0.017734	ENSG00000117450	PRDX1
chr1	45515724	45515725	-	A	--	GCAGA	A	0.989738	GGGCAGA	24	5	1735	954	2.63852	0.0493946	0.366215	0	1759	0.0136441	0.00521376	ENSG00000117450	PRDX1
chr1	45519024	45519025	-	A	--	CTAAA	A	0.924196	TGCTAAA	248	99	1441	804	1.39751	0.00774901	0.147076	0	1689	0.146832	0.109635	ENSG00000117450	PRDX1
chr1	45551153	45551154	+	A	--	CAAGG	A	0.857143	CAAGGTG	29	7	90	60	2.74813	0.0213838	1	0	119	0.243697	0.104478	ENSG00000117448	AKR1A1
chr1	45569165	45569166	+	A	--	CCAGA	A	1	CCAGAAG	8	0	147	96	Inf	0.0253715	1	0	155	0.0516129	0	ENSG00000117448	AKR1A1
chr1	45627539	45627540	-	A	--	GGAAA	A	1	GGGGAAA	4	0	25	36	Inf	0.0350806	1	0	29	0.137931	0	ENSG00000159592	GPBP1L1
chr1	45627834	45627835	-	A	--	AAATT	A	1	TTAAATT	6	1	23	32	8.09477	0.0437346	1	0	29	0.206897	0.030303	ENSG00000159592	GPBP1L1
chr1	45628131	45628132	-	A	--	TCATA	A	1	AATCATA	4	0	23	31	Inf	0.0413652	1	0	27	0.148148	0	ENSG00000159592	GPBP1L1
chr1	45628223	45628224	-	A	--	CCAGT	A	0.892857	ACCCAGT	7	1	21	32	10.2978	0.0190387	1	0	28	0.25	0.030303	ENSG00000159592	GPBP1L1
chr1	45630574	45630575	-	A	--	GGAAA	A	0.84	AAGGAAA	6	1	20	27	7.82621	0.0467999	1	0	26	0.230769	0.0357143	ENSG00000159592	GPBP1L1
chr1	45634155	45634156	-	A	--	CCAAT	A	0.818182	GTCCAAT	6	0	17	27	Inf	0.00635258	1	0	23	0.26087	0	ENSG00000159592	GPBP1L1
chr1	45693430	45693431	+	A	--	CTAAC	A	1	CTAACTG	14	2	53	35	4.5678	0.0466186	1	0	67	0.208955	0.0540541	ENSG00000159596	TMEM69
chr1	45693803	45693804	+	A	--	TGAGG	A	0.984615	TGAGGAT	7	0	64	45	Inf	0.0418974	1	0	71	0.0985915	0	ENSG00000159596	TMEM69
chr1	45693863	45693864	+	A	--	GTAGT	A	0.969697	GTAGTTT	7	0	64	47	Inf	0.0408774	1	0	71	0.0985915	0	ENSG00000159596	TMEM69
chr1	46035895	46035896	+	A	--	GCATC	A	1	GCATCAC	6	0	23	21	Inf	0.0333078	1	0	29	0.206897	0	ENSG00000086015	MAST2
chr1	46188832	46188833	-	A	--	CCATG	A	0.939394	ACCCATG	25	4	58	38	4.05557	0.0127332	1	0	83	0.301205	0.0952381	ENSG00000085998	POMGNT1
chr1	46189151	46189152	-	A	--	TAACA	A	0.844828	TTTAACA	11	0	49	23	Inf	0.02977	1	0	60	0.183333	0	ENSG00000085998	POMGNT1
chr1	46303807	46303808	+	A	--	GGAGA	A	0.996068	GGAGATC	12	1	756	453	7.18378	0.0389386	0.597925	0	768	0.015625	0.00220264	ENSG00000173660	UQCRH
chr1	46309123	46309124	+	A	--	TTAGT	A	0.993243	TTAGTGG	14	1	730	431	8.25717	0.0139293	0.403933	0	744	0.0188172	0.00231481	ENSG00000173660	UQCRH
chr1	46310013	46310014	+	A	--	GCAGT	A	0.945455	GCAGTGT	13	1	103	59	7.39164	0.0363692	0.571162	0	116	0.112069	0.0166667	ENSG00000173660	UQCRH
chr1	46310299	46310300	+	A	--	GCATG	A	0.945455	GCATGCG	142	64	672	418	1.37978	0.0495723	0.685089	0	814	0.174447	0.13278	ENSG00000173660	UQCRH
chr1	46316601	46316602	+	A	--	TCACC	A	0.920912	TCACCCC	174	77	649	413	1.43763	0.0165949	0.418303	0	823	0.211422	0.157143	ENSG00000173660	UQCRH
chr1	47377512	47377513	+	A	--	AAATT	A	0.907692	AAATTCG	13	4	59	71	3.87676	0.0199492	1	0	72	0.180556	0.0533333	ENSG00000162368	CMPK1
chr1	47377878	47377879	+	A	--	AAAGG	A	0.962963	AAAGGAA	9	1	45	37	7.27905	0.0423357	1	0	54	0.166667	0.0263158	ENSG00000162368	CMPK1
chr1	47378091	47378092	+	A	--	TGATA	A	1	TGATATT	9	1	46	42	8.08351	0.0393364	1	0	55	0.163636	0.0232558	ENSG00000162368	CMPK1
chr1	47378446	47378447	+	A	--	TTATA	A	0.980769	TTATAGT	11	3	50	51	3.70091	0.0488363	1	0	61	0.180328	0.0555556	ENSG00000162368	CMPK1
chr1	50441340	50441341	-	A	--	TCAAT	A	0.977778	ACTCAAT	7	0	41	26	Inf	0.047421	1	0	48	0.145833	0	NA	NA
chr1	50441452	50441453	-	A	--	TGAAG	A	0.893617	CTTGAAG	8	0	40	26	Inf	0.0444671	1	0	48	0.166667	0	NA	NA
chr1	51271410	51271411	+	A	--	GAATT	A	1	GAATTAA	7	0	79	52	Inf	0.0447955	1	0	86	0.0813953	0	ENSG00000123091	RNF11
chr1	51272117	51272118	+	A	--	TAATA	A	1	TAATATG	30	9	75	66	2.91683	0.0097725	1	0	105	0.285714	0.12	ENSG00000123091	RNF11
chr1	51272138	51272139	+	A	--	TCAAG	A	0.990196	TCAAGTT	7	0	99	76	Inf	0.042586	1	0	106	0.0660377	0	ENSG00000123091	RNF11
chr1	51272229	51272230	+	A	--	AGACC	A	0.990909	AGACCTA	6	0	104	80	Inf	0.0404801	1	0	110	0.0545455	0	ENSG00000123091	RNF11
chr1	51272869	51272870	+	A	--	TTATA	A	1	TTATAGA	25	10	100	95	2.36646	0.0415186	1	0	125	0.2	0.0952381	ENSG00000123091	RNF11
chr1	51272895	51272896	+	A	--	GTACT	A	0.991736	GTACTTT	7	0	118	105	Inf	0.0166378	1	0	125	0.056	0	ENSG00000123091	RNF11
chr1	51787821	51787822	+	A	--	TCAGG	A	0.916667	TCAGGGC	10	0	27	23	Inf	0.00936758	1	0	37	0.27027	0	ENSG00000117859	OSBPL9
chr1	51788157	51788158	+	A	--	ACACA	A	1	ACACACA	13	2	26	21	5.1293	0.0344988	1	0	39	0.333333	0.0869565	ENSG00000117859	OSBPL9
chr1	51789239	51789240	-	A	--	CAAAT	A	0.993939	GTCAAAT	8	0	159	123	Inf	0.0226971	1	0	167	0.0479042	0	ENSG00000078618	NRDC
chr1	51789616	51789617	-	A	--	CAACT	A	0.861111	GTCAACT	54	19	118	106	2.54532	0.00160014	1	0	172	0.313953	0.152	ENSG00000078618	NRDC
chr1	51789639	51789640	-	A	--	TCATT	A	0.994083	AGTCATT	10	1	162	123	7.5556	0.0284338	1	0	172	0.0581395	0.00806452	ENSG00000078618	NRDC
chr1	51790557	51790558	-	A	--	GTACC	A	0.964072	CAGTACC	12	2	158	119	4.50036	0.0487581	1	0	170	0.0705882	0.0165289	ENSG00000078618	NRDC
chr1	51792052	51792053	-	A	--	AGACC	A	0.993151	GCAGACC	9	1	145	111	6.85376	0.0482947	1	0	154	0.0584416	0.00892857	ENSG00000078618	NRDC
chr1	51794538	51794539	-	A	--	CCACC	A	0.972222	GGCCACC	9	1	139	107	6.89039	0.0479776	1	0	148	0.0608108	0.00925926	ENSG00000078618	NRDC
chr1	51800595	51800596	-	A	--	AGACC	A	1	GAAGACC	15	2	121	89	5.48478	0.0181662	1	0	136	0.110294	0.021978	NA	NA
chr1	51800597	51800598	-	A	--	GAAGA	A	0.983871	AAGAAGA	14	2	122	89	5.07814	0.0311221	1	0	136	0.102941	0.021978	NA	NA
chr1	51800672	51800673	-	A	--	TCAGC	A	0.976923	TTTCAGC	13	2	119	87	4.72574	0.0300345	1	0	132	0.0984848	0.0224719	ENSG00000078618	NRDC
chr1	51806895	51806896	-	A	--	TGAAG	A	0.97541	GTTGAAG	8	0	117	77	Inf	0.0250684	1	0	125	0.064	0	ENSG00000078618	NRDC
chr1	51812054	51812055	-	A	--	GCAGC	A	0.908333	ATGCAGC	13	1	108	68	8.12685	0.019624	1	0	121	0.107438	0.0144928	ENSG00000078618	NRDC
chr1	51816371	51816372	-	A	--	TTATA	A	0.989796	CATTATA	12	0	94	54	Inf	0.00875339	1	0	106	0.113208	0	ENSG00000078618	NRDC
chr1	51818073	51818074	-	A	--	CAACA	A	0.933333	AGCAACA	16	1	91	48	8.36664	0.0137169	1	0	107	0.149533	0.0204082	NA	NA
chr1	51818080	51818081	-	A	--	TCAAC	A	0.979592	CCTCAAC	17	2	90	47	4.40675	0.0375313	1	0	107	0.158879	0.0408163	NA	NA
chr1	51825304	51825305	-	A	--	CTATG	A	0.922222	TCCTATG	13	1	81	43	6.8377	0.0374997	1	0	94	0.138298	0.0227273	ENSG00000078618	NRDC
chr1	51908082	51908083	-	A	--	AAATA	A	1	ACAAATA	5	0	20	27	Inf	0.0204428	1	0	25	0.2	0	ENSG00000169213	RAB3B
chr1	52023530	52023531	-	A	--	GGAAA	A	0.977011	ATGGAAA	8	0	80	51	Inf	0.026678	1	0	88	0.0909091	0	ENSG00000117862	TXNDC12
chr1	52028616	52028617	-	A	--	TGATG	A	0.922078	CCTGATG	9	0	70	46	Inf	0.0256658	1	0	79	0.113924	0	ENSG00000117862	TXNDC12
chr1	52083450	52083451	+	A	--	CAATC	A	1	CAATCAC	12	1	47	30	7.53677	0.0301342	1	0	59	0.20339	0.0322581	ENSG00000134717	BTF3L4
chr1	52772548	52772549	-	A	--	TGAAG	A	0.95	CGTGAAG	16	3	92	60	3.45705	0.0468772	1	0	108	0.148148	0.047619	ENSG00000162378	ZYG11B
chr1	53050664	53050665	+	A	--	TTACA	A	0.963415	TTACAAA	11	0	79	36	Inf	0.0329239	1	0	90	0.122222	0	ENSG00000116171	SCP2
chr1	53050761	53050762	+	A	--	ATACA	A	0.911392	ATACATT	20	1	71	38	10.582	0.00410689	1	0	91	0.21978	0.025641	ENSG00000116171	SCP2
chr1	53220325	53220326	-	A	--	TCAAA	A	0.764706	ACTCAAA	15	2	38	25	4.85317	0.0422008	1	0	53	0.283019	0.0740741	ENSG00000162384	CZIB
chr1	53940049	53940050	-	A	--	GAAGG	A	0.966942	CTGAAGG	18	2	117	57	4.35986	0.0402671	1	0	135	0.133333	0.0338983	ENSG00000081870	HSPB11
chr1	53967990	53967991	+	A	--	GTAAA	A	0.913043	GTAAAGG	17	2	84	44	4.41795	0.0371278	1	0	101	0.168317	0.0434783	ENSG00000116212	LRRC42
chr1	54032121	54032122	-	A	--	TAATA	A	0.944099	TGTAATA	16	2	151	85	4.4834	0.0380108	1	0	167	0.0958084	0.0229885	ENSG00000116209	TMEM59
chr1	54036695	54036696	-	A	--	CTACA	A	0.970149	AACTACA	35	8	127	67	2.30076	0.0468349	1	0	162	0.216049	0.106667	ENSG00000116209	TMEM59
chr1	54053174	54053175	-	A	--	GAAGG	A	0.966292	CCGAAGG	42	10	86	46	2.23732	0.0497676	1	0	128	0.328125	0.178571	ENSG00000116209	TMEM59
chr1	54210068	54210069	+	A	--	CTACC	A	0.982143	CTACCCC	9	0	105	64	Inf	0.0273678	1	0	114	0.0789474	0	ENSG00000116221	MRPL37
chr1	54210104	54210105	+	A	--	CAATA	A	1	CAATATT	29	7	86	61	2.92312	0.019972	1	0	115	0.252174	0.102941	ENSG00000116221	MRPL37
chr1	54850225	54850226	-	A	--	GGACG	A	0.986364	TGGGACG	10	0	212	118	Inf	0.017129	1	0	222	0.045045	0	ENSG00000116133	DHCR24
chr1	54850538	54850539	-	A	--	CCATC	A	0.984848	ACCCATC	18	2	186	100	4.82068	0.0254414	1	0	204	0.0882353	0.0196078	ENSG00000116133	DHCR24
chr1	54850694	54850695	-	A	--	ACACT	A	0.819672	GGACACT	57	16	142	79	1.97762	0.030727	1	0	199	0.286432	0.168421	NA	NA
chr1	54850701	54850702	-	A	--	CCAGT	A	0.858586	ATCCAGT	33	5	166	90	3.56574	0.00838501	1	0	199	0.165829	0.0526316	NA	NA
chr1	54851146	54851147	-	A	--	GTAGT	A	0.8	CTGTAGT	43	8	129	67	2.78146	0.0103266	1	0	172	0.25	0.106667	ENSG00000116133	DHCR24
chr1	54851622	54851623	-	A	--	AAAGC	A	0.992	CCAAAGC	34	6	122	57	2.6374	0.0346334	1	0	156	0.217949	0.0952381	ENSG00000116133	DHCR24
chr1	54851800	54851801	-	A	--	CCACA	A	0.903448	CTCCACA	22	2	128	56	4.78633	0.0275172	1	0	150	0.146667	0.0344828	ENSG00000116133	DHCR24
chr1	54851829	54851830	-	A	--	TCACA	A	0.564516	CGTCACA	77	18	68	38	2.38019	0.0113259	1	0	145	0.531034	0.321429	ENSG00000116133	DHCR24
chr1	56495721	56495722	-	A	--	AAATC	A	0.931818	TGAAATC	18	2	41	29	6.26041	0.0084575	1	0	59	0.305085	0.0645161	ENSG00000162407	PLPP3
chr1	56496182	56496183	-	A	--	GCACA	A	0.927273	CAGCACA	10	0	48	26	Inf	0.0272527	1	0	58	0.172414	0	ENSG00000162407	PLPP3
chr1	58575601	58575602	-	A	--	TGAGG	A	0.791246	TTTGAGG	126	58	232	157	1.46914	0.042589	0.841683	0	358	0.351955	0.269767	ENSG00000184292	TACSTD2
chr1	58575982	58575983	-	A	--	GAAGG	G	0.764045	TTGAAGG	272	138	62	51	1.61984	0.0272111	0.767164	0	334	0.814371	0.730159	ENSG00000184292	TACSTD2
chr1	63659867	63659868	+	A	--	GGACC	A	0.647059	GGACCTG	34	17	39	56	2.85045	0.00522582	1	0	73	0.465753	0.232877	ENSG00000079739	PGM1
chr1	65224825	65224826	+	A	--	CTAAG	A	1	CTAAGAC	7	0	56	37	Inf	0.0443558	1	0	63	0.111111	0	NA	NA
chr1	65224833	65224834	+	A	--	GTACA	A	0.965517	GTACAAA	7	0	56	38	Inf	0.0430134	1	0	63	0.111111	0	NA	NA
chr1	65226735	65226736	+	A	--	ATAAC	A	0.956522	ATAACTC	11	1	66	46	7.57795	0.0293263	1	0	77	0.142857	0.0212766	ENSG00000162433	AK4
chr1	65227140	65227141	+	A	--	GTAAT	A	1	GTAATAA	8	0	71	44	Inf	0.0495617	1	0	79	0.101266	0	ENSG00000162433	AK4
chr1	65432780	65432781	+	A	--	ATATT	A	0.971429	ATATTTC	12	1	30	22	8.58088	0.0234869	1	0	42	0.285714	0.0434783	ENSG00000116678	LEPR
chr1	65433054	65433055	+	A	--	GCAGG	A	0.944444	GCAGGGA	16	3	32	25	4.09689	0.0313324	1	0	48	0.333333	0.107143	ENSG00000116678	LEPR
chr1	65433690	65433691	+	A	--	TCATT	A	0.964912	TCATTTC	14	1	43	31	9.90834	0.00855385	1	0	57	0.245614	0.03125	ENSG00000116678	LEPR
chr1	67411275	67411276	-	A	--	ACAAC	A	0.917808	ACACAAC	21	5	127	94	3.096	0.0326137	1	0	148	0.141892	0.0505051	ENSG00000142864	SERBP1
chr1	67411417	67411418	-	A	--	TCATT	A	0.975806	GTTCATT	28	8	111	85	2.66999	0.0253233	0.980704	0	139	0.201439	0.0860215	ENSG00000142864	SERBP1
chr1	67412622	67412623	-	A	--	TGATA	A	0.957447	CATGATA	11	0	135	70	Inf	0.0178524	0.878809	0	146	0.0753425	0	ENSG00000142864	SERBP1
chr1	67412812	67412813	-	A	--	CAATT	A	0.982857	CCCAATT	16	2	166	93	4.46387	0.0385517	1	0	182	0.0879121	0.0210526	ENSG00000142864	SERBP1
chr1	67412928	67412929	-	A	--	GTATT	A	0.994253	TTGTATT	22	2	342	212	6.80198	0.00203154	0.762103	0	364	0.0604396	0.00934579	ENSG00000142864	SERBP1
chr1	67413191	67413192	-	A	--	AGACA	A	0.978892	TAAGACA	17	1	366	208	9.6396	0.00519444	0.805825	0	383	0.0443864	0.00478469	ENSG00000142864	SERBP1
chr1	67415216	67415217	-	A	--	CGAGG	A	0.98895	GACGAGG	22	4	348	198	3.12425	0.0345132	1	0	370	0.0594595	0.019802	ENSG00000142864	SERBP1
chr1	67415334	67415335	-	A	--	TCATG	A	0.971875	GCTCATG	50	11	292	177	2.7507	0.00256136	0.762103	0	342	0.146199	0.0585106	ENSG00000142864	SERBP1
chr1	67425104	67425105	-	A	--	ATAGG	A	0.966216	TGATAGG	35	6	266	141	3.08573	0.00855057	0.805825	0	301	0.116279	0.0408163	ENSG00000142864	SERBP1
chr1	67426157	67426158	-	A	--	GAAGG	A	1	GTGAAGG	37	4	251	134	4.92467	0.000695676	0.592716	0	288	0.128472	0.0289855	ENSG00000142864	SERBP1
chr1	67426193	67426194	-	A	--	GAACG	A	0.971631	GTGAACG	11	0	273	136	Inf	0.0192537	0.878809	0	284	0.0387324	0	ENSG00000142864	SERBP1
chr1	67430094	67430095	-	A	--	ACAGC	A	0.934959	AAACAGC	30	3	227	119	5.22583	0.00280782	0.762103	0	257	0.116732	0.0245902	ENSG00000142864	SERBP1
chr1	67430116	67430117	-	A	--	CCAAC	A	0.968504	GACCAAC	18	1	238	120	9.04441	0.00973413	0.805825	0	256	0.0703125	0.00826446	ENSG00000142864	SERBP1
chr1	67430332	67430333	-	A	--	CAATC	A	0.930131	TGCAATC	22	2	212	97	5.01536	0.0186867	0.878809	0	234	0.0940171	0.020202	ENSG00000142864	SERBP1
chr1	67701605	67701606	-	A	--	GCATG	A	0.953125	AAGCATG	6	0	59	74	Inf	0.00919845	1	0	65	0.0923077	0	ENSG00000172380	GNG12
chr1	67702994	67702995	-	A	--	TTACA	A	0.971429	CCTTACA	10	3	29	37	4.17819	0.0367375	1	0	39	0.25641	0.075	ENSG00000172380	GNG12
chr1	67703217	67703218	-	A	--	TCACC	A	0.791667	ATTCACC	15	6	19	27	3.48404	0.0344379	1	0	34	0.441176	0.181818	ENSG00000172380	GNG12
chr1	68125595	68125596	-	A	--	CTAAT	A	1	ATCTAAT	12	0	24	23	Inf	0.0018066	1	0	36	0.333333	0	ENSG00000116729	WLS
chr1	68476096	68476097	-	A	--	TAACA	A	0.934426	AATAACA	7	0	56	35	Inf	0.0478701	1	0	63	0.111111	0	ENSG00000024526	DEPDC1
chr1	71064331	71064332	-	A	--	TTAAG	A	0.857143	TTTTAAG	12	2	21	21	5.82823	0.0273423	1	0	33	0.363636	0.0869565	ENSG00000132485	ZRANB2
chr1	71064638	71064639	-	A	--	TAACA	A	0.703704	GTTAACA	12	3	18	20	4.32431	0.0368051	1	0	30	0.4	0.130435	ENSG00000132485	ZRANB2
chr1	74706066	74706067	-	A	--	TAACA	G	0.989583	AATAACA	97	41	0	3	Inf	0.0289607	1	0	97	1	0.931818	ENSG00000116791	CRYZ
chr1	74706088	74706089	-	A	--	AAAGA	A	0.976744	TCAAAGA	14	1	83	42	7.01989	0.0376817	1	0	97	0.14433	0.0232558	ENSG00000116791	CRYZ
chr1	75761279	75761280	+	A	--	TTAGC	A	0.939394	TTAGCTA	12	1	31	20	7.55901	0.0453325	1	0	43	0.27907	0.047619	ENSG00000117054	ACADM
chr1	75762883	75762884	+	A	--	GCAAC	A	1	GCAACTG	10	1	34	24	6.9093	0.0472122	1	0	44	0.227273	0.04	ENSG00000117054	ACADM
chr1	75790050	75790051	+	A	--	ATATT	A	0.956522	ATATTTG	11	1	38	28	7.94575	0.0264103	1	0	49	0.22449	0.0344828	ENSG00000137955	RABGGTB
chr1	77129164	77129165	+	A	--	CAAGA	A	0.885714	CAAGAGG	23	7	92	73	2.59551	0.0427129	0.967628	0	115	0.2	0.0875	ENSG00000142892	PIGK
chr1	77129191	77129192	+	A	--	TTAAG	A	0.875	TTAAGAA	37	13	79	68	2.43914	0.012855	0.967628	0	116	0.318966	0.160494	NA	NA
chr1	77129192	77129193	+	A	--	TAAGA	A	0.990909	TAAGAAC	7	0	109	81	Inf	0.0427793	0.967628	0	116	0.0603448	0	NA	NA
chr1	77129218	77129219	+	A	--	CCATC	A	0.990826	CCATCAA	17	4	99	78	3.33039	0.0342777	0.967628	0	116	0.146552	0.0487805	ENSG00000142892	PIGK
chr1	77960343	77960344	-	A	--	TCAGT	A	0.907692	CCTCAGT	30	5	58	30	3.07834	0.0290259	1	0	88	0.340909	0.142857	ENSG00000162613	FUBP1
chr1	78016840	78016841	+	A	--	TCATA	A	0.961039	TCATAAA	53	15	72	42	2.05317	0.0472826	1	0	125	0.424	0.263158	ENSG00000162616	DNAJB4
chr1	78017298	78017299	+	A	--	ATATT	A	0.965517	ATATTTA	12	1	81	49	7.18942	0.0336878	1	0	93	0.129032	0.02	ENSG00000162616	DNAJB4
chr1	78017574	78017575	+	A	--	ACAAA	A	1	ACAAAGT	16	4	25	24	3.76877	0.0323799	1	0	41	0.390244	0.142857	ENSG00000162616	DNAJB4
chr1	84479403	84479404	+	A	--	CAACC	A	0.9	CAACCCC	12	2	33	28	4.99606	0.0360479	1	0	45	0.266667	0.0666667	ENSG00000117133	RPF1
chr1	84490454	84490455	+	A	--	TGAAG	A	1	TGAAGAT	6	0	43	37	Inf	0.0346877	1	0	49	0.122449	0	ENSG00000117133	RPF1
chr1	84496019	84496020	+	A	--	CCACA	A	0.8125	CCACATT	14	3	36	35	4.4668	0.0275364	1	0	50	0.28	0.0789474	ENSG00000117133	RPF1
chr1	84498445	84498446	-	A	--	AAACT	A	0.899194	ACAAACT	107	35	217	161	2.26479	0.000162519	0.04388	0	324	0.330247	0.178571	ENSG00000174021	GNG5
chr1	84506060	84506061	-	A	--	TGAAG	A	0.990164	TATGAAG	7	0	299	183	Inf	0.0491308	0.821607	0	306	0.0228758	0	ENSG00000174021	GNG5
chr1	84506130	84506131	-	A	--	CGACC	A	0.977778	CACGACC	14	2	261	163	4.36054	0.0369792	0.821607	0	275	0.0509091	0.0121212	ENSG00000174021	GNG5
chr1	85318603	85318604	-	A	--	CCAAT	A	0.921053	AACCAAT	4	0	34	59	Inf	0.021304	1	0	38	0.105263	0	ENSG00000153904	DDAH1
chr1	85318851	85318852	-	A	--	GTATT	A	0.961538	GTGTATT	11	4	24	48	5.38533	0.00759322	1	0	35	0.314286	0.0769231	ENSG00000153904	DDAH1
chr1	85319488	85319489	-	A	--	ACAGG	A	1	CCACAGG	5	0	22	40	Inf	0.00835918	1	0	27	0.185185	0	ENSG00000153904	DDAH1
chr1	85580820	85580821	+	A	--	GGACC	A	0.963415	GGACCTC	12	1	71	64	10.6931	0.00669859	1	0	83	0.144578	0.0153846	NA	NA
chr1	85580826	85580827	+	A	--	CGAGC	A	0.948718	CGAGCGA	11	1	72	64	9.66998	0.0125715	1	0	83	0.13253	0.0153846	NA	NA
chr1	85581023	85581024	+	A	--	TCACC	A	0.903614	TCACCCT	15	3	69	68	4.88433	0.010642	1	0	84	0.178571	0.0422535	ENSG00000142871	CCN1
chr1	85581412	85581413	+	A	--	CCAAG	A	0.886076	CCAAGTG	22	7	68	67	3.07652	0.0137786	1	0	90	0.244444	0.0945946	ENSG00000142871	CCN1
chr1	85582146	85582147	+	A	--	GGATA	A	0.954545	GGATAGT	14	2	83	89	7.44021	0.00306015	1	0	97	0.14433	0.021978	ENSG00000142871	CCN1
chr1	85582500	85582501	+	A	--	TCAAA	A	0.88764	TCAAAGA	20	8	79	91	2.86483	0.0235523	1	0	99	0.20202	0.0808081	ENSG00000142871	CCN1
chr1	85582754	85582755	+	A	--	GCAGC	A	0.980392	GCAGCAA	9	2	96	104	4.84258	0.0333474	1	0	105	0.0857143	0.0188679	ENSG00000142871	CCN1
chr1	85582790	85582791	+	A	--	TTACT	A	0.989691	TTACTTA	11	3	95	103	3.95207	0.0493904	1	0	106	0.103774	0.0283019	ENSG00000142871	CCN1
chr1	85582883	85582884	+	A	--	GGACT	A	0.916667	GGACTGT	20	8	88	104	2.94043	0.0145592	1	0	108	0.185185	0.0714286	ENSG00000142871	CCN1
chr1	85583028	85583029	+	A	--	CAAAT	A	0.971698	CAAATTT	5	0	103	114	Inf	0.0259578	1	0	108	0.0462963	0	NA	NA
chr1	85583029	85583030	+	A	--	AAATT	A	0.962617	AAATTTA	7	1	101	113	7.77359	0.0316863	1	0	108	0.0648148	0.00877193	NA	NA
chr1	85583154	85583155	+	A	--	GAAAG	A	0.990991	GAAAGGA	5	0	110	118	Inf	0.0280029	1	0	115	0.0434783	0	ENSG00000142871	CCN1
chr1	85583224	85583225	+	A	--	GGACA	A	0.833333	GGACACT	62	41	55	81	2.21941	0.00273937	1	0	117	0.529915	0.336066	ENSG00000142871	CCN1
chr1	85583238	85583239	+	A	--	CCACG	A	0.930435	CCACGAT	14	4	103	119	4.02201	0.0131889	1	0	117	0.119658	0.0325203	ENSG00000142871	CCN1
chr1	85583432	85583433	+	A	--	TTATT	A	0.959016	TTATTCG	14	3	108	128	5.49865	0.00458075	1	0	122	0.114754	0.0229008	ENSG00000142871	CCN1
chr1	86862482	86862483	-	A	--	ATATA	A	0.92	TGATATA	5	0	21	29	Inf	0.018909	1	0	26	0.192308	0	ENSG00000183291	SELENOF
chr1	86863066	86863067	-	A	--	AAATA	A	0.96875	GCAAATA	48	37	92	124	1.74528	0.0396721	1	0	140	0.342857	0.229814	ENSG00000183291	SELENOF
chr1	92833439	92833440	+	A	--	TGAAA	A	0.995438	TGAAATT	139	49	1091	560	1.45579	0.0332701	0.390054	0	1230	0.113008	0.0804598	ENSG00000122406	RPL5
chr1	92833598	92833599	+	A	--	TAAAT	A	0.982609	TAAATAC	36	8	1242	627	2.27091	0.0347772	0.392494	0	1278	0.028169	0.0125984	ENSG00000122406	RPL5
chr1	92836264	92836265	+	A	--	AAAGC	A	0.990335	AAAGCAT	33	7	1329	722	2.56015	0.0189802	0.264702	0	1362	0.0242291	0.00960219	ENSG00000122406	RPL5
chr1	92836298	92836299	+	A	--	CTATT	A	0.997776	CTATTTG	179	74	1184	657	1.34207	0.0487638	0.449001	0	1363	0.131328	0.101231	ENSG00000122406	RPL5
chr1	92836371	92836372	+	A	--	GGAGG	A	0.998537	GGAGGCT	32	7	1354	735	2.48064	0.02685	0.336785	0	1386	0.023088	0.00943396	ENSG00000122406	RPL5
chr1	93151997	93151998	-	A	--	ACATT	A	0.891304	AGACATT	7	1	41	56	9.38659	0.0223321	1	0	48	0.145833	0.0175439	ENSG00000117500	TMED5
chr1	93152818	93152819	-	A	--	CTATG	A	0.970588	GCCTATG	6	0	30	36	Inf	0.0249335	1	0	36	0.166667	0	ENSG00000117500	TMED5
chr1	93154508	93154509	-	A	--	GCAAG	A	0.888889	GTGCAAG	7	0	39	29	Inf	0.0387622	1	0	46	0.152174	0	ENSG00000117500	TMED5
chr1	93360748	93360749	+	A	--	TCATT	A	0.933333	TCATTGG	9	2	27	30	4.893	0.0492819	1	0	36	0.25	0.0625	ENSG00000117505	DR1
chr1	93562082	93562083	-	A	--	ACACT	A	0.952381	GCACACT	15	2	57	36	4.68366	0.0494992	1	0	72	0.208333	0.0526316	ENSG00000137936	BCAR3
chr1	93875658	93875659	-	A	--	AGAAA	A	1	GGAGAAA	8	0	53	39	Inf	0.0211974	1	0	61	0.131148	0	ENSG00000067334	DNTTIP2
chr1	93875708	93875709	-	A	--	TAATG	A	0.981818	TTTAATG	7	0	54	38	Inf	0.0414651	1	0	61	0.114754	0	ENSG00000067334	DNTTIP2
chr1	93888704	93888705	-	A	--	ATAAA	A	0.949153	ATATAAA	22	6	55	46	3.04195	0.0287129	1	0	77	0.285714	0.115385	ENSG00000023909	GCLM
chr1	94173184	94173185	-	A	--	ATATT	A	1	ATATATT	26	7	33	32	3.55572	0.00888939	1	0	59	0.440678	0.179487	ENSG00000137962	ARHGAP29
chr1	94173592	94173593	-	A	--	TGACT	A	0.913793	GTTGACT	8	0	50	33	Inf	0.0471752	1	0	58	0.137931	0	ENSG00000137962	ARHGAP29
chr1	94518444	94518445	+	A	--	CAATT	A	0.98	CAATTTT	13	0	39	21	Inf	0.0145093	1	0	52	0.25	0	ENSG00000117528	ABCD3
chr1	94897036	94897037	-	A	--	TCAAC	A	0.986667	CTTCAAC	14	5	72	89	3.43816	0.0268075	1	0	86	0.162791	0.0531915	ENSG00000117519	CNN3
chr1	94897949	94897950	-	A	--	GTATG	A	0.93662	GTGTATG	26	9	129	138	3.07952	0.0039686	0.751653	0	155	0.167742	0.0612245	ENSG00000117519	CNN3
chr1	94897980	94897981	-	A	--	ACAAA	A	0.986928	CAACAAA	6	0	149	146	Inf	0.0301156	1	0	155	0.0387097	0	ENSG00000117519	CNN3
chr1	94899473	94899474	-	A	--	TTACG	A	0.992754	GCTTACG	30	13	116	121	2.39985	0.0129775	0.976912	0	146	0.205479	0.0970149	ENSG00000117519	CNN3
chr1	96678925	96678926	-	A	--	AGATG	A	1	GGAGATG	36	7	1593	888	2.86584	0.00920109	0.207895	0	1629	0.0220994	0.00782123	NA	NA
chr1	96678985	96678986	-	A	--	CAAAT	A	0.980781	TTCAAAT	50	10	1573	885	2.81213	0.00153179	0.0711429	0	1623	0.0308071	0.0111732	NA	NA
chr1	96679016	96679017	-	A	--	TCAAA	A	0.913153	CTTCAAA	196	84	1424	806	1.32055	0.0466859	0.45917	0	1620	0.120988	0.094382	NA	NA
chr1	96679458	96679459	-	A	--	GCAAA	A	0.987288	AAGCAAA	42	10	1392	705	2.12651	0.0359015	0.398143	0	1434	0.0292887	0.013986	NA	NA
chr1	96679601	96679602	-	A	--	AGAAG	A	0.99583	AGAGAAG	178	62	1193	606	1.45809	0.0155904	0.251134	0	1371	0.129832	0.0928144	NA	NA
chr1	98685061	98685062	+	A	--	TTACT	A	1	TTACTAA	12	1	37	25	7.94396	0.0271003	1	0	49	0.244898	0.0384615	ENSG00000162627	SNX7
chr1	98760080	98760081	+	A	--	TTACA	A	0.98	TTACATC	13	2	47	40	5.455	0.0222021	1	0	60	0.216667	0.047619	ENSG00000162627	SNX7
chr1	98760321	98760322	+	A	--	ATATA	A	0.941176	ATATATA	15	2	48	41	6.31488	0.0133222	1	0	63	0.238095	0.0465116	ENSG00000162627	SNX7
chr1	98760402	98760403	+	A	--	CAATA	A	0.947368	CAATAAT	12	2	51	43	4.99556	0.0394633	1	0	63	0.190476	0.0444444	ENSG00000162627	SNX7
chr1	100068093	100068094	+	A	--	ATATT	A	1	ATATTTG	7	0	40	27	Inf	0.0431723	1	0	47	0.148936	0	ENSG00000156875	MFSD14A
chr1	100082610	100082611	+	A	--	ACATT	A	1	ACATTGT	13	2	46	42	5.84907	0.0213721	1	0	59	0.220339	0.0454545	ENSG00000156875	MFSD14A
chr1	100291622	100291623	+	A	--	ACAGT	A	0.820513	ACAGTGT	9	0	30	33	Inf	0.00294294	1	0	39	0.230769	0	ENSG00000137996	RTCA
chr1	108896917	108896918	+	A	--	TCAGG	A	0.820513	TCAGGAG	12	1	32	23	8.42325	0.0243569	1	0	44	0.272727	0.0416667	ENSG00000121957	GPSM2
chr1	108901878	108901879	+	A	--	TCAAG	A	0.84	TCAAGAC	13	1	41	27	8.40155	0.0276739	1	0	54	0.240741	0.0357143	ENSG00000121957	GPSM2
chr1	108918771	108918772	+	A	--	GAATT	A	0.982759	GAATTCC	11	0	47	38	Inf	0.00290643	1	0	58	0.189655	0	ENSG00000121957	GPSM2
chr1	108924166	108924167	+	A	--	ACAAC	A	0.982143	ACAACAA	8	0	52	43	Inf	0.019503	1	0	60	0.133333	0	ENSG00000121957	GPSM2
chr1	108930085	108930086	+	A	--	TTAAG	A	0.942308	TTAAGGC	7	0	49	41	Inf	0.0198034	1	0	56	0.125	0	NA	NA
chr1	108930086	108930087	+	A	--	TAAGG	A	0.910714	TAAGGCA	6	0	51	42	Inf	0.0370664	1	0	57	0.105263	0	NA	NA
chr1	108992381	108992382	+	A	--	TCAGG	A	0.942857	TCAGGCC	8	1	132	116	6.99041	0.0424725	0.755864	0	140	0.0571429	0.00854701	NA	NA
chr1	108992572	108992573	+	A	--	ACACA	G	0.761905	ACACAGA	123	89	19	29	2.10327	0.0246047	0.663209	0	142	0.866197	0.754237	NA	NA
chr1	108992601	108992602	+	A	--	TTAGA	A	0.935714	TTAGATG	14	2	129	116	6.25969	0.00793569	0.522874	0	143	0.0979021	0.0169492	NA	NA
chr1	108992762	108992763	+	A	--	AGAAG	A	0.97561	AGAAGAG	23	8	120	115	2.74538	0.0204544	0.663209	0	143	0.160839	0.0650407	NA	NA
chr1	108992763	108992764	+	A	--	GAAGA	A	1	GAAGAGG	9	1	134	122	8.14657	0.0225869	0.663209	0	143	0.0629371	0.00813008	NA	NA
chr1	109062808	109062809	-	A	--	TTATT	A	0.972222	TTTTATT	9	2	27	32	5.2171	0.0462642	1	0	36	0.25	0.0588235	ENSG00000197780	TAF13
chr1	109279824	109279825	-	A	--	AGAAT	A	1	AGAGAAT	6	0	25	24	Inf	0.0300409	1	0	31	0.193548	0	ENSG00000134222	PSRC1
chr1	109401927	109401928	-	A	--	GGAAA	A	0.972222	TTGGAAA	14	3	245	182	3.4585	0.0458198	1	0	259	0.0540541	0.0162162	ENSG00000143106	PSMA5
chr1	109411097	109411098	-	A	--	CCATC	A	0.987705	ACCCATC	17	2	234	172	6.22818	0.00699084	0.618621	0	251	0.0677291	0.0114943	ENSG00000143106	PSMA5
chr1	109412122	109412123	-	A	--	CAATC	A	0.970711	TCCAATC	14	2	229	167	5.0894	0.0189911	0.822366	0	243	0.0576132	0.0118343	ENSG00000143106	PSMA5
chr1	109412167	109412168	-	A	--	CTACA	A	0.969565	ACCTACA	18	4	220	163	3.32561	0.0258995	0.900008	0	238	0.0756303	0.0239521	ENSG00000143106	PSMA5
chr1	109415239	109415240	-	A	--	ACATA	A	0.987179	TCACATA	76	30	153	122	2.01643	0.00496035	0.603303	0	229	0.331878	0.197368	ENSG00000143106	PSMA5
chr1	109592762	109592763	+	A	--	CAATC	A	0.954955	CAATCTT	19	1	95	37	7.33927	0.0266072	1	0	114	0.166667	0.0263158	ENSG00000065135	GNAI3
chr1	109923416	109923417	+	A	--	AGACC	A	0.925926	AGACCCC	21	2	121	60	5.17639	0.0156526	0.977279	0	142	0.147887	0.0322581	ENSG00000184371	CSF1
chr1	109923525	109923526	+	A	--	TAATT	A	0.938776	TAATTGG	17	1	130	63	8.18797	0.0151981	0.964454	0	147	0.115646	0.015625	ENSG00000184371	CSF1
chr1	109923576	109923577	+	A	--	CCAAG	A	0.909091	CCAAGGG	39	8	110	59	2.60433	0.0205103	0.995318	0	149	0.261745	0.119403	NA	NA
chr1	109923577	109923578	+	A	--	CAAGG	A	0.820144	CAAGGGA	35	7	114	60	2.62117	0.0262568	0.995318	0	149	0.234899	0.104478	NA	NA
chr1	109928866	109928867	+	A	--	ACAGT	A	0.889535	ACAGTCT	25	3	151	79	4.34098	0.00978712	0.79662	0	176	0.142045	0.0365854	ENSG00000184371	CSF1
chr1	109929124	109929125	+	A	--	TCAGG	A	0.951087	TCAGGAC	11	0	174	91	Inf	0.0181833	0.995318	0	185	0.0594595	0	ENSG00000184371	CSF1
chr1	109929276	109929277	+	A	--	CAAGG	A	0.972826	CAAGGTA	30	7	159	89	2.39242	0.0422284	0.995318	0	189	0.15873	0.0729167	ENSG00000184371	CSF1
chr1	109929599	109929600	+	A	--	CCAGG	A	0.994536	CCAGGAG	25	5	176	97	2.74786	0.0420563	0.995318	0	201	0.124378	0.0490196	ENSG00000184371	CSF1
chr1	109930087	109930088	+	A	--	CGACA	A	0.943231	CGACAGG	32	7	212	127	2.73225	0.0204645	0.995318	0	244	0.131148	0.0522388	ENSG00000184371	CSF1
chr1	109930112	109930113	+	A	--	TTATC	A	0.969957	TTATCCC	20	3	224	131	3.8879	0.0231764	0.995318	0	244	0.0819672	0.0223881	ENSG00000184371	CSF1
chr1	109930455	109930456	+	A	--	CTAAG	A	0.951807	CTAAGAG	28	3	235	143	5.66201	0.00139235	0.374598	0	263	0.106464	0.0205479	ENSG00000184371	CSF1
chr1	109930470	109930471	+	A	--	CTACC	A	0.984127	CTACCTG	41	11	222	136	2.27922	0.0199216	0.995318	0	263	0.155894	0.0748299	ENSG00000184371	CSF1
chr1	109930771	109930772	+	A	--	GCAGG	A	0.962406	GCAGGAG	34	10	244	161	2.23977	0.0328543	0.995318	0	278	0.122302	0.0584795	ENSG00000184371	CSF1
chr1	110020736	110020737	+	A	--	ATACG	A	0.955556	ATACGTT	8	0	41	25	Inf	0.045376	1	0	49	0.163265	0	ENSG00000168710	AHCYL1
chr1	110021810	110021811	+	A	--	TCATC	A	1	TCATCTC	7	0	46	30	Inf	0.0451957	1	0	53	0.132075	0	ENSG00000168710	AHCYL1
chr1	110021980	110021981	+	A	--	GTACC	A	0.88	GTACCTT	10	1	44	31	6.92814	0.0476674	1	0	54	0.185185	0.03125	ENSG00000168710	AHCYL1
chr1	110022471	110022472	+	A	--	GAACC	A	0.903226	GAACCTT	11	1	55	44	8.67619	0.0256992	1	0	66	0.166667	0.0222222	ENSG00000168710	AHCYL1
chr1	110401467	110401468	-	A	--	TTAAT	A	0.94012	TGTTAAT	12	1	156	90	6.88986	0.0370941	1	0	168	0.0714286	0.010989	ENSG00000134248	LAMTOR5
chr1	110401492	110401493	-	A	--	TCATA	A	0.94702	TGTCATA	26	2	142	89	8.10142	0.000594014	0.171967	0	168	0.154762	0.021978	ENSG00000134248	LAMTOR5
chr1	111118019	111118020	-	A	--	GGAAA	A	1	CAGGAAA	9	0	28	23	Inf	0.0096977	1	0	37	0.243243	0	ENSG00000156171	DRAM2
chr1	111440512	111440513	-	A	--	GGATG	A	0.977778	GGGGATG	7	0	38	26	Inf	0.0424078	1	0	45	0.155556	0	ENSG00000116455	WDR77
chr1	111460927	111460928	+	A	--	ACAAT	A	0.97377	ACAATTG	14	2	297	187	4.39752	0.0366335	0.809647	0	311	0.0450161	0.010582	ENSG00000116459	ATP5PB
chr1	111461038	111461039	+	A	--	CTAAA	A	0.984674	CTAAATG	58	19	254	173	2.07634	0.0104136	0.762441	0	312	0.185897	0.0989583	ENSG00000116459	ATP5PB
chr1	111712672	111712673	+	A	--	TAATA	A	0.972973	TAATATG	6	0	36	44	Inf	0.0111576	1	0	42	0.142857	0	ENSG00000116473	RAP1A
chr1	112659025	112659026	+	A	--	TTATG	A	0.942857	TTATGCT	11	0	64	38	Inf	0.0149464	1	0	75	0.146667	0	ENSG00000116489	CAPZA1
chr1	112670598	112670599	+	A	--	CTAAA	A	0.95098	CTAAATG	35	11	97	79	2.58094	0.0112378	1	0	132	0.265152	0.122222	ENSG00000116489	CAPZA1
chr1	112670630	112670631	+	A	--	TGACT	A	0.992126	TGACTGC	9	0	126	92	Inf	0.0118984	1	0	135	0.0666667	0	ENSG00000116489	CAPZA1
chr1	112701190	112701191	-	A	--	GCAGG	A	0.975676	CGGCAGG	26	6	361	264	3.16415	0.00915547	0.478462	0	387	0.0671835	0.0222222	ENSG00000155366	RHOC
chr1	112701221	112701222	-	A	--	CCAGA	A	0.989637	ACCCAGA	17	3	372	269	4.09067	0.0192013	0.541653	0	389	0.0437018	0.0110294	ENSG00000155366	RHOC
chr1	112701630	112701631	-	A	--	CAAGG	A	0.924471	ACCAAGG	81	34	288	211	1.74387	0.0148739	0.541653	0	369	0.219512	0.138776	ENSG00000155366	RHOC
chr1	112702621	112702622	-	A	--	GGAAT	A	0.988024	GGGGAAT	23	6	313	206	2.51916	0.0493261	0.705077	0	336	0.0684524	0.0283019	ENSG00000155366	RHOC
chr1	112912546	112912547	-	A	--	GGAAG	A	0.985714	AGGGAAG	25	6	68	46	2.80058	0.03531	1	0	93	0.268817	0.115385	ENSG00000155380	SLC16A1
chr1	112912701	112912702	-	A	--	TAATT	A	0.974684	AGTAATT	16	1	77	49	10.0763	0.00618256	1	0	93	0.172043	0.02	ENSG00000155380	SLC16A1
chr1	114568169	114568170	-	A	--	ACATG	A	0.954545	CAACATG	9	0	41	37	Inf	0.0088908	1	0	50	0.18	0	NA	NA
chr1	114568171	114568172	-	A	--	CAACA	A	0.851064	AGCAACA	11	1	39	36	9.95212	0.011134	1	0	50	0.22	0.027027	NA	NA
chr1	114718139	114718140	-	A	--	CCACT	A	0.840183	ATCCACT	70	26	181	128	1.90104	0.0116579	0.790254	0	251	0.278884	0.168831	ENSG00000009307	CSDE1
chr1	114732685	114732686	-	A	--	AGACC	A	0.942529	ACAGACC	13	0	161	87	Inf	0.00566098	0.585203	0	174	0.0747126	0	ENSG00000009307	CSDE1
chr1	116373495	116373496	+	A	--	GCACT	A	0.986667	GCACTGA	12	2	72	59	4.87251	0.0430028	1	0	84	0.142857	0.0327869	ENSG00000163399	ATP1A1
chr1	116389471	116389472	+	A	--	GGATC	A	0.990826	GGATCGC	7	0	104	75	Inf	0.042768	1	0	111	0.0630631	0	ENSG00000163399	ATP1A1
chr1	116390315	116390316	+	A	--	TGATA	A	0.974138	TGATAAA	9	1	110	85	6.90698	0.0473668	1	0	119	0.0756303	0.0116279	ENSG00000163399	ATP1A1
chr1	116390851	116390852	+	A	--	GCAGT	A	0.926829	GCAGTGT	12	2	112	85	4.52734	0.0470056	1	0	124	0.0967742	0.0229885	ENSG00000163399	ATP1A1
chr1	116393584	116393585	+	A	--	TGAAG	A	0.977273	TGAAGGG	10	1	127	95	7.43454	0.0290971	1	0	137	0.0729927	0.0104167	NA	NA
chr1	116393585	116393586	+	A	--	GAAGG	A	0.969925	GAAGGGC	12	2	125	94	4.48868	0.0477635	1	0	137	0.0875912	0.0208333	NA	NA
chr1	116395226	116395227	+	A	--	TGACC	A	0.965753	TGACCCT	8	0	139	100	Inf	0.0228257	1	0	147	0.0544218	0	ENSG00000163399	ATP1A1
chr1	116398679	116398680	+	A	--	GCAGA	A	0.934211	GCAGACA	17	5	142	118	2.81581	0.0449377	1	0	159	0.106918	0.0406504	ENSG00000163399	ATP1A1
chr1	116399507	116399508	+	A	--	GAATG	A	0.975904	GAATGAG	8	1	161	143	7.07235	0.0417069	1	0	169	0.0473373	0.00694444	ENSG00000163399	ATP1A1
chr1	116401139	116401140	+	A	--	GCAGA	A	0.970238	GCAGAGG	11	2	163	149	5.00704	0.0240003	1	0	174	0.0632184	0.013245	ENSG00000163399	ATP1A1
chr1	116403887	116403888	+	A	--	CTACC	A	0.989189	CTACCTG	7	0	179	164	Inf	0.0159697	0.9614	0	186	0.0376344	0	ENSG00000163399	ATP1A1
chr1	116404711	116404712	+	A	--	GAAAG	A	0.954774	GAAAGAC	14	2	188	190	7.04664	0.00366377	0.728215	0	202	0.0693069	0.0104167	ENSG00000163399	ATP1A1
chr1	119737234	119737235	+	A	--	GGACA	A	0.884615	GGACATG	59	13	124	58	2.11699	0.0300201	1	0	183	0.322404	0.183099	ENSG00000092621	PHGDH
chr1	119740460	119740461	+	A	--	GGACA	A	1	GGACACT	91	18	97	56	2.9071	0.000455465	0.405819	0	188	0.484043	0.243243	ENSG00000092621	PHGDH
chr1	119741895	119741896	+	A	--	CAATG	A	0.97861	CAATGTG	10	0	183	83	Inf	0.0355114	1	0	193	0.0518135	0	ENSG00000092621	PHGDH
chr1	119742917	119742918	+	A	--	GCACT	A	0.979798	GCACTAC	10	0	192	92	Inf	0.0340537	1	0	202	0.049505	0	ENSG00000092621	PHGDH
chr1	119744121	119744122	+	A	--	ACATT	A	0.953608	ACATTCT	36	7	176	91	2.65189	0.0212585	1	0	212	0.169811	0.0714286	ENSG00000092621	PHGDH
chr1	143420108	143420109	-	A	--	GTACA	A	0.980769	AGGTACA	9	0	46	28	Inf	0.0252349	1	0	55	0.163636	0	NA	NA
chr1	143955697	143955698	-	A	--	ATAAG	A	0.868421	AAATAAG	6	0	32	27	Inf	0.0370064	1	0	38	0.157895	0	ENSG00000263513	FAM72C
chr1	143955885	143955886	-	A	--	AGAGT	A	0.933333	CAAGAGT	8	0	28	25	Inf	0.0165195	1	0	36	0.222222	0	ENSG00000263513	FAM72C
chr1	143968987	143968988	-	A	--	TCACT	A	0.954545	CTTCACT	10	1	20	21	10.1145	0.0157623	1	0	30	0.333333	0.0454545	ENSG00000263513	FAM72C
chr1	145746962	145746963	-	A	--	AAATG	A	0.984127	TTAAATG	8	0	62	46	Inf	0.021168	1	0	70	0.114286	0	ENSG00000265491	RNF115
chr1	145746995	145746996	-	A	--	GCATG	A	0.955224	CAGCATG	7	0	62	45	Inf	0.0409821	1	0	69	0.101449	0	ENSG00000265491	RNF115
chr1	145838079	145838080	+	A	--	ATATT	A	1	ATATTCC	11	4	25	35	3.78083	0.0422499	1	0	36	0.305556	0.102564	ENSG00000186141	POLR3C
chr1	145838101	145838102	+	A	--	AGAAA	A	1	AGAAACA	6	0	30	40	Inf	0.00890953	1	0	36	0.166667	0	ENSG00000186141	POLR3C
chr1	145924626	145924627	-	A	--	AAATA	A	0.9375	AGAAATA	13	2	29	23	5.04821	0.0359179	1	0	42	0.309524	0.08	ENSG00000265241	RBM8A
chr1	145925819	145925820	-	A	--	CAAAT	A	0.931232	GACAAAT	32	13	324	260	1.97329	0.0434295	1	0	356	0.0898876	0.047619	ENSG00000265241	RBM8A
chr1	145926882	145926883	-	A	--	AGAGG	A	0.923077	GAAGAGG	68	29	237	189	1.86776	0.00888105	0.848156	0	305	0.222951	0.133028	ENSG00000265241	RBM8A
chr1	147284477	147284478	+	A	--	CGATC	A	0.983871	CGATCAC	7	0	56	37	Inf	0.0443558	1	0	63	0.111111	0	NA	NA
chr1	147284490	147284491	+	A	--	ATAAA	A	0.949153	ATAAAGG	7	0	56	37	Inf	0.0443558	1	0	63	0.111111	0	NA	NA
chr1	147295707	147295708	+	A	--	GGAAA	A	0.986301	GGAAAGC	10	1	72	58	7.96969	0.0254829	1	0	82	0.121951	0.0169492	ENSG00000131778	CHD1L
chr1	149842245	149842246	-	A	--	GAACT	A	0.529801	GTGAACT	140	80	65	68	1.82759	0.00756425	0.810888	0	205	0.682927	0.540541	ENSG00000288825	H2AC18
chr1	149842546	149842547	-	A	--	CTACA	A	0.776978	GTCTACA	90	48	104	97	1.74594	0.0143343	0.828614	0	194	0.463918	0.331034	ENSG00000288825	H2AC18
chr1	149842697	149842698	-	A	--	TCATG	A	0.971429	TGTCATG	30	12	156	129	2.06295	0.0458866	1	0	186	0.16129	0.0851064	ENSG00000288825	H2AC18
chr1	149851317	149851318	+	A	--	GCAAC	A	0.990521	GCAACGC	7	0	208	142	Inf	0.0449745	1	0	215	0.0325581	0	ENSG00000288859	H2AC19
chr1	149851381	149851382	+	A	--	CAACG	A	1	CAACGAC	9	0	211	143	Inf	0.0133887	0.972389	0	220	0.0409091	0	ENSG00000288859	H2AC19
chr1	149851565	149851566	+	A	--	GAACT	A	0.816901	GAACTCA	104	47	113	96	1.8766	0.00469441	0.632571	0	217	0.479263	0.328671	ENSG00000288859	H2AC19
chr1	149859520	149859521	-	A	--	GCACT	A	0.782609	AAGCACT	7	1	17	21	8.29675	0.0489114	1	0	24	0.291667	0.0454545	ENSG00000270276	H4C15
chr1	149923374	149923375	-	A	--	TTATG	A	0.982533	TTTTATG	69	25	165	125	2.08707	0.00501608	0.855904	0	234	0.294872	0.166667	ENSG00000143368	SF3B4
chr1	149925875	149925876	-	A	--	TCACA	A	0.892857	ACTCACA	79	30	141	94	1.75274	0.0296865	0.952929	0	220	0.359091	0.241935	ENSG00000143368	SF3B4
chr1	149926406	149926407	-	A	--	GTATC	A	0.960784	TGGTATC	25	5	188	110	2.91745	0.0276245	0.952929	0	213	0.117371	0.0434783	ENSG00000143368	SF3B4
chr1	149926533	149926534	-	A	--	CAAGG	A	0.985222	TCCAAGG	13	0	197	115	Inf	0.00528172	0.855904	0	210	0.0619048	0	ENSG00000143368	SF3B4
chr1	150218922	150218923	-	A	--	CTAGT	A	0.96319	TTCTAGT	12	5	153	184	2.87795	0.0485	1	0	165	0.0727273	0.026455	ENSG00000143401	ANP32E
chr1	150219090	150219091	-	A	--	GTATG	A	0.977941	ATGTATG	19	10	133	167	2.37947	0.0326901	1	0	152	0.125	0.0564972	ENSG00000143401	ANP32E
chr1	150219177	150219178	-	A	--	GCAAA	A	0.993243	CAGCAAA	6	0	143	168	Inf	0.0102132	1	0	149	0.0402685	0	ENSG00000143401	ANP32E
chr1	150220482	150220483	-	A	--	TGACT	A	0.990741	ATTGACT	7	0	105	91	Inf	0.0174579	1	0	112	0.0625	0	ENSG00000143401	ANP32E
chr1	150265454	150265455	-	A	--	CCATC	A	0.992982	TCCCATC	29	5	259	156	3.48554	0.00832151	0.701087	0	288	0.100694	0.0310559	ENSG00000117362	APH1A
chr1	150265655	150265656	-	A	--	GCATC	A	0.97786	CAGCATC	29	7	259	152	2.42711	0.0445985	1	0	288	0.100694	0.0440252	ENSG00000117362	APH1A
chr1	150265844	150265845	-	A	--	GGAGG	A	0.980843	GGGGAGG	24	5	255	148	2.78031	0.042998	1	0	279	0.0860215	0.0326797	ENSG00000117362	APH1A
chr1	150265882	150265883	-	A	--	ATACC	A	0.985075	AAATACC	20	4	254	147	2.88768	0.0498631	1	0	274	0.0729927	0.0264901	ENSG00000117362	APH1A
chr1	150266508	150266509	-	A	--	TGATC	A	0.953642	ACTGATC	14	1	140	84	8.35298	0.0223144	0.913305	0	154	0.0909091	0.0117647	ENSG00000117362	APH1A
chr1	150266553	150266554	-	A	--	GAAGT	A	0.970711	CCGAAGT	13	0	231	121	Inf	0.00607457	0.666726	0	244	0.0532787	0	ENSG00000117362	APH1A
chr1	150267135	150267136	-	A	--	TGAGA	A	0.981735	TGTGAGA	24	4	211	111	3.14803	0.0347069	1	0	235	0.102128	0.0347826	ENSG00000117362	APH1A
chr1	150268883	150268884	-	A	--	GGACT	A	0.995074	GCGGACT	12	0	192	85	Inf	0.0210113	0.913305	0	204	0.0588235	0	ENSG00000117362	APH1A
chr1	150293912	150293913	+	A	--	GCAGG	A	0.916667	GCAGGGT	9	1	31	36	10.1961	0.0148491	0.965192	0	40	0.225	0.027027	ENSG00000266472	MRPS21
chr1	150294011	150294012	+	A	--	CAACT	A	0.933333	CAACTCA	8	1	40	43	8.44028	0.0316505	1	0	48	0.166667	0.0227273	ENSG00000266472	MRPS21
chr1	150574736	150574737	-	A	--	CTAGT	A	0.976852	CTCTAGT	19	3	204	140	4.33265	0.0122127	1	0	223	0.0852018	0.020979	NA	NA
chr1	150574744	150574745	-	A	--	GCAGT	A	0.972727	ATGCAGT	12	1	211	142	8.04686	0.0192082	1	0	223	0.0538117	0.00699301	NA	NA
chr1	150574758	150574759	-	A	--	TCAGG	A	0.977064	TCTCAGG	24	6	199	137	2.74706	0.0307585	1	0	223	0.107623	0.041958	ENSG00000143384	MCL1
chr1	150574904	150574905	-	A	--	TTATA	A	0.986047	GTTTATA	9	0	209	139	Inf	0.0138474	1	0	218	0.0412844	0	ENSG00000143384	MCL1
chr1	150575070	150575071	-	A	--	AAACA	A	0.984536	GGAAACA	7	0	191	117	Inf	0.0489596	1	0	198	0.0353535	0	ENSG00000143384	MCL1
chr1	150575445	150575446	-	A	--	GAAAG	A	0.987342	CAGAAAG	7	0	155	94	Inf	0.0495064	1	0	162	0.0432099	0	NA	NA
chr1	150575450	150575451	-	A	--	TTACA	A	0.947368	ATTTACA	30	5	132	89	4.02705	0.00245057	0.803012	0	162	0.185185	0.0531915	NA	NA
chr1	150575926	150575927	-	A	--	GCATT	A	0.95935	TTGCATT	32	7	116	64	2.51269	0.0379655	1	0	148	0.216216	0.0985915	ENSG00000143384	MCL1
chr1	150576220	150576221	-	A	--	TAAAG	A	0.994048	TTTAAAG	9	0	165	87	Inf	0.0315529	1	0	174	0.0517241	0	ENSG00000143384	MCL1
chr1	150576477	150576478	-	A	--	GTAGT	A	0.880795	TTGTAGT	26	4	132	70	3.43204	0.0205365	1	0	158	0.164557	0.0540541	ENSG00000143384	MCL1
chr1	150577002	150577003	-	A	--	TCATT	A	0.911504	ATTCATT	39	6	92	47	3.30172	0.00804114	1	0	131	0.29771	0.113208	ENSG00000143384	MCL1
chr1	150577043	150577044	-	A	--	CCAGT	A	0.897638	GGCCAGT	19	2	110	51	4.37805	0.0407245	1	0	129	0.147287	0.0377358	ENSG00000143384	MCL1
chr1	150577217	150577218	-	A	--	AAATA	A	0.888889	ATAAATA	55	10	71	40	3.07987	0.00331207	0.99103	0	126	0.436508	0.2	ENSG00000143384	MCL1
chr1	150577234	150577235	-	A	--	TTATG	A	0.966667	GATTATG	11	0	114	48	Inf	0.0359105	1	0	125	0.088	0	ENSG00000143384	MCL1
chr1	150577459	150577460	-	A	--	GGACC	A	0.803571	GAGGACC	37	6	79	40	3.10331	0.0172877	1	0	116	0.318966	0.130435	ENSG00000143384	MCL1
chr1	150622186	150622187	-	A	--	CAAAG	A	0.952261	CCCAAAG	32	9	373	231	2.19956	0.0442901	1	0	405	0.0790123	0.0375	ENSG00000143420	ENSA
chr1	150622264	150622265	-	A	--	TGAAA	A	0.984615	CTTGAAA	26	6	382	234	2.65103	0.0372651	1	0	408	0.0637255	0.025	ENSG00000143420	ENSA
chr1	150622438	150622439	-	A	--	TAATG	A	0.984456	CCTAATG	29	5	370	227	3.55263	0.00558549	1	0	399	0.0726817	0.0215517	ENSG00000143420	ENSA
chr1	150622853	150622854	-	A	--	CCAAG	A	0.977077	GGCCAAG	12	1	338	192	6.80164	0.0388362	1	0	350	0.0342857	0.00518135	ENSG00000143420	ENSA
chr1	150624917	150624918	-	A	--	TCACT	A	0.953488	TCTCACT	19	0	36	27	Inf	0.000180939	0.508662	0	55	0.345455	0	ENSG00000143420	ENSA
chr1	150625412	150625413	-	A	--	CCAGA	A	0.785714	GCCCAGA	22	3	48	28	4.22558	0.0239434	1	0	70	0.314286	0.0967742	ENSG00000143420	ENSA
chr1	150625787	150625788	-	A	--	GGAGA	A	0.992366	CAGGAGA	27	4	377	194	3.46791	0.0170958	1	0	404	0.0668317	0.020202	ENSG00000143420	ENSA
chr1	150629455	150629456	-	A	--	CAAGA	A	0.99446	AACAAGA	21	3	349	174	3.48387	0.042484	1	0	370	0.0567568	0.0169492	ENSG00000143420	ENSA
chr1	150965629	150965630	-	A	--	GTAGG	A	0.781609	GGGTAGG	174	90	337	272	1.55963	0.00357423	0.552814	0	511	0.340509	0.248619	NA	NA
chr1	150965642	150965643	-	A	--	AAATG	A	0.924779	ACAAATG	90	44	415	315	1.5518	0.0282467	0.85107	0	505	0.178218	0.122563	NA	NA
chr1	150965644	150965645	-	A	--	ACAAA	A	0.910675	ACACAAA	91	46	414	313	1.49496	0.0469145	0.899036	0	505	0.180198	0.128134	NA	NA
chr1	150965678	150965679	-	A	--	CAAAG	A	0.962733	ACCAAAG	68	31	434	321	1.62153	0.0387863	0.890933	0	502	0.135458	0.0880682	ENSG00000143418	CERS2
chr1	150966106	150966107	-	A	--	CCAAG	A	0.944934	AGCCAAG	31	8	428	271	2.45095	0.0264058	0.819484	0	459	0.0675381	0.0286738	ENSG00000143418	CERS2
chr1	150966184	150966185	-	A	--	CCACC	A	0.966667	GGCCACC	51	13	400	254	2.48834	0.00284785	0.508231	0	451	0.113082	0.0486891	ENSG00000143418	CERS2
chr1	150966235	150966236	-	A	--	GGAGG	A	0.994253	GGGGAGG	104	44	343	217	1.49453	0.0446525	0.899036	0	447	0.232662	0.168582	ENSG00000143418	CERS2
chr1	150966620	150966621	-	A	--	GCATT	A	0.982609	CTGCATT	73	27	331	207	1.68951	0.0317091	0.851411	0	404	0.180693	0.115385	ENSG00000143418	CERS2
chr1	150967083	150967084	-	A	--	TTACC	A	0.997319	GATTACC	24	5	368	209	2.7223	0.0451942	0.899036	0	392	0.0612245	0.0233645	ENSG00000143418	CERS2
chr1	150967404	150967405	-	A	--	TGATG	A	0.983957	TCTGATG	16	2	362	202	4.4557	0.0416403	0.899036	0	378	0.042328	0.00980392	ENSG00000143418	CERS2
chr1	151168227	151168228	+	A	--	GAACC	A	0.964912	GAACCTG	9	0	106	55	Inf	0.0322943	1	0	115	0.0782609	0	ENSG00000163156	SCNM1
chr1	151169080	151169081	+	A	--	GGACT	A	0.971963	GGACTGA	16	1	102	53	8.2495	0.0142218	1	0	118	0.135593	0.0185185	ENSG00000163156	SCNM1
chr1	151176789	151176790	-	A	--	TCAAG	A	0.877551	CTTCAAG	26	7	84	59	2.59568	0.0449499	1	0	110	0.236364	0.106061	ENSG00000163159	VPS72
chr1	151176818	151176819	-	A	--	AGACA	A	1	ACAGACA	10	0	99	65	Inf	0.0141104	1	0	109	0.0917431	0	ENSG00000163159	VPS72
chr1	151176869	151176870	-	A	--	TGAGG	A	1	CGTGAGG	18	1	91	63	12.3483	0.00183856	0.43886	0	109	0.165138	0.015625	ENSG00000163159	VPS72
chr1	151178100	151178101	-	A	--	ATAAG	A	0.902778	TCATAAG	43	10	58	46	3.38485	0.00160412	0.43886	0	101	0.425743	0.178571	ENSG00000163159	VPS72
chr1	151184402	151184403	-	A	--	AAAGG	A	0.9	CGAAAGG	59	20	44	31	2.0684	0.0406715	1	0	103	0.572816	0.392157	NA	NA
chr1	151184412	151184413	-	A	--	CAAGA	A	0.979798	GTCAAGA	13	1	90	48	6.87561	0.0374889	1	0	103	0.126214	0.0204082	NA	NA
chr1	151227343	151227344	+	A	--	CCATC	A	1	CCATCAA	18	1	54	31	10.1822	0.00611468	1	0	72	0.25	0.03125	ENSG00000143398	PIP5K1A
chr1	151234289	151234290	+	A	--	TGAAC	A	1	TGAACAA	19	2	68	37	5.11791	0.0204078	1	0	87	0.218391	0.0512821	ENSG00000143398	PIP5K1A
chr1	151236611	151236612	+	A	--	ATATA	A	0.987654	ATATAGA	15	0	80	42	Inf	0.00543306	1	0	95	0.157895	0	ENSG00000143398	PIP5K1A
chr1	151247984	151247985	+	A	--	ATAGA	A	0.701754	ATAGAAG	36	5	80	54	4.82235	0.000635082	0.548467	0	116	0.310345	0.0847458	ENSG00000143398	PIP5K1A
chr1	151249220	151249221	+	A	--	TTAGA	A	0.952381	TTAGACA	14	2	138	91	4.59378	0.0332751	1	0	152	0.0921053	0.0215054	ENSG00000143398	PIP5K1A
chr1	151249435	151249436	+	A	--	TTACT	A	0.984848	TTACTAT	28	5	126	89	3.93701	0.00355293	1	0	154	0.181818	0.0531915	ENSG00000143398	PIP5K1A
chr1	151254772	151254773	+	A	--	GAAGG	A	0.982759	GAAGGTG	28	9	209	156	2.31766	0.0349504	1	0	237	0.118143	0.0545455	ENSG00000159352	PSMD4
chr1	151254792	151254793	+	A	--	GGAAA	A	1	GGAAAGC	27	8	284	197	2.33762	0.0476451	1	0	311	0.0868167	0.0390244	ENSG00000159352	PSMD4
chr1	151266395	151266396	+	A	--	GAAGA	A	0.986559	GAAGAGC	11	1	367	270	8.07701	0.0177724	1	0	378	0.0291005	0.00369004	ENSG00000159352	PSMD4
chr1	151267349	151267350	+	A	--	GGAGG	A	0.997409	GGAGGGA	22	6	382	282	2.70334	0.0307332	1	0	404	0.0544554	0.0208333	ENSG00000159352	PSMD4
chr1	151267374	151267375	+	A	--	TTAGG	A	0.892031	TTAGGGG	65	31	338	257	1.59325	0.0453859	1	0	403	0.16129	0.107639	ENSG00000159352	PSMD4
chr1	151267445	151267446	+	A	--	AAAGC	A	0.943005	AAAGCTT	24	7	362	266	2.51615	0.0384655	1	0	386	0.0621762	0.025641	ENSG00000159352	PSMD4
chr1	151291186	151291187	+	A	--	GCAGG	A	1	GCAGGGG	4	0	18	23	Inf	0.0490956	1	0	22	0.181818	0	ENSG00000143373	ZNF687
chr1	151291204	151291205	+	A	--	CAACT	A	0.809524	CAACTAG	7	1	17	22	8.68895	0.0479236	1	0	24	0.291667	0.0434783	ENSG00000143373	ZNF687
chr1	151291368	151291369	+	A	--	TTATT	A	1	TTATTTG	4	0	20	27	Inf	0.042521	1	0	24	0.166667	0	ENSG00000143373	ZNF687
chr1	151291441	151291442	+	A	--	CCAAC	A	0.956522	CCAACAC	4	0	20	28	Inf	0.0392502	1	0	24	0.166667	0	ENSG00000143373	ZNF687
chr1	151302198	151302199	-	A	--	AAAGT	A	0.918919	AGAAAGT	6	0	34	30	Inf	0.0338033	1	0	40	0.15	0	ENSG00000143393	PI4KB
chr1	151340896	151340897	-	A	--	CTAAT	A	0.971429	AACTAAT	4	0	34	51	Inf	0.0302319	1	0	38	0.105263	0	ENSG00000143390	RFX5
chr1	151342258	151342259	-	A	--	TAAAG	A	0.709677	AATAAAG	12	1	22	24	12.6344	0.00427918	1	0	34	0.352941	0.04	NA	NA
chr1	151342259	151342260	-	A	--	ATAAA	A	0.689655	TAATAAA	14	2	20	23	7.79121	0.00675488	1	0	34	0.411765	0.08	NA	NA
chr1	151342513	151342514	-	A	--	GGAAG	A	0.965517	GGGGAAG	6	0	26	23	Inf	0.0347413	1	0	32	0.1875	0	ENSG00000143390	RFX5
chr1	151400087	151400088	+	A	--	CAACA	A	0.946073	CAACATC	202	108	805	559	1.2986	0.0466192	0.431013	0	1007	0.200596	0.161919	ENSG00000159377	PSMB4
chr1	151400122	151400123	+	A	--	CCATG	A	0.976987	CCATGCT	93	44	922	639	1.46455	0.0457321	0.427294	0	1015	0.0916256	0.0644217	ENSG00000159377	PSMB4
chr1	151400484	151400485	+	A	--	CTAGA	A	0.937016	CTAGAGC	110	43	936	670	1.83055	0.00101575	0.0464246	0	1046	0.105163	0.0603086	ENSG00000159377	PSMB4
chr1	151400801	151400802	+	A	--	TGAAG	A	0.996165	TGAAGCC	30	10	1039	736	2.1243	0.0497996	0.431013	0	1069	0.0280636	0.0134048	ENSG00000159377	PSMB4
chr1	151401287	151401288	+	A	--	CGAGG	A	0.99545	CGAGGCC	10	1	1092	771	7.05407	0.0323173	0.364554	0	1102	0.00907441	0.00129534	ENSG00000159377	PSMB4
chr1	151401303	151401304	+	A	--	GTAGA	A	0.981464	GTAGAAC	45	14	1058	760	2.30799	0.00670131	0.137749	0	1103	0.0407978	0.0180879	ENSG00000159377	PSMB4
chr1	151401604	151401605	+	A	--	CCAAC	A	0.971429	CCAACTG	189	97	920	688	1.45682	0.00507997	0.114609	0	1109	0.170424	0.123567	ENSG00000159377	PSMB4
chr1	151582199	151582200	+	A	--	CCATC	A	0.916667	CCATCTG	6	0	20	22	Inf	0.0248415	1	0	26	0.230769	0	NA	NA
chr1	151759695	151759696	-	A	--	AAACT	A	0.890052	CCAAACT	36	6	167	87	3.1157	0.0112224	1	0	203	0.17734	0.0645161	ENSG00000143436	MRPL9
chr1	151983048	151983049	-	A	--	TTAGC	A	0.982759	ACTTAGC	364	150	2524	1401	1.34689	0.00367272	0.0588451	0	2888	0.126039	0.0967118	ENSG00000197747	S100A10
chr1	151983117	151983118	-	A	--	AAAGG	A	0.97948	CCAAAGG	766	290	2125	1253	1.55733	7.32275e-09	5.2797e-06	0	2891	0.26496	0.187946	NA	NA
chr1	151983118	151983119	-	A	--	CAAAG	A	0.940221	CCCAAAG	488	174	2403	1369	1.59763	4.33499e-07	0.000104184	0	2891	0.1688	0.112767	NA	NA
chr1	151983119	151983120	-	A	--	CCAAA	A	0.862447	TCCCAAA	521	185	2370	1358	1.61351	1.09845e-07	3.9599e-05	0	2891	0.180214	0.119896	NA	NA
chr1	151983128	151983129	-	A	--	AGAGT	A	0.997124	TAAGAGT	119	36	2772	1507	1.79685	0.00192034	0.0364513	0	2891	0.0411622	0.0233312	NA	NA
chr1	151983175	151983176	-	A	--	GAAGG	A	0.997475	CAGAAGG	135	51	2748	1476	1.42168	0.0403251	0.269076	0	2883	0.0468262	0.0333988	ENSG00000197747	S100A10
chr1	151983192	151983193	-	A	--	GTAGT	A	0.984188	TTGTAGT	131	48	2743	1467	1.45948	0.02995	0.229636	0	2874	0.0455811	0.0316832	ENSG00000197747	S100A10
chr1	151983218	151983219	-	A	--	TCACC	A	0.977896	CCTCACC	401	177	2456	1325	1.22217	0.0386706	0.260575	0	2857	0.140357	0.117843	NA	NA
chr1	151983230	151983231	-	A	--	TAATT	A	0.94032	CCTAATT	206	79	2641	1419	1.40095	0.0141605	0.148253	0	2847	0.0723569	0.052737	NA	NA
chr1	151983231	151983232	-	A	--	CTAAT	A	0.93611	CCCTAAT	210	73	2637	1425	1.55439	0.00148611	0.0297635	0	2847	0.0737619	0.0487316	NA	NA
chr1	151983265	151983266	-	A	--	AGATG	A	0.997691	AGAGATG	241	76	2587	1403	1.71955	4.66582e-05	0.00258774	0	2828	0.0852192	0.0513861	ENSG00000197747	S100A10
chr1	151986107	151986108	-	A	--	GGATT	A	0.992035	CTGGATT	68	20	2711	1396	1.75058	0.029925	0.229636	0	2779	0.0244692	0.0141243	ENSG00000197747	S100A10
chr1	151986161	151986162	-	A	--	AAAGG	A	0.995789	ATAAAGG	152	56	2594	1340	1.40203	0.0350367	0.248731	0	2746	0.0553532	0.0401146	ENSG00000197747	S100A10
chr1	151986185	151986186	-	A	--	ACATT	A	0.960884	TTACATT	570	238	2160	1132	1.25507	0.00773115	0.0944773	0	2730	0.208791	0.173723	ENSG00000197747	S100A10
chr1	152032568	152032569	-	A	--	TAACC	T	0.593054	ACTAACC	1585	809	786	776	1.93397	3.49247e-23	1.99769e-20	0	2371	0.668494	0.51041	NA	NA
chr1	152032577	152032578	-	A	--	TGAGC	A	0.995333	CCTGAGC	79	28	2300	1560	1.91337	0.00264938	0.0459226	0	2379	0.0332072	0.0176322	NA	NA
chr1	152032742	152032743	-	A	--	GAATT	A	0.99664	CAGAATT	22	5	2363	1580	2.94132	0.028369	0.249648	0	2385	0.00922432	0.00315457	ENSG00000163191	S100A11
chr1	152032818	152032819	-	A	--	CCAGA	A	0.932924	AACCAGA	222	110	2095	1420	1.36782	0.00982505	0.130696	0	2317	0.0958136	0.0718954	ENSG00000163191	S100A11
chr1	152033648	152033649	-	A	--	AAAGG	A	0.990467	ACAAAGG	417	200	1944	1339	1.43599	9.22232e-05	0.00405782	0	2361	0.17662	0.129955	NA	NA
chr1	152033652	152033653	-	A	--	TCACA	A	0.916745	CTTCACA	496	279	1867	1261	1.20068	0.0295583	0.256172	0	2363	0.209903	0.181169	NA	NA
chr1	152033777	152033778	-	A	--	AGAGA	A	0.997828	ACAGAGA	27	5	2288	1477	3.48499	0.00579007	0.0897557	0	2315	0.0116631	0.00337382	ENSG00000163191	S100A11
chr1	153534673	153534674	-	A	--	AGACA	A	0.979567	GGAGACA	460	275	9599	6900	1.20238	0.0177581	0.346219	0	10059	0.0457302	0.0383275	NA	NA
chr1	153534679	153534680	-	A	--	AGATG	A	0.996203	GAAGATG	120	53	9945	7127	1.62254	0.00314789	0.115972	0	10065	0.0119225	0.00738162	NA	NA
chr1	153534756	153534757	-	A	--	CCAGG	A	0.99202	TTCCAGG	217	115	9851	7069	1.35404	0.00962639	0.244505	0	10068	0.0215534	0.0160078	ENSG00000197956	S100A6
chr1	153534812	153534813	-	A	--	GAAAT	A	0.989303	CTGAAAT	134	68	9885	7063	1.40799	0.0216088	0.388667	0	10019	0.0133746	0.00953583	ENSG00000197956	S100A6
chr1	153535283	153535284	-	A	--	GTACT	A	0.992448	AAGTACT	262	123	9575	6805	1.51382	0.000156745	0.0141921	0	9837	0.0266341	0.017754	NA	NA
chr1	153535296	153535297	-	A	--	CCATC	A	0.980694	GGCCATC	334	194	9457	6699	1.21954	0.0310875	0.481361	0	9791	0.034113	0.0281445	NA	NA
chr1	153536019	153536020	-	A	--	CTATA	A	0.834254	CGCTATA	40	19	143	162	2.37939	0.00420349	0.137858	0	183	0.218579	0.104972	ENSG00000197956	S100A6
chr1	153561538	153561539	-	A	--	GAACA	A	0.918033	GAGAACA	19	2	109	58	5.02308	0.0235647	0.407388	0	128	0.148438	0.0333333	ENSG00000196754	S100A2
chr1	153563783	153563784	-	A	--	GTAAG	A	0.788618	GAGTAAG	29	6	95	53	2.68355	0.0434545	0.533641	0	124	0.233871	0.101695	ENSG00000196754	S100A2
chr1	153606942	153606943	-	A	--	GGAGT	A	0.996707	TTGGAGT	35	14	900	758	2.10464	0.0193893	0.365598	0	935	0.0374332	0.0181347	NA	NA
chr1	153606955	153606956	-	A	--	AAAGG	A	0.995227	ATAAAGG	105	63	833	710	1.42028	0.0410451	0.529747	0	938	0.11194	0.0815006	NA	NA
chr1	153607357	153607358	-	A	--	GTACC	A	0.94902	AGGTACC	173	107	715	613	1.38589	0.017193	0.342375	0	888	0.19482	0.148611	ENSG00000188643	S100A16
chr1	153607394	153607395	-	A	--	TGAAC	A	0.998866	GCTGAAC	14	2	876	710	5.66883	0.0101262	0.2516	0	890	0.0157303	0.00280899	ENSG00000188643	S100A16
chr1	153607459	153607460	-	A	--	TCAGC	A	0.939511	CCTCAGC	150	88	724	612	1.44052	0.0131121	0.288743	0	874	0.171625	0.125714	ENSG00000188643	S100A16
chr1	153607636	153607637	-	A	--	TCATG	A	0.966625	AATCATG	60	30	774	624	1.6119	0.0376578	0.511878	0	834	0.0719424	0.0458716	NA	NA
chr1	153607639	153607640	-	A	--	CAATC	A	0.976485	GCCAATC	57	23	777	631	2.01166	0.00523193	0.162494	0	834	0.0683453	0.0351682	NA	NA
chr1	153607640	153607641	-	A	--	CCAAT	A	0.958987	TGCCAAT	49	22	785	632	1.79249	0.0270896	0.443904	0	834	0.058753	0.0336391	NA	NA
chr1	153607651	153607652	-	A	--	GAACC	A	0.973494	CAGAACC	27	9	806	644	2.39569	0.0259305	0.431529	0	833	0.032413	0.0137825	NA	NA
chr1	153608156	153608157	-	A	--	GCAGG	A	0.984637	AAGCAGG	90	49	691	553	1.46952	0.0384245	0.516297	0	781	0.115237	0.0813953	ENSG00000188643	S100A16
chr1	153613053	153613054	-	A	--	GCAGC	A	0.953623	GTGCAGC	25	6	325	267	3.41708	0.00488664	0.152658	0	350	0.0714286	0.021978	ENSG00000188643	S100A16
chr1	153618901	153618902	-	A	--	GAAGA	A	0.994962	AGGAAGA	24	5	392	217	2.65373	0.0462197	0.545214	0	416	0.0576923	0.0225225	ENSG00000189171	S100A13
chr1	153638362	153638363	+	A	--	ACAGC	A	0.956044	ACAGCAG	18	1	83	38	8.16291	0.0246012	1	0	101	0.178218	0.025641	ENSG00000160679	CHTOP
chr1	153645399	153645400	+	A	--	CCACC	A	0.974138	CCACCAG	22	1	112	73	14.23	0.000397909	0.368464	0	134	0.164179	0.0135135	ENSG00000160679	CHTOP
chr1	153645898	153645899	+	A	--	GTACA	A	0.979167	GTACATT	17	3	47	37	4.40629	0.0206467	1	0	64	0.265625	0.075	ENSG00000160679	CHTOP
chr1	153645991	153645992	+	A	--	GTATC	A	0.983871	GTATCAT	13	2	52	38	4.69243	0.0436445	1	0	65	0.2	0.05	ENSG00000160679	CHTOP
chr1	153658810	153658811	+	A	--	CGACC	A	0.912162	CGACCTT	22	2	132	87	7.20825	0.00159144	0.745278	0	154	0.142857	0.0224719	ENSG00000143553	SNAPIN
chr1	153661216	153661217	+	A	--	CTAAA	A	0.985915	CTAAACC	28	8	135	91	2.35218	0.0423584	1	0	163	0.171779	0.0808081	ENSG00000143553	SNAPIN
chr1	153661797	153661798	+	A	--	ATAGA	A	0.969325	ATAGAAT	7	0	157	105	Inf	0.045086	1	0	164	0.0426829	0	ENSG00000143621	ILF2
chr1	153662047	153662048	-	A	--	GTACT	A	0.993388	AAGTACT	13	1	601	379	8.18785	0.0227178	0.401745	0	614	0.0211726	0.00263158	ENSG00000143621	ILF2
chr1	153662200	153662201	-	A	--	CCATC	A	0.977346	TGCCATC	60	23	570	365	1.66968	0.0450433	0.53951	0	630	0.0952381	0.0592784	ENSG00000143621	ILF2
chr1	153662358	153662359	-	A	--	AGACT	A	0.994737	GAAGACT	93	38	526	334	1.55337	0.0330311	0.495652	0	619	0.150242	0.102151	NA	NA
chr1	153662367	153662368	-	A	--	CAAGG	A	0.980668	CCCAAGG	65	23	553	348	1.77747	0.0211416	0.385455	0	618	0.105178	0.0619946	NA	NA
chr1	153662368	153662369	-	A	--	CCAAG	A	0.904065	ACCCAAG	83	33	535	338	1.5883	0.0323742	0.491084	0	618	0.134304	0.0889488	NA	NA
chr1	153662416	153662417	-	A	--	GAAAG	A	0.996516	AAGAAAG	43	14	570	354	1.90637	0.0475444	0.552116	0	613	0.0701468	0.0380435	ENSG00000143621	ILF2
chr1	153663093	153663094	-	A	--	CCAGG	A	0.984991	TGCCAGG	59	17	475	294	2.14635	0.00595867	0.177144	0	534	0.110487	0.0546624	ENSG00000143621	ILF2
chr1	153663121	153663122	-	A	--	GCAGA	A	0.994318	TTGCAGA	35	10	496	296	2.08706	0.0398257	0.523984	0	531	0.0659134	0.0326797	ENSG00000143621	ILF2
chr1	153665249	153665250	-	A	--	CCAAT	A	0.975	ACCCAAT	59	14	446	262	2.47314	0.0019643	0.0848542	0	505	0.116832	0.0507246	ENSG00000143621	ILF2
chr1	153665663	153665664	-	A	--	GAAGG	A	0.997925	CTGAAGG	15	0	478	271	Inf	0.00178618	0.0808626	0	493	0.030426	0	NA	NA
chr1	153665664	153665665	-	A	--	TGAAG	A	0.995927	TCTGAAG	13	0	480	271	Inf	0.00579054	0.175756	0	493	0.0263692	0	NA	NA
chr1	153667596	153667597	-	A	--	ACAAT	A	0.949227	ACACAAT	68	23	420	242	1.70239	0.0354653	0.505661	0	488	0.139344	0.0867925	ENSG00000143621	ILF2
chr1	153929562	153929563	-	A	--	TAAGG	A	0.982143	AATAAGG	6	0	54	42	Inf	0.0410751	0.723647	0	60	0.1	0	NA	NA
chr1	153929563	153929564	-	A	--	ATAAG	A	0.963636	CAATAAG	9	1	51	41	7.13069	0.043821	0.736438	0	60	0.15	0.0238095	NA	NA
chr1	153929803	153929804	-	A	--	TTAAA	A	0.961538	TTTTAAA	10	1	48	37	7.58816	0.0455565	0.741285	0	58	0.172414	0.0263158	ENSG00000198837	DENND4B
chr1	153930029	153930030	-	A	--	CTATA	A	0.722222	TCCTATA	20	3	36	32	5.82418	0.00556862	0.302407	0	56	0.357143	0.0857143	ENSG00000198837	DENND4B
chr1	153930274	153930275	-	A	--	CCAGC	A	0.960784	CTCCAGC	8	0	44	31	Inf	0.0227457	0.574535	0	52	0.153846	0	ENSG00000198837	DENND4B
chr1	153930384	153930385	-	A	--	CAAGG	A	0.956522	GGCAAGG	11	1	40	26	7.01886	0.0485482	0.753747	0	51	0.215686	0.037037	ENSG00000198837	DENND4B
chr1	153930405	153930406	-	A	--	CAAGC	A	0.909091	AACAAGC	11	0	40	25	Inf	0.0127333	0.450652	0	51	0.215686	0	NA	NA
chr1	153930406	153930407	-	A	--	ACAAG	A	0.875	TAACAAG	9	0	42	25	Inf	0.0260581	0.603551	0	51	0.176471	0	NA	NA
chr1	153959157	153959158	-	A	--	TAACT	A	0.939203	ATTAACT	91	40	440	294	1.5194	0.0410355	0.723647	0	531	0.171375	0.11976	ENSG00000143570	SLC39A1
chr1	153959356	153959357	-	A	--	CCATC	A	0.980431	AGCCATC	33	10	498	320	2.11881	0.0373865	0.693256	0	531	0.0621469	0.030303	ENSG00000143570	SLC39A1
chr1	153959486	153959487	-	A	--	ACAGT	A	0.962818	GCACAGT	49	16	470	302	1.96635	0.0232659	0.577402	0	519	0.0944123	0.0503145	ENSG00000143570	SLC39A1
chr1	153959629	153959630	-	A	--	CTATC	A	0.972917	ACCTATC	19	2	462	290	5.95295	0.0055023	0.302407	0	481	0.039501	0.00684932	ENSG00000143570	SLC39A1
chr1	153959807	153959808	-	A	--	GGACA	A	0.988532	TTGGACA	34	9	426	267	2.36531	0.0225605	0.571578	0	460	0.073913	0.0326087	ENSG00000143570	SLC39A1
chr1	153959865	153959866	-	A	--	AGACA	A	0.978049	AGAGACA	51	18	399	249	1.76685	0.0493022	0.753747	0	450	0.113333	0.0674157	ENSG00000143570	SLC39A1
chr1	153960240	153960241	-	A	--	GCATG	A	0.931232	GGGCATG	59	19	322	190	1.83054	0.0306765	0.652927	0	381	0.154856	0.0909091	ENSG00000143570	SLC39A1
chr1	153960419	153960420	-	A	--	CAAGG	A	0.988473	CACAAGG	24	4	340	193	3.39997	0.0235979	0.578001	0	364	0.0659341	0.0203046	ENSG00000143570	SLC39A1
chr1	153960674	153960675	-	A	--	TTACA	A	0.993651	GCTTACA	46	13	293	167	2.01432	0.0300028	0.647333	0	339	0.135693	0.0722222	ENSG00000143570	SLC39A1
chr1	153960737	153960738	-	A	--	GCAAG	A	0.907738	CTGCAAG	36	9	302	171	2.26175	0.0328577	0.665567	0	338	0.106509	0.05	ENSG00000143570	SLC39A1
chr1	153962324	153962325	-	A	--	CTAGT	A	0.903427	GCCTAGT	50	13	279	157	2.16131	0.0157552	0.503806	0	329	0.151976	0.0764706	ENSG00000143570	SLC39A1
chr1	153974639	153974640	-	A	--	CTATC	A	0.970332	CCCTATC	29	8	550	430	2.83146	0.0067432	0.320632	0	579	0.0500864	0.0182648	ENSG00000143543	JTB
chr1	153974729	153974730	-	A	--	CAATT	A	0.968085	GACAATT	36	13	541	421	2.15343	0.0179242	0.523738	0	577	0.0623917	0.0299539	ENSG00000143543	JTB
chr1	153976720	153976721	-	A	--	AGAGT	A	1	GAAGAGT	31	11	517	388	2.11343	0.0372237	0.693256	0	548	0.0565693	0.0275689	ENSG00000143543	JTB
chr1	153976740	153976741	-	A	--	GAAGA	A	0.996289	TGGAAGA	11	1	536	396	8.11661	0.0176217	0.51851	0	547	0.0201097	0.00251889	ENSG00000143543	JTB
chr1	153976763	153976764	-	A	--	CAAAT	A	0.963031	CTCAAAT	42	13	505	379	2.42256	0.00470263	0.276427	0	547	0.0767824	0.0331633	ENSG00000143543	JTB
chr1	153977009	153977010	-	A	--	CAAGC	A	0.961616	GCCAAGC	52	20	467	346	1.92498	0.017235	0.512199	0	519	0.100193	0.0546448	ENSG00000143543	JTB
chr1	153977348	153977349	-	A	--	GGAGG	A	0.985972	TGGGAGG	44	14	487	351	2.26327	0.00830826	0.357298	0	531	0.0828625	0.0383562	ENSG00000143543	JTB
chr1	153990914	153990915	+	A	--	GGACA	A	0.909524	GGACATT	44	6	186	83	3.26254	0.00569947	0.111434	0	230	0.191304	0.0674157	ENSG00000177954	RPS27
chr1	153990929	153990930	+	A	--	GGACC	A	0.80791	GGACCGC	94	26	141	68	1.74072	0.0423945	0.365068	0	235	0.4	0.276596	ENSG00000177954	RPS27
chr1	153991133	153991134	+	A	--	TCATC	A	0.980311	TCATCCC	255	89	2771	1424	1.47227	0.00236652	0.05834	0	3026	0.0842697	0.0588235	ENSG00000177954	RPS27
chr1	154156662	154156663	-	A	--	TGAAA	A	0.994281	TTTGAAA	28	6	1201	738	2.86632	0.0188897	0.536611	0	1229	0.0227828	0.00806452	ENSG00000143549	TPM3
chr1	154156722	154156723	-	A	--	TCAGT	A	0.988294	AGTCAGT	36	10	1168	710	2.18757	0.0300277	0.647333	0	1204	0.0299003	0.0138889	ENSG00000143549	TPM3
chr1	154156795	154156796	-	A	--	TCATC	A	0.985828	ACTCATC	220	104	964	597	1.30986	0.0373454	0.693256	0	1184	0.185811	0.148359	ENSG00000143549	TPM3
chr1	154157234	154157235	-	A	--	TAATG	A	0.97009	CTTAATG	81	27	964	539	1.67689	0.0218563	0.562229	0	1045	0.077512	0.0477032	ENSG00000143549	TPM3
chr1	154157284	154157285	-	A	--	GAAGC	A	0.993035	CTGAAGC	40	10	995	546	2.19403	0.0238808	0.580477	0	1035	0.0386473	0.0179856	ENSG00000143549	TPM3
chr1	154157567	154157568	-	A	--	GAAGC	A	0.970842	GGGAAGC	93	18	889	470	2.72995	3.8281e-05	0.0152869	0	982	0.0947047	0.0368852	NA	NA
chr1	154157568	154157569	-	A	--	GGAAG	A	0.968454	CGGGAAG	112	24	870	464	2.48755	3.36447e-05	0.0141072	0	982	0.114053	0.0491803	NA	NA
chr1	154172967	154172968	-	A	--	TAAGT	A	0.982014	CGTAAGT	57	13	801	384	2.10091	0.0167374	0.50669	0	858	0.0664336	0.0327456	ENSG00000143549	TPM3
chr1	154183103	154183104	-	A	--	CCACC	A	0.945344	CACCACC	90	23	464	213	1.79507	0.019363	0.540643	0	554	0.162455	0.0974576	NA	NA
chr1	154183106	154183107	-	A	--	TCACC	A	0.93424	GATCACC	142	41	408	193	1.63735	0.0126571	0.450652	0	550	0.258182	0.175214	NA	NA
chr1	154206796	154206797	-	A	--	GAATG	A	0.991453	AGGAATG	7	3	115	248	5.00808	0.0163402	0.931148	0	122	0.057377	0.0119522	ENSG00000143612	C1orf43
chr1	154207296	154207297	-	A	--	CTAAA	A	0.991071	GTCTAAA	16	11	99	205	3.00099	0.00997246	0.931148	0	115	0.13913	0.0509259	ENSG00000143612	C1orf43
chr1	154207535	154207536	-	A	--	CCAGT	A	0.972222	CTCCAGT	7	3	102	192	4.36965	0.0385379	1	0	109	0.0642202	0.0153846	ENSG00000143612	C1orf43
chr1	154220521	154220522	-	A	--	TAAGG	A	0.926829	CGTAAGG	26	14	111	138	2.30223	0.0176064	0.931148	0	137	0.189781	0.0921053	ENSG00000143569	UBAP2L
chr1	154255309	154255310	+	A	--	CCACC	A	0.921875	CCACCAC	15	1	59	34	8.52708	0.0188342	1	0	74	0.202703	0.0285714	ENSG00000143569	UBAP2L
chr1	154257087	154257088	+	A	--	GAATC	A	0.947368	GAATCTC	8	0	70	41	Inf	0.0494727	1	0	78	0.102564	0	ENSG00000143569	UBAP2L
chr1	154261666	154261667	+	A	--	CGAGT	A	0.955556	CGAGTGG	12	2	83	64	4.59084	0.0449813	1	0	95	0.126316	0.030303	ENSG00000143569	UBAP2L
chr1	154263190	154263191	+	A	--	GTATA	A	0.955556	GTATAAA	12	3	43	41	3.76738	0.0494082	1	0	55	0.218182	0.0681818	ENSG00000143569	UBAP2L
chr1	154272701	154272702	+	A	--	AAAGG	A	0.957265	AAAGGTT	8	1	110	99	7.15096	0.0408733	1	0	118	0.0677966	0.01	ENSG00000143575	HAX1
chr1	154550066	154550067	-	A	--	ACACT	A	0.886667	GTACACT	43	9	130	69	2.52747	0.0181021	1	0	173	0.248555	0.115385	ENSG00000160714	UBE2Q1
chr1	154582590	154582591	-	A	--	CTAGC	A	0.978261	ATCTAGC	26	5	213	112	2.7278	0.0446541	1	0	239	0.108787	0.042735	ENSG00000160710	ADAR
chr1	154582642	154582643	-	A	--	GGAAC	A	0.978166	TGGGAAC	14	1	223	112	7.0071	0.0438618	1	0	237	0.0590717	0.00884956	ENSG00000160710	ADAR
chr1	154582903	154582904	-	A	--	GGAAG	A	0.995633	AGGGAAG	18	1	212	103	8.7117	0.00985095	1	0	230	0.0782609	0.00961538	ENSG00000160710	ADAR
chr1	154583303	154583304	-	A	--	CAAGA	A	0.995074	TCCAAGA	24	3	186	78	3.34413	0.0435827	1	0	210	0.114286	0.037037	ENSG00000160710	ADAR
chr1	154583740	154583741	-	A	--	TCACA	A	0.910112	AGTCACA	38	6	145	64	2.7858	0.0253835	1	0	183	0.20765	0.0857143	ENSG00000160710	ADAR
chr1	154584008	154584009	-	A	--	CCACT	A	0.895105	GACCACT	44	7	121	57	2.94883	0.0125217	1	0	165	0.266667	0.109375	ENSG00000160710	ADAR
chr1	154584172	154584173	-	A	--	CCATC	A	0.993197	TCCCATC	15	0	137	55	Inf	0.0128124	1	0	152	0.0986842	0	ENSG00000160710	ADAR
chr1	154958406	154958407	-	A	--	TAACA	A	0.847826	CCTAACA	12	0	35	20	Inf	0.0129484	0.620771	0	47	0.255319	0	ENSG00000163348	PYGO2
chr1	154962343	154962344	-	A	--	TCACT	A	0.933025	TCTCACT	174	101	383	300	1.349	0.0428837	0.903447	0	557	0.312388	0.25187	ENSG00000160691	SHC1
chr1	154962529	154962530	-	A	--	TCAGT	A	0.969858	TGTCAGT	36	13	531	395	2.05854	0.0261955	0.782511	0	567	0.0634921	0.0318627	ENSG00000160691	SHC1
chr1	154962610	154962611	-	A	--	GAAAT	A	0.978474	ATGAAAT	15	3	499	379	3.79292	0.028903	0.815155	0	514	0.0291829	0.0078534	ENSG00000160691	SHC1
chr1	154962789	154962790	-	A	--	TTACT	A	0.993763	ACTTACT	36	13	461	332	1.9928	0.0363649	0.838374	0	497	0.0724346	0.0376812	ENSG00000160691	SHC1
chr1	154962826	154962827	-	A	--	TTAAA	A	0.989733	TTTTAAA	50	19	444	312	1.84791	0.0288979	0.815155	0	494	0.101215	0.0574018	ENSG00000160691	SHC1
chr1	154963225	154963226	-	A	--	ACAGA	A	0.978923	TAACAGA	24	5	418	277	3.17661	0.0181976	0.684355	0	442	0.0542986	0.0177305	ENSG00000160691	SHC1
chr1	154963292	154963293	-	A	--	CCAAC	A	0.967593	TGCCAAC	25	6	411	272	2.7541	0.0235332	0.744656	0	436	0.0573394	0.0215827	ENSG00000160691	SHC1
chr1	154963869	154963870	-	A	--	CAATC	A	0.933014	GACAATC	48	12	390	247	2.53035	0.00333481	0.439102	0	438	0.109589	0.046332	NA	NA
chr1	154963870	154963871	-	A	--	ACAAT	A	0.927059	GGACAAT	54	14	384	245	2.45809	0.00337876	0.439102	0	438	0.123288	0.0540541	NA	NA
chr1	154965651	154965652	-	A	--	CAATG	A	0.959184	CTCAATG	52	16	369	226	1.98861	0.0231952	0.744656	0	421	0.123515	0.0661157	NA	NA
chr1	154965652	154965653	-	A	--	TCAAT	A	0.925743	GCTCAAT	57	19	364	223	1.83634	0.0309614	0.815891	0	421	0.135392	0.0785124	NA	NA
chr1	154966327	154966328	-	A	--	GGAGC	A	0.983516	TGGGAGC	44	11	336	186	2.21158	0.02415	0.748824	0	380	0.115789	0.0558376	ENSG00000160691	SHC1
chr1	154968520	154968521	-	A	--	TCAAC	A	0.987952	CCTCAAC	10	0	323	150	Inf	0.03544	0.838374	0	333	0.03003	0	ENSG00000160691	SHC1
chr1	154968547	154968548	-	A	--	TCACT	A	0.965625	AATCACT	30	5	301	143	2.84545	0.034954	0.838374	0	331	0.0906344	0.0337838	ENSG00000160691	SHC1
chr1	154970128	154970129	-	A	--	GGAGT	A	0.992063	GAGGAGT	62	14	244	118	2.13834	0.0135595	0.621343	0	306	0.202614	0.106061	ENSG00000160691	SHC1
chr1	154970525	154970526	-	A	--	CTATG	A	1	AACTATG	16	1	208	87	6.66734	0.0484232	0.907394	0	224	0.0714286	0.0113636	ENSG00000160691	SHC1
chr1	154974767	154974768	+	A	--	CTATT	A	0.99031	CTATTCG	59	11	482	243	2.70123	0.00186823	1	0	541	0.109057	0.0433071	ENSG00000173207	CKS1B
chr1	154977993	154977994	+	A	--	TCATG	A	0.96737	TCATGCT	57	12	496	253	2.42064	0.00463042	1	0	553	0.103074	0.045283	ENSG00000173207	CKS1B
chr1	154978777	154978778	+	A	--	GAAGC	A	0.989381	GAAGCTG	13	1	557	279	6.50298	0.043662	1	0	570	0.022807	0.00357143	ENSG00000173207	CKS1B
chr1	154978952	154978953	+	A	--	CCACC	A	0.888112	CCACCAT	194	79	380	217	1.40179	0.037241	1	0	574	0.337979	0.266892	NA	NA
chr1	154978955	154978956	+	A	--	CCATA	A	0.965333	CCATAGC	214	87	360	210	1.43427	0.0198641	1	0	574	0.372822	0.292929	NA	NA
chr1	154979090	154979091	+	A	--	ACAGG	A	0.981949	ACAGGGA	37	6	542	293	3.33002	0.00443017	1	0	579	0.0639033	0.0200669	ENSG00000173207	CKS1B
chr1	154979167	154979168	+	A	--	TCAGT	A	0.886364	TCAGTGT	93	30	485	266	1.69924	0.0179049	1	0	578	0.1609	0.101351	ENSG00000173207	CKS1B
chr1	154983947	154983948	+	A	--	CTACT	A	0.943396	CTACTGG	14	2	49	35	4.93468	0.0451159	1	0	63	0.222222	0.0540541	ENSG00000160688	FLAD1
chr1	154988570	154988571	+	A	--	CCACT	A	0.970149	CCACTCA	9	0	64	46	Inf	0.0121203	1	0	73	0.123288	0	ENSG00000160688	FLAD1
chr1	154988801	154988802	+	A	--	CAACG	A	0.971014	CAACGCT	6	0	67	51	Inf	0.0421545	1	0	73	0.0821918	0	ENSG00000160688	FLAD1
chr1	154990343	154990344	+	A	--	TAATC	A	0.946429	TAATCTG	8	0	50	34	Inf	0.02414	1	0	58	0.137931	0	ENSG00000160688	FLAD1
chr1	154992997	154992998	+	A	--	CTACT	A	0.978723	CTACTGG	18	4	45	36	3.55969	0.0280261	1	0	63	0.285714	0.1	ENSG00000160688	FLAD1
chr1	155052702	155052703	+	A	--	AGAAG	A	0.968421	AGAAGGC	13	0	92	53	Inf	0.00488419	1	0	105	0.12381	0	ENSG00000143537	ADAM15
chr1	155054495	155054496	+	A	--	CCACA	A	0.931034	CCACATT	16	1	103	57	8.78606	0.0129477	1	0	119	0.134454	0.0172414	ENSG00000143537	ADAM15
chr1	155057042	155057043	+	A	--	ATAGC	A	0.952381	ATAGCTG	16	2	120	73	4.83921	0.0363528	1	0	136	0.117647	0.0266667	ENSG00000143537	ADAM15
chr1	155057075	155057076	+	A	--	AGACC	A	1	AGACCTG	15	2	121	72	4.43859	0.036141	1	0	136	0.110294	0.027027	ENSG00000143537	ADAM15
chr1	155057666	155057667	+	A	--	TGACC	A	1	TGACCTG	17	3	125	79	3.56466	0.0495504	1	0	142	0.119718	0.0365854	ENSG00000143537	ADAM15
chr1	155058028	155058029	+	A	--	CCAGT	A	0.825503	CCAGTCA	27	7	123	85	2.65574	0.0347586	1	0	150	0.18	0.076087	ENSG00000143537	ADAM15
chr1	155058136	155058137	+	A	--	TTATG	A	0.986667	TTATGTG	12	0	142	93	Inf	0.00419572	1	0	154	0.0779221	0	ENSG00000143537	ADAM15
chr1	155061963	155061964	+	A	--	TGAGA	A	0.96	TGAGAAG	6	0	46	48	Inf	0.027373	1	0	52	0.115385	0	ENSG00000143537	ADAM15
chr1	155062582	155062583	+	A	--	TGACT	A	0.96319	TGACTGA	24	6	156	136	3.47555	0.00618424	1	0	180	0.133333	0.0422535	ENSG00000143537	ADAM15
chr1	155134709	155134710	+	A	--	GTACA	A	0.84375	GTACATT	10	0	27	20	Inf	0.0101574	1	0	37	0.27027	0	ENSG00000169242	EFNA1
chr1	155135952	155135953	+	A	--	GCATG	A	0.976	GCATGCG	13	1	121	66	7.04649	0.0377957	1	0	134	0.0970149	0.0149254	ENSG00000169241	SLC50A1
chr1	155138249	155138250	+	A	--	GCAAG	A	0.945946	GCAAGAC	20	3	171	102	3.96208	0.0219742	1	0	191	0.104712	0.0285714	NA	NA
chr1	155138261	155138262	+	A	--	CTACT	A	1	CTACTGG	12	1	179	105	7.00961	0.0367478	1	0	191	0.0628272	0.00943396	NA	NA
chr1	155186009	155186010	-	A	--	ACAGC	A	0.993939	TCACAGC	92	48	160	136	1.62734	0.0226095	1	0	252	0.365079	0.26087	ENSG00000185499	MUC1
chr1	155186200	155186201	-	A	--	GCAGG	A	0.954167	CTGCAGG	21	4	224	169	3.95013	0.0105513	1	0	245	0.0857143	0.0231214	ENSG00000185499	MUC1
chr1	155187745	155187746	-	A	--	ATAAC	A	0.989744	ATATAAC	27	8	190	138	2.44578	0.0297969	1	0	217	0.124424	0.0547945	ENSG00000185499	MUC1
chr1	155187836	155187837	-	A	--	CAATT	A	0.938462	TACAATT	28	8	182	121	2.32167	0.0454741	1	0	210	0.133333	0.0620155	ENSG00000185499	MUC1
chr1	155188196	155188197	-	A	--	CTACT	A	0.978836	GACTACT	35	10	179	115	2.24369	0.0311861	1	0	214	0.163551	0.08	ENSG00000185499	MUC1
chr1	155188286	155188287	-	A	--	CCAGT	A	0.837563	CCCCAGT	38	9	164	102	2.61878	0.0126259	1	0	202	0.188119	0.0810811	ENSG00000185499	MUC1
chr1	155188677	155188678	-	A	--	CCACC	A	0.927632	CTCCACC	23	4	137	74	3.09361	0.0481401	1	0	160	0.14375	0.0512821	ENSG00000185499	MUC1
chr1	155188820	155188821	-	A	--	GGACA	A	0.915888	CCGGACA	31	6	97	52	2.75642	0.0299253	1	0	128	0.242188	0.103448	ENSG00000185499	MUC1
chr1	155188841	155188842	-	A	--	CCACG	A	0.87069	GCCCACG	33	6	95	51	2.9374	0.0195043	1	0	128	0.257812	0.105263	ENSG00000185499	MUC1
chr1	155209304	155209305	+	A	--	TCAGT	A	0.643678	TCAGTGG	65	13	110	46	2.08472	0.038069	0.952301	0	175	0.371429	0.220339	ENSG00000173171	MTX1
chr1	155210585	155210586	+	A	--	TCATC	A	0.994819	TCATCTC	28	3	167	62	3.45252	0.0448803	0.952301	0	195	0.14359	0.0461538	ENSG00000173171	MTX1
chr1	155212152	155212153	+	A	--	TCAGC	A	0.885542	TCAGCTC	45	8	144	60	2.33692	0.0368038	0.952301	0	189	0.238095	0.117647	ENSG00000173171	MTX1
chr1	155212701	155212702	+	A	--	CGAGA	A	0.871951	CGAGAGG	53	9	139	68	2.87093	0.00605557	0.638257	0	192	0.276042	0.116883	ENSG00000173171	MTX1
chr1	155213774	155213775	+	A	--	GTACA	A	0.961538	GTACAGC	29	4	173	76	3.17458	0.0379399	0.952301	0	202	0.143564	0.05	ENSG00000173171	MTX1
chr1	155234848	155234849	-	A	--	TGACT	A	0.872727	GGTGACT	16	3	41	37	4.7445	0.0178401	1	0	57	0.280702	0.075	ENSG00000177628	GBA
chr1	155234910	155234911	-	A	--	AGAGG	A	0.980392	AAAGAGG	7	0	50	42	Inf	0.0195717	1	0	57	0.122807	0	ENSG00000177628	GBA
chr1	155234949	155234950	-	A	--	TAAAG	A	0.983051	ATTAAAG	10	1	56	46	8.10252	0.0245491	1	0	66	0.151515	0.0212766	ENSG00000177628	GBA
chr1	155247280	155247281	-	A	--	GAAGG	A	0.959459	GTGAAGG	11	2	70	59	4.59404	0.0414567	1	0	81	0.135802	0.0327869	ENSG00000160767	FAM189B
chr1	155247713	155247714	-	A	--	CCAGC	A	0.957746	CCCCAGC	10	1	68	53	7.7068	0.0270614	1	0	78	0.128205	0.0185185	ENSG00000160767	FAM189B
chr1	155250369	155250370	-	A	--	CCACC	A	0.942857	CCCCACC	35	10	25	27	3.72633	0.00336301	1	0	60	0.583333	0.27027	ENSG00000160767	FAM189B
chr1	155251144	155251145	-	A	--	TCAGC	A	0.862745	CCTCAGC	18	3	37	31	4.94706	0.0106106	1	0	55	0.327273	0.0882353	ENSG00000160767	FAM189B
chr1	155251869	155251870	-	A	--	GGACC	A	0.9	TGGGACC	10	0	42	30	Inf	0.0113847	1	0	52	0.192308	0	ENSG00000160767	FAM189B
chr1	155256185	155256186	-	A	--	TCACT	A	0.985507	CATCACT	17	4	67	58	3.65006	0.0298816	1	0	84	0.202381	0.0645161	ENSG00000116521	SCAMP3
chr1	155256397	155256398	-	A	--	GCACA	A	0.986301	CCGCACA	16	4	63	54	3.40095	0.0479746	1	0	79	0.202532	0.0689655	ENSG00000116521	SCAMP3
chr1	155256414	155256415	-	A	--	CCACT	A	0.873418	ATCCACT	13	2	66	55	5.36206	0.0242664	1	0	79	0.164557	0.0350877	ENSG00000116521	SCAMP3
chr1	155310067	155310068	+	A	--	TGAAC	A	1	TGAACGG	14	0	691	372	Inf	0.00344175	0.326966	0	705	0.0198582	0	ENSG00000160752	FDPS
chr1	155318861	155318862	+	A	--	AAATC	A	0.983503	AAATCTA	66	23	728	434	1.71002	0.0302018	0.663603	0	794	0.0831234	0.0503282	ENSG00000160752	FDPS
chr1	155318907	155318908	+	A	--	CTATA	A	0.850291	CTATAGC	227	105	575	359	1.34946	0.0286758	0.659466	0	802	0.283042	0.226293	ENSG00000160752	FDPS
chr1	155319863	155319864	+	A	--	CAAAT	A	0.98164	CAAATGC	45	12	781	473	2.26987	0.011149	0.514867	0	826	0.0544794	0.0247423	ENSG00000160752	FDPS
chr1	155320437	155320438	+	A	--	AAAGT	A	0.987269	AAAGTGG	18	3	848	503	3.55638	0.0381511	0.729037	0	866	0.0207852	0.00592885	ENSG00000160752	FDPS
chr1	155320503	155320504	+	A	--	GAAGA	A	0.968347	GAAGACA	50	16	822	492	1.86966	0.0356922	0.714919	0	872	0.0573394	0.0314961	ENSG00000160752	FDPS
chr1	155320621	155320622	+	A	--	GCAAG	A	0.817942	GCAAGGG	266	113	599	392	1.54002	0.000894098	0.135131	0	865	0.307514	0.223762	NA	NA
chr1	155320622	155320623	+	A	--	CAAGG	A	0.860409	CAAGGGC	168	54	697	451	2.01211	1.90721e-05	0.0158537	0	865	0.19422	0.106931	NA	NA
chr1	155320633	155320634	+	A	--	AGAGG	A	0.989104	AGAGGAG	51	10	811	493	3.09811	0.000573887	0.0954087	0	862	0.0591647	0.0198807	NA	NA
chr1	155320649	155320650	+	A	--	AAATA	A	0.987937	AAATAAT	23	5	818	488	2.74251	0.0458688	0.755019	0	841	0.0273484	0.010142	ENSG00000160752	FDPS
chr1	155326702	155326703	+	A	--	GGACC	A	0.769231	GGACCTG	37	6	71	34	2.93359	0.0250127	0.649743	0	108	0.342593	0.15	ENSG00000160753	RUSC1
chr1	155330823	155330824	+	A	--	TAAGG	A	0.971831	TAAGGGA	11	0	136	65	Inf	0.0198021	0.639242	0	147	0.0748299	0	ENSG00000160753	RUSC1
chr1	155330885	155330886	+	A	--	ATAAG	A	0.918519	ATAAGTG	27	4	123	61	3.33226	0.0327347	0.676044	0	150	0.18	0.0615385	NA	NA
chr1	155330886	155330887	+	A	--	TAAGT	A	0.89726	TAAGTGG	20	1	130	64	9.78378	0.00536028	0.373928	0	150	0.133333	0.0153846	NA	NA
chr1	155659541	155659542	-	A	--	GCAAC	A	0.985507	TTGCAAC	9	1	65	56	7.66389	0.0422663	1	0	74	0.121622	0.0175439	ENSG00000163374	YY1AP1
chr1	155659595	155659596	-	A	--	GCATA	A	0.969697	GCGCATA	11	2	64	55	4.68004	0.0400964	1	0	75	0.146667	0.0350877	ENSG00000163374	YY1AP1
chr1	155659656	155659657	-	A	--	TGAGC	A	0.972603	TTTGAGC	6	0	68	56	Inf	0.0365092	1	0	74	0.0810811	0	ENSG00000163374	YY1AP1
chr1	155659863	155659864	-	A	--	CCACC	A	0.898551	CTCCACC	10	1	61	53	8.57866	0.0229221	1	0	71	0.140845	0.0185185	ENSG00000163374	YY1AP1
chr1	155660243	155660244	-	A	--	TCACT	A	0.846154	CTTCACT	19	5	43	41	3.58292	0.0187933	1	0	62	0.306452	0.108696	ENSG00000163374	YY1AP1
chr1	155660651	155660652	-	A	--	CCAGC	A	0.982456	ACCCAGC	12	1	45	39	10.2181	0.0127789	1	0	57	0.210526	0.025	ENSG00000163374	YY1AP1
chr1	155660679	155660680	-	A	--	TCAGT	A	0.909091	CATCAGT	7	0	50	38	Inf	0.0393087	1	0	57	0.122807	0	ENSG00000163374	YY1AP1
chr1	155661309	155661310	-	A	--	TTAAA	A	0.886792	GGTTAAA	10	1	43	33	7.54179	0.0444214	1	0	53	0.188679	0.0294118	ENSG00000163374	YY1AP1
chr1	155676718	155676719	-	A	--	CTAAA	A	0.930233	TACTAAA	7	0	40	26	Inf	0.0456441	1	0	47	0.148936	0	ENSG00000163374	YY1AP1
chr1	155717123	155717124	+	A	--	TGACC	A	0.985401	TGACCCG	18	4	120	83	3.09891	0.0401511	1	0	138	0.130435	0.045977	ENSG00000132676	DAP3
chr1	155721581	155721582	+	A	--	GTATT	A	1	GTATTTC	11	1	132	91	7.5373	0.031121	0.952796	0	143	0.0769231	0.0108696	ENSG00000132676	DAP3
chr1	155727643	155727644	+	A	--	GCAGT	A	0.915033	GCAGTCC	15	3	139	98	3.51063	0.0458279	1	0	154	0.0974026	0.029703	ENSG00000132676	DAP3
chr1	155729222	155729223	+	A	--	TGAGG	A	1	TGAGGAA	15	1	156	110	10.5221	0.00639494	0.592416	0	171	0.0877193	0.00900901	ENSG00000132676	DAP3
chr1	155947277	155947278	-	A	--	CCAGA	A	0.926829	GACCAGA	8	0	74	58	Inf	0.0208369	1	0	82	0.097561	0	ENSG00000116584	ARHGEF2
chr1	155947295	155947296	-	A	--	GGAAA	A	0.983051	AGGGAAA	24	7	58	51	2.99247	0.0221731	1	0	82	0.292683	0.12069	ENSG00000116584	ARHGEF2
chr1	156009130	156009131	-	A	--	GGACT	A	0.932039	TGGGACT	131	48	361	217	1.63949	0.00923769	0.616976	0	492	0.26626	0.181132	ENSG00000163479	SSR2
chr1	156009380	156009381	-	A	--	TGAAG	A	0.991361	AGTGAAG	35	6	446	250	3.26558	0.00617236	0.591661	0	481	0.0727651	0.0234375	ENSG00000163479	SSR2
chr1	156009460	156009461	-	A	--	AAAGG	A	0.995238	CCAAAGG	52	16	417	237	1.84568	0.0444935	0.815122	0	469	0.110874	0.0632411	ENSG00000163479	SSR2
chr1	156009543	156009544	-	A	--	GAACT	A	0.942935	AAGAACT	125	36	339	210	2.14877	0.000159283	0.0849774	0	464	0.269397	0.146341	NA	NA
chr1	156009546	156009547	-	A	--	GAAGA	A	0.973621	AAGAAGA	61	17	403	228	2.02823	0.0115929	0.618481	0	464	0.131466	0.0693878	NA	NA
chr1	156009576	156009577	-	A	--	CAAGA	A	0.954338	AGCAAGA	47	14	410	230	1.88172	0.0484826	0.815122	0	457	0.102845	0.057377	ENSG00000163479	SSR2
chr1	156014996	156014997	-	A	--	ACAAT	A	0.974747	CAACAAT	25	4	381	203	3.32491	0.0250845	0.710137	0	406	0.0615764	0.0193237	ENSG00000163479	SSR2
chr1	156015061	156015062	-	A	--	GCAAT	A	0.979644	TAGCAAT	26	5	377	199	2.74106	0.0489129	0.815122	0	403	0.0645161	0.0245098	ENSG00000163479	SSR2
chr1	156018294	156018295	-	A	--	TCAAT	A	0.930348	GCTCAAT	62	19	362	197	1.77433	0.0437124	0.815122	0	424	0.146226	0.087963	ENSG00000163479	SSR2
chr1	156020013	156020014	-	A	--	CAAGG	A	0.960688	CTCAAGG	40	9	381	194	2.26049	0.0267019	0.719191	0	421	0.0950119	0.044335	ENSG00000163479	SSR2
chr1	156035512	156035513	-	A	--	GGAGG	A	0.989796	GAGGAGG	14	2	95	74	5.41341	0.0162303	1	0	109	0.12844	0.0263158	ENSG00000160803	UBQLN4
chr1	156035701	156035702	-	A	--	TGACT	A	0.969072	TGTGACT	10	0	93	72	Inf	0.00575777	1	0	103	0.0970874	0	ENSG00000160803	UBQLN4
chr1	156035987	156035988	-	A	--	CCAGT	A	0.663158	CACCAGT	38	11	60	49	2.8034	0.00788563	1	0	98	0.387755	0.183333	ENSG00000160803	UBQLN4
chr1	156036013	156036014	-	A	--	CCAGG	A	1	ACCCAGG	7	0	89	60	Inf	0.0439682	1	0	96	0.0729167	0	ENSG00000160803	UBQLN4
chr1	156036153	156036154	-	A	--	AGACT	A	0.988095	AGAGACT	11	1	81	54	7.2636	0.031722	1	0	92	0.119565	0.0181818	ENSG00000160803	UBQLN4
chr1	156036673	156036674	-	A	--	AAACT	A	0.902778	TTAAACT	17	2	63	37	4.93979	0.0313767	1	0	80	0.2125	0.0512821	ENSG00000160803	UBQLN4
chr1	156036778	156036779	-	A	--	ACAGA	A	0.783784	TAACAGA	22	3	57	33	4.20125	0.0266014	1	0	79	0.278481	0.0833333	ENSG00000160803	UBQLN4
chr1	156054876	156054877	+	A	--	TTAGG	A	0.856667	TTAGGAA	72	28	230	163	1.82023	0.0155724	0.69833	0	302	0.238411	0.146597	ENSG00000116586	LAMTOR2
chr1	156058463	156058464	+	A	--	GGATG	A	0.964744	GGATGGG	15	3	301	208	3.44845	0.049073	0.773891	0	316	0.0474684	0.014218	ENSG00000116586	LAMTOR2
chr1	156130735	156130736	+	A	--	GGAGG	A	0.992958	GGAGGGC	63	11	418	149	2.03959	0.0325125	0.830845	0	481	0.130977	0.06875	NA	NA
chr1	156130747	156130748	+	A	--	GCATG	A	0.978402	GCATGAT	34	4	449	156	2.94926	0.0337233	0.830845	0	483	0.0703934	0.025	NA	NA
chr1	156135276	156135277	+	A	--	ACAGC	A	0.926702	ACAGCCT	54	10	526	202	2.07214	0.0388091	0.851977	0	580	0.0931034	0.0471698	NA	NA
chr1	156136039	156136040	+	A	--	GTACC	A	0.99179	GTACCAG	25	2	592	227	4.78745	0.0155807	0.784301	0	617	0.0405186	0.00873362	NA	NA
chr1	156136095	156136096	+	A	--	GCAAG	A	0.917293	GCAAGCT	139	32	485	202	1.808	0.005257	0.481771	0	624	0.222756	0.136752	NA	NA
chr1	156136096	156136097	+	A	--	CAAGC	A	0.831058	CAAGCTC	140	37	484	197	1.53936	0.0369435	0.846325	0	624	0.224359	0.15812	NA	NA
chr1	156136269	156136270	+	A	--	TCACT	A	0.985816	TCACTCA	83	19	544	217	1.74154	0.0436833	0.866448	0	627	0.132376	0.0805085	NA	NA
chr1	156136280	156136281	+	A	--	AGACA	A	0.992278	AGACACA	120	29	510	208	1.68669	0.0199013	0.784301	0	630	0.190476	0.122363	NA	NA
chr1	156136282	156136283	+	A	--	ACACA	A	0.886288	ACACAGG	114	26	516	211	1.79184	0.0126527	0.766424	0	630	0.180952	0.109705	NA	NA
chr1	156136929	156136930	+	A	--	CCATG	A	0.974763	CCATGGG	79	15	612	247	2.12416	0.00733448	0.600223	0	691	0.114327	0.0572519	NA	NA
chr1	156137668	156137669	+	A	--	GCAAG	A	0.982143	GCAAGCT	66	15	652	270	1.82112	0.040067	0.862232	0	718	0.091922	0.0526316	NA	NA
chr1	156137699	156137700	+	A	--	GGACG	A	0.997015	GGACGAC	55	12	667	276	1.8955	0.0499137	0.896368	0	722	0.0761773	0.0416667	NA	NA
chr1	156138494	156138495	+	A	--	CCACT	A	0.963788	CCACTGC	50	4	343	92	3.34701	0.0170082	0.784301	0	393	0.127226	0.0416667	NA	NA
chr1	156138524	156138525	+	A	--	GTACA	A	0.968668	GTACAAC	44	2	364	97	5.85031	0.00530228	0.481771	0	408	0.107843	0.020202	NA	NA
chr1	156139429	156139430	+	A	--	GGAAA	A	0.982005	GGAAAGG	91	15	379	116	1.85512	0.0379847	0.846325	0	470	0.193617	0.114504	NA	NA
chr1	156139648	156139649	+	A	--	CCACT	A	0.980044	CCACTAC	50	5	438	140	3.19171	0.0108446	0.742627	0	488	0.102459	0.0344828	NA	NA
chr1	156139767	156139768	+	A	--	TTAGA	A	0.938034	TTAGACA	40	4	439	142	3.23044	0.0248175	0.830845	0	479	0.0835073	0.0273973	NA	NA
chr1	156139943	156139944	+	A	--	GCACC	A	0.986577	GCACCCA	74	13	399	133	1.89571	0.0413864	0.864216	0	473	0.156448	0.0890411	NA	NA
chr1	156139988	156139989	+	A	--	GCAGT	A	0.899358	GCAGTGG	50	2	420	144	8.55459	0.000118112	0.0643909	0	470	0.106383	0.0136986	NA	NA
chr1	156239687	156239688	+	A	--	AGAAC	A	0.987654	AGAACGG	14	1	155	104	9.34553	0.0113906	1	0	169	0.0828402	0.00952381	ENSG00000260238	PMF1-BGLAP
chr1	156239836	156239837	+	A	--	ATAAT	A	0.97619	ATAATTC	8	0	163	108	Inf	0.0248834	1	0	171	0.0467836	0	ENSG00000260238	PMF1-BGLAP
chr1	156249237	156249238	-	A	--	AAACC	A	0.93	ATAAACC	12	0	92	51	Inf	0.00908318	0.875645	0	104	0.115385	0	ENSG00000198952	SMG5
chr1	156249438	156249439	-	A	--	ACAGG	A	0.989011	GCACAGG	20	2	86	52	5.99631	0.00737977	0.821653	0	106	0.188679	0.037037	ENSG00000198952	SMG5
chr1	156249592	156249593	-	A	--	GAAGG	A	0.96875	CTGAAGG	14	1	93	50	7.46493	0.0383297	1	0	107	0.130841	0.0196078	ENSG00000198952	SMG5
chr1	156249904	156249905	-	A	--	CTAGC	A	0.820225	GTCTAGC	31	6	66	38	2.95434	0.0237754	1	0	97	0.319588	0.136364	ENSG00000198952	SMG5
chr1	156250174	156250175	-	A	--	GGACC	A	0.860465	TTGGACC	15	1	73	41	8.33527	0.0203381	1	0	88	0.170455	0.0238095	ENSG00000198952	SMG5
chr1	156250199	156250200	-	A	--	GCAGG	A	0.925373	ATGCAGG	26	3	61	39	5.48123	0.00327761	0.665242	0	87	0.298851	0.0714286	ENSG00000198952	SMG5
chr1	156290179	156290180	-	A	--	ATAGA	A	0.56	ATATAGA	17	6	13	16	3.40119	0.0493225	1	0	30	0.566667	0.272727	ENSG00000163472	TMEM79
chr1	156293157	156293158	-	A	--	CTAGT	A	0.979798	CACTAGT	12	0	94	44	Inf	0.0187485	1	0	106	0.113208	0	ENSG00000198715	GLMP
chr1	156294927	156294928	-	A	--	CTATG	A	0.95	CACTATG	11	0	75	34	Inf	0.032696	1	0	86	0.127907	0	ENSG00000198715	GLMP
chr1	156308982	156308983	-	A	--	TAAAT	A	0.99558	ATTAAAT	17	2	895	556	5.27592	0.0151379	0.964216	0	912	0.0186404	0.00358423	NA	NA
chr1	156308986	156308987	-	A	--	TGATT	A	0.996725	GATGATT	22	5	905	558	2.71138	0.0440951	1	0	927	0.0237325	0.00888099	NA	NA
chr1	156310563	156310564	-	A	--	GCAGT	A	0.880496	CAGCAGT	161	72	757	481	1.4205	0.0223064	1	0	918	0.175381	0.130199	ENSG00000163468	CCT3
chr1	156310605	156310606	-	A	--	ATATG	A	0.938628	GCATATG	169	73	746	477	1.47989	0.0108835	0.877539	0	915	0.184699	0.132727	NA	NA
chr1	156310607	156310608	-	A	--	GCATA	A	0.993304	GGGCATA	31	7	884	543	2.71868	0.016352	0.964216	0	915	0.0338798	0.0127273	NA	NA
chr1	156310618	156310619	-	A	--	GAAGG	A	0.998871	ATGAAGG	26	6	885	542	2.65234	0.0267965	1	0	911	0.0285401	0.0109489	NA	NA
chr1	156318971	156318972	-	A	--	TCATG	A	0.979502	AGTCATG	86	18	650	372	2.73223	5.49847e-05	0.159117	0	736	0.116848	0.0461538	ENSG00000163468	CCT3
chr1	156320906	156320907	-	A	--	TCAAG	A	0.97067	TGTCAAG	44	12	674	360	1.95738	0.0426972	1	0	718	0.0612813	0.0322581	ENSG00000163468	CCT3
chr1	156320959	156320960	-	A	--	CAAAG	A	0.976608	ACCAAAG	45	11	661	352	2.17713	0.0202069	1	0	706	0.0637394	0.030303	ENSG00000163468	CCT3
chr1	156320975	156320976	-	A	--	ACAGC	A	0.971852	CAACAGC	52	14	652	345	1.96427	0.0307957	1	0	704	0.0738636	0.0389972	NA	NA
chr1	156320986	156320987	-	A	--	GAACA	A	0.975219	CTGAACA	36	8	667	351	2.36643	0.0329945	1	0	703	0.0512091	0.0222841	NA	NA
chr1	156321008	156321009	-	A	--	TCAGT	A	0.978134	CATCAGT	44	12	651	345	1.94207	0.0429434	1	0	695	0.0633094	0.0336134	ENSG00000163468	CCT3
chr1	156335868	156335869	-	A	--	GAATC	A	0.985669	GTGAATC	24	4	618	303	2.93909	0.0403168	1	0	642	0.0373832	0.0130293	ENSG00000163468	CCT3
chr1	156591966	156591967	+	A	--	GCACG	A	0.976303	GCACGGT	24	7	197	154	2.67388	0.0228956	1	0	221	0.108597	0.0434783	ENSG00000163382	NAXE
chr1	156593468	156593469	+	A	--	CAAGG	A	0.901235	CAAGGGC	30	11	219	174	2.1632	0.032164	1	0	249	0.120482	0.0594595	ENSG00000163382	NAXE
chr1	156593895	156593896	+	A	--	AGAAG	A	0.987903	AGAAGGG	16	3	240	190	4.2111	0.0165791	1	0	256	0.0625	0.015544	ENSG00000163382	NAXE
chr1	156594083	156594084	+	A	--	TGAGG	A	0.954338	TGAGGGA	49	21	209	179	1.99549	0.012911	0.943363	0	258	0.189922	0.105	ENSG00000163382	NAXE
chr1	156594586	156594587	-	A	--	ATAAA	A	1	ACATAAA	9	3	41	58	4.19009	0.0339825	1	0	50	0.18	0.0491803	ENSG00000160818	GPATCH4
chr1	156595108	156595109	-	A	--	AGAGC	A	1	AGAGAGC	5	0	39	51	Inf	0.0187435	1	0	44	0.113636	0	NA	NA
chr1	156595120	156595121	-	A	--	CTAGG	A	0.923077	GGCTAGG	11	4	32	44	3.72674	0.0453279	1	0	43	0.255814	0.0833333	NA	NA
chr1	156699658	156699659	-	A	--	ATACA	A	0.992908	CTATACA	9	0	138	77	Inf	0.0294348	1	0	147	0.0612245	0	ENSG00000143320	CRABP2
chr1	156699789	156699790	-	A	--	TCACT	A	0.971223	GTTCACT	19	2	128	76	5.60915	0.014054	1	0	147	0.129252	0.025641	ENSG00000143320	CRABP2
chr1	156699835	156699836	-	A	--	CAACA	A	0.902778	ACCAACA	23	3	124	74	4.5512	0.00818272	1	0	147	0.156463	0.038961	NA	NA
chr1	156699836	156699837	-	A	--	CCAAC	A	0.979167	CACCAAC	9	0	138	77	Inf	0.0294348	1	0	147	0.0612245	0	NA	NA
chr1	156700617	156700618	-	A	--	TGAGC	A	0.969925	TGTGAGC	10	0	129	68	Inf	0.032436	1	0	139	0.0719424	0	ENSG00000143320	CRABP2
chr1	156737397	156737398	-	A	--	TGAGC	A	0.978261	ATTGAGC	14	4	134	133	3.46031	0.0279339	0.740925	0	148	0.0945946	0.0291971	ENSG00000143314	MRPL24
chr1	156737474	156737475	-	A	--	TAAAG	A	0.950355	TCTAAAG	17	6	131	131	2.82367	0.0305912	0.740925	0	148	0.114865	0.0437956	ENSG00000143314	MRPL24
chr1	156738063	156738064	-	A	--	CCACC	A	0.755906	CTCCACC	49	32	91	103	1.72966	0.0472552	0.823511	0	140	0.35	0.237037	ENSG00000143314	MRPL24
chr1	156738383	156738384	-	A	--	TTATC	A	0.961538	AGTTATC	10	2	122	127	5.17667	0.0344578	0.749143	0	132	0.0757576	0.0155039	ENSG00000143314	MRPL24
chr1	156741016	156741017	-	A	--	AGAGG	A	1	CGAGAGG	8	1	64	69	8.52271	0.0333925	0.744637	0	72	0.111111	0.0142857	ENSG00000143314	MRPL24
chr1	156742147	156742148	-	A	--	AGATG	A	1	GTAGATG	8	1	478	439	7.33549	0.0402284	0.801585	0	486	0.0164609	0.00227273	ENSG00000143321	HDGF
chr1	156742294	156742295	-	A	--	AGAGA	A	0.993789	AGAGAGA	10	2	479	439	4.57614	0.0403567	0.801585	0	489	0.0204499	0.00453515	ENSG00000143321	HDGF
chr1	156742352	156742353	-	A	--	TGACC	A	0.987342	CCTGACC	27	11	459	429	2.29202	0.0203579	0.740925	0	486	0.0555556	0.025	ENSG00000143321	HDGF
chr1	156742366	156742367	-	A	--	TCATC	A	0.97065	TCTCATC	40	10	444	428	3.85045	5.75366e-05	0.0397312	0	484	0.0826446	0.0228311	ENSG00000143321	HDGF
chr1	156742562	156742563	-	A	--	TTAGG	A	0.98	TTTTAGG	63	36	411	370	1.57462	0.0420747	0.805866	0	474	0.132911	0.08867	ENSG00000143321	HDGF
chr1	156742602	156742603	-	A	--	TCATA	A	0.988584	AGTCATA	36	15	429	370	2.06825	0.0201746	0.740925	0	465	0.0774194	0.038961	ENSG00000143321	HDGF
chr1	156742715	156742716	-	A	--	GGAGT	A	0.990588	TGGGAGT	92	49	360	317	1.65228	0.00914356	0.516694	0	452	0.20354	0.13388	ENSG00000143321	HDGF
chr1	156742848	156742849	-	A	--	CAACA	A	0.945238	GACAACA	46	19	387	326	2.03767	0.0127479	0.614464	0	433	0.106236	0.0550725	ENSG00000143321	HDGF
chr1	156742905	156742906	-	A	--	GGAAA	A	0.995294	AGGGAAA	20	5	406	336	3.30574	0.0133781	0.614464	0	426	0.0469484	0.0146628	NA	NA
chr1	156742915	156742916	-	A	--	CTAGA	A	0.980907	GCCTAGA	50	24	376	316	1.74965	0.0358985	0.758998	0	426	0.117371	0.0705882	NA	NA
chr1	156742928	156742929	-	A	--	TTATC	A	0.968447	TATTATC	37	15	389	319	2.02102	0.0291299	0.740925	0	426	0.0868545	0.0449102	NA	NA
chr1	156743084	156743085	-	A	--	GGACC	A	0.901596	CTGGACC	79	35	324	264	1.8376	0.00516837	0.393991	0	403	0.19603	0.117057	ENSG00000143321	HDGF
chr1	156743188	156743189	-	A	--	CCACT	A	0.911227	GGCCACT	44	15	347	274	2.31351	0.0056506	0.399138	0	391	0.112532	0.0519031	ENSG00000143321	HDGF
chr1	156751367	156751368	-	A	--	GAAGG	A	0.992126	ATGAAGG	8	0	125	77	Inf	0.0280627	0.740925	0	133	0.0601504	0	NA	NA
chr1	156751368	156751369	-	A	--	TGAAG	A	0.992126	GATGAAG	7	0	126	77	Inf	0.0490185	0.823511	0	133	0.0526316	0	NA	NA
chr1	156751403	156751404	-	A	--	GGAGT	A	1	AAGGAGT	11	1	119	77	7.07053	0.0335422	0.744637	0	130	0.0846154	0.0128205	ENSG00000143321	HDGF
chr1	156751525	156751526	-	A	--	CGAGG	A	0.942857	CGCGAGG	23	3	98	66	5.12814	0.0040533	0.377947	0	121	0.190083	0.0434783	ENSG00000143321	HDGF
chr1	156751548	156751549	-	A	--	CCACC	A	0.973214	GGCCACC	12	1	109	66	7.21606	0.0344683	0.749143	0	121	0.0991736	0.0149254	ENSG00000143321	HDGF
chr1	156794726	156794727	+	A	--	AAAGG	A	0.949495	AAAGGTG	7	0	92	57	Inf	0.0481628	1	0	99	0.0707071	0	ENSG00000143294	PRCC
chr1	159781323	159781324	+	A	--	CGACC	A	0.968586	CGACCGC	13	0	185	102	Inf	0.00549516	1	0	198	0.0656566	0	ENSG00000158716	DUSP23
chr1	159782241	159782242	+	A	--	GGAGA	A	0.984536	GGAGATG	12	0	190	103	Inf	0.00996032	1	0	202	0.0594059	0	ENSG00000158716	DUSP23
chr1	159782481	159782482	+	A	--	GCAGG	A	0.955882	GCAGGTC	19	1	190	105	10.454	0.0030762	1	0	209	0.0909091	0.00943396	ENSG00000158716	DUSP23
chr1	159918257	159918258	-	A	--	GCAGG	A	0.969092	TGGCAGG	154	73	1494	991	1.39916	0.0230821	0.230204	0	1648	0.0934466	0.068609	ENSG00000158710	TAGLN2
chr1	159918551	159918552	-	A	--	CCAAA	A	0.944037	GACCAAA	186	64	1380	907	1.90966	1.05378e-05	0.000931391	0	1566	0.118774	0.0659114	NA	NA
chr1	159918554	159918555	-	A	--	GGACC	A	0.897571	TGGGACC	232	83	1334	888	1.86023	2.30764e-06	0.000267166	0	1566	0.148148	0.0854789	NA	NA
chr1	159918593	159918594	-	A	--	CCATC	A	0.987598	AGCCATC	41	12	1505	934	2.1198	0.0215963	0.226766	0	1546	0.0265201	0.012685	NA	NA
chr1	159918599	159918600	-	A	--	CCATA	A	0.977147	CCCCATA	176	76	1364	864	1.46667	0.00751421	0.120227	0	1540	0.114286	0.0808511	NA	NA
chr1	159918685	159918686	-	A	--	TCAGG	A	0.968729	TGTCAGG	144	51	1373	841	1.72912	0.000870212	0.0295448	0	1517	0.0949242	0.0571749	ENSG00000158710	TAGLN2
chr1	159918699	159918700	-	A	--	CAAGC	A	0.973085	CTCAAGC	121	47	1392	841	1.55514	0.0127759	0.158447	0	1513	0.0799736	0.0529279	NA	NA
chr1	159918709	159918710	-	A	--	CCAGA	A	0.998672	CCCCAGA	37	9	1472	879	2.45414	0.013182	0.160959	0	1509	0.0245195	0.0101351	NA	NA
chr1	159918789	159918790	-	A	--	CCAGG	A	0.998639	CCCCAGG	163	65	1319	802	1.52451	0.00597358	0.102657	0	1482	0.109987	0.0749712	ENSG00000158710	TAGLN2
chr1	159918819	159918820	-	A	--	GGATG	A	0.997956	CGGGATG	122	49	1353	813	1.49584	0.0211108	0.225509	0	1475	0.0827119	0.0568445	ENSG00000158710	TAGLN2
chr1	159919309	159919310	-	A	--	TGATG	A	0.997805	GATGATG	55	15	1358	797	2.15128	0.00775001	0.121963	0	1413	0.0389243	0.0184729	ENSG00000158710	TAGLN2
chr1	159920406	159920407	-	A	--	TCACC	A	0.863884	GATCACC	394	187	935	564	1.27078	0.0220278	0.227131	0	1329	0.296464	0.249001	ENSG00000158710	TAGLN2
chr1	159920424	159920425	-	A	--	AGATC	A	0.994705	GCAGATC	11	0	1314	752	Inf	0.0096312	0.138213	0	1325	0.00830189	0	ENSG00000158710	TAGLN2
chr1	160213554	160213555	+	A	--	AGAGG	A	1	AGAGGGG	11	2	75	63	4.58113	0.0417677	1	0	86	0.127907	0.0307692	ENSG00000162734	PEA15
chr1	160214271	160214272	+	A	--	AGAAT	A	0.991071	AGAATGA	6	0	109	97	Inf	0.0323829	1	0	115	0.0521739	0	ENSG00000162734	PEA15
chr1	160214387	160214388	+	A	--	AGAAG	A	0.982456	AGAAGTT	6	0	111	101	Inf	0.0315997	1	0	117	0.0512821	0	ENSG00000162734	PEA15
chr1	160216395	160216396	-	A	--	TTAAA	A	0.902439	CTTTAAA	10	1	34	26	7.4826	0.0425237	1	0	44	0.227273	0.037037	ENSG00000132716	DCAF8
chr1	160216481	160216482	-	A	--	TCAGC	A	0.952381	TCTCAGC	8	0	35	26	Inf	0.0209122	1	0	43	0.186047	0	ENSG00000132716	DCAF8
chr1	160217042	160217043	-	A	--	CTAAC	A	0.924242	CCCTAAC	10	0	57	36	Inf	0.0136263	1	0	67	0.149254	0	ENSG00000132716	DCAF8
chr1	160217367	160217368	-	A	--	ATAGG	A	0.769231	GCATAGG	26	6	37	27	3.12625	0.0247046	1	0	63	0.412698	0.181818	ENSG00000132716	DCAF8
chr1	160225101	160225102	-	A	--	AAAGC	A	0.974359	CCAAAGC	12	0	37	21	Inf	0.0132745	1	0	49	0.244898	0	ENSG00000132716	DCAF8
chr1	160277032	160277033	-	A	--	TCACT	A	1	TGTCACT	6	0	23	29	Inf	0.0234721	1	0	29	0.206897	0	ENSG00000162735	PEX19
chr1	160277388	160277389	-	A	--	ACAGG	A	0.923077	TGACAGG	6	0	23	27	Inf	0.0237471	1	0	29	0.206897	0	ENSG00000162735	PEX19
chr1	160277552	160277553	-	A	--	TGACC	A	0.923077	GTTGACC	7	0	21	25	Inf	0.0108	1	0	28	0.25	0	ENSG00000162735	PEX19
chr1	160279057	160279058	-	A	--	TCACT	A	0.842105	TGTCACT	15	4	31	37	4.40203	0.0177962	1	0	46	0.326087	0.097561	ENSG00000162735	PEX19
chr1	160279344	160279345	-	A	--	GAACC	A	0.846154	GTGAACC	12	2	30	32	6.26398	0.0158907	1	0	42	0.285714	0.0588235	ENSG00000162735	PEX19
chr1	160289420	160289421	-	A	--	TAAAT	A	0.984848	TTTAAAT	6	0	128	99	Inf	0.0398454	1	0	134	0.0447761	0	ENSG00000122218	COPA
chr1	160289482	160289483	-	A	--	ATACA	A	0.915254	AAATACA	29	11	104	88	2.22344	0.0359264	1	0	133	0.218045	0.111111	ENSG00000122218	COPA
chr1	160289785	160289786	-	A	--	CAACA	A	0.858268	GGCAACA	30	10	100	78	2.33145	0.0325463	1	0	130	0.230769	0.113636	ENSG00000122218	COPA
chr1	160289903	160289904	-	A	--	ACAAA	A	0.966942	GAACAAA	8	0	117	82	Inf	0.0231393	1	0	125	0.064	0	ENSG00000122218	COPA
chr1	160290112	160290113	-	A	--	CCAGA	A	1	CCCCAGA	17	3	102	68	3.75599	0.0296784	1	0	119	0.142857	0.0422535	ENSG00000122218	COPA
chr1	160290658	160290659	-	A	--	AGAAG	A	0.971154	TGAGAAG	7	0	101	65	Inf	0.0460819	1	0	108	0.0648148	0	ENSG00000122218	COPA
chr1	160291916	160291917	-	A	--	TCATC	A	0.957447	GCTCATC	14	1	85	51	8.32349	0.0198881	1	0	99	0.141414	0.0192308	ENSG00000122218	COPA
chr1	160306364	160306365	-	A	--	GTACA	A	0.88	ACGTACA	17	1	38	19	8.32952	0.0297021	1	0	55	0.309091	0.05	ENSG00000122218	COPA
chr1	160351344	160351345	+	A	--	CCATC	A	1	CCATCCA	11	4	23	40	4.68349	0.0183851	1	0	34	0.323529	0.0909091	ENSG00000162736	NCSTN
chr1	160352201	160352202	+	A	--	TCAAG	A	0.935484	TCAAGGG	5	1	29	49	8.24764	0.037536	1	0	34	0.147059	0.02	ENSG00000162736	NCSTN
chr1	160354239	160354240	+	A	--	CGAAA	A	1	CGAAACA	7	2	30	55	6.28843	0.0260917	1	0	37	0.189189	0.0350877	ENSG00000162736	NCSTN
chr1	160357074	160357075	+	A	--	GCATT	A	1	GCATTCT	5	1	38	61	7.88068	0.0408723	1	0	43	0.116279	0.016129	ENSG00000162736	NCSTN
chr1	160358906	160358907	+	A	--	GTAAA	A	1	GTAAATA	5	1	42	83	9.7122	0.0223354	1	0	47	0.106383	0.0119048	ENSG00000162736	NCSTN
chr1	160996522	160996523	-	A	--	AAAGT	A	0.970588	CCAAAGT	8	1	32	33	8.06232	0.0331773	1	0	40	0.2	0.0294118	ENSG00000158769	F11R
chr1	161037779	161037780	-	A	--	AGAGT	A	0.957746	AGAGAGT	15	5	68	78	3.41688	0.0298279	1	0	83	0.180723	0.060241	ENSG00000270149
chr1	161119578	161119579	+	A	--	AAATC	A	0.97561	AAATCTA	21	1	40	20	10.2908	0.00896613	1	0	61	0.344262	0.047619	ENSG00000158793	NIT1
chr1	161121876	161121877	-	A	--	ATAGG	A	0.939394	GTATAGG	21	2	56	28	5.18742	0.0195911	1	0	77	0.272727	0.0666667	ENSG00000158796	DEDD
chr1	161122051	161122052	-	A	--	TCACA	A	0.835821	AATCACA	16	1	54	27	7.88395	0.03532	1	0	70	0.228571	0.0357143	ENSG00000158796	DEDD
chr1	161157649	161157650	+	A	--	AAATT	A	0.887719	AAATTGC	61	15	225	120	2.16525	0.0101411	1	0	286	0.213287	0.111111	ENSG00000143222	UFC1
chr1	161158153	161158154	+	A	--	AAACC	A	0.956044	AAACCTT	39	8	241	126	2.54381	0.0196531	1	0	280	0.139286	0.0597015	ENSG00000143222	UFC1
chr1	161158487	161158488	+	A	--	CCAAT	A	0.961672	CCAATGA	26	4	275	142	3.3492	0.0248519	1	0	301	0.0863787	0.0273973	NA	NA
chr1	161158488	161158489	+	A	--	CAATG	A	0.946128	CAATGAA	20	3	281	143	3.38544	0.0409747	1	0	301	0.0664452	0.0205479	NA	NA
chr1	161158503	161158504	+	A	--	CCACT	A	0.94052	CCACTGA	54	14	249	132	2.04179	0.0243981	1	0	303	0.178218	0.0958904	NA	NA
chr1	161158516	161158517	+	A	--	GCAGA	A	0.966777	GCAGAGG	14	1	290	147	7.07768	0.0266157	1	0	304	0.0460526	0.00675676	NA	NA
chr1	161158697	161158698	+	A	--	GAAGG	A	0.968153	GAAGGGA	55	11	266	142	2.66439	0.00283557	0.785926	0	321	0.17134	0.0718954	ENSG00000143222	UFC1
chr1	161171840	161171841	-	A	--	CCACA	A	0.883721	AACCACA	14	1	76	39	7.11296	0.0367584	1	0	90	0.155556	0.025	ENSG00000158850	B4GALT3
chr1	161175005	161175006	-	A	--	CTATG	A	0.972973	ATCTATG	17	1	60	30	8.39051	0.02053	1	0	77	0.220779	0.0322581	ENSG00000158850	B4GALT3
chr1	161209200	161209201	+	A	--	CCATA	A	0.994505	CCATACT	19	2	166	72	4.10394	0.0457043	1	0	185	0.102703	0.027027	ENSG00000158864	NDUFS2
chr1	161209228	161209229	+	A	--	CCATG	A	0.977528	CCATGAT	20	2	168	72	4.26831	0.0458476	1	0	188	0.106383	0.027027	ENSG00000158864	NDUFS2
chr1	161209301	161209302	+	A	--	ACAGT	A	0.915789	ACAGTGG	19	1	171	73	8.07285	0.0176022	1	0	190	0.1	0.0135135	ENSG00000158864	NDUFS2
chr1	161210153	161210154	+	A	--	TAAGA	A	0.974359	TAAGAAC	13	0	190	83	Inf	0.0231963	1	0	203	0.0640394	0	ENSG00000158864	NDUFS2
chr1	161210343	161210344	+	A	--	TGACA	A	0.980488	TGACATT	10	0	199	87	Inf	0.0371769	1	0	209	0.0478469	0	ENSG00000158864	NDUFS2
chr1	161213664	161213665	+	A	--	GTACC	A	0.985915	GTACCTG	15	1	210	108	7.68539	0.025677	1	0	225	0.0666667	0.00917431	ENSG00000158864	NDUFS2
chr1	161362695	161362696	+	A	--	GCAGT	A	0.827004	GCAGTTA	61	28	195	165	1.84095	0.0165902	0.814739	0	256	0.238281	0.145078	ENSG00000143252	SDHC
chr1	161362875	161362876	+	A	--	ACAAT	A	0.948207	ACAATTC	29	11	237	191	2.1214	0.0445593	0.892601	0	266	0.109023	0.0544554	NA	NA
chr1	161362876	161362877	+	A	--	CAATT	A	0.937743	CAATTCT	31	9	235	193	2.823	0.00697397	0.628653	0	266	0.116541	0.0445545	NA	NA
chr1	161362986	161362987	+	A	--	AGAGG	A	1	AGAGGGC	22	7	247	198	2.51483	0.0341565	0.871571	0	269	0.0817844	0.0341463	ENSG00000143252	SDHC
chr1	161363005	161363006	+	A	--	GGAGC	A	0.98062	GGAGCAG	16	4	252	201	3.18358	0.0373432	0.872724	0	268	0.0597015	0.0195122	ENSG00000143252	SDHC
chr1	161363061	161363062	+	A	--	AAATT	A	0.996124	AAATTAT	11	2	254	202	4.36289	0.0467441	0.893804	0	265	0.0415094	0.00980392	NA	NA
chr1	161363067	161363068	+	A	--	TCATT	A	0.982063	TCATTGA	47	21	218	182	1.86609	0.0250415	0.871571	0	265	0.177358	0.103448	NA	NA
chr1	161363186	161363187	+	A	--	TTATC	A	0.987069	TTATCTT	10	1	223	173	7.72978	0.0278612	0.871571	0	233	0.0429185	0.00574713	ENSG00000143252	SDHC
chr1	161683768	161683769	-	A	--	GCAAG	A	0.821429	GTGCAAG	6	0	22	26	Inf	0.0235012	1	0	28	0.214286	0	NA	NA
chr1	161685000	161685001	-	A	--	AAAGC	A	1	ACAAAGC	9	2	21	30	6.24559	0.0200224	1	0	30	0.3	0.0625	NA	NA
chr1	161692085	161692086	-	A	--	GAATT	A	0.945455	ATGAATT	8	0	52	33	Inf	0.0470263	1	0	60	0.133333	0	NA	NA
chr1	161692276	161692277	-	A	--	GCACT	A	0.888889	CTGCACT	11	1	40	27	7.28784	0.0474655	1	0	51	0.215686	0.0357143	NA	NA
chr1	161692726	161692727	-	A	--	AAAGT	A	1	ATAAAGT	12	2	81	58	4.2632	0.0492605	1	0	93	0.129032	0.0333333	NA	NA
chr1	161692736	161692737	-	A	--	TTATC	A	0.978261	ATTTATC	11	1	82	59	7.83941	0.0287695	1	0	93	0.11828	0.0166667	NA	NA
chr1	161692790	161692791	-	A	--	ATAGT	A	0.903226	AGATAGT	9	1	84	62	6.58431	0.0499786	1	0	93	0.0967742	0.015873	NA	NA
chr1	161753083	161753084	+	A	--	TTATT	A	1	TTATTTC	24	1	47	20	10.0367	0.010287	1	0	71	0.338028	0.047619	ENSG00000081721	DUSP12
chr1	162527667	162527668	+	A	--	TGACT	A	0.95082	TGACTGC	7	0	58	43	Inf	0.0403355	1	0	65	0.107692	0	ENSG00000152332	UHMK1
chr1	162529276	162529277	+	A	--	AAACA	A	0.887097	AAACAAA	22	7	110	98	2.78882	0.0269789	1	0	132	0.166667	0.0666667	ENSG00000152332	UHMK1
chr1	162566224	162566225	+	A	--	CCATT	A	0.983607	CCATTGA	11	2	119	93	4.27559	0.0475615	1	0	130	0.0846154	0.0210526	ENSG00000117143	UAP1
chr1	162579468	162579469	+	A	--	GGAGT	A	0.992754	GGAGTTC	6	0	136	107	Inf	0.0386417	1	0	142	0.0422535	0	ENSG00000117143	UAP1
chr1	162581387	162581388	+	A	--	ACATA	A	0.924528	ACATATT	56	27	96	84	1.81072	0.0325542	1	0	152	0.368421	0.243243	ENSG00000117143	UAP1
chr1	162587569	162587570	+	A	--	GCAAC	A	0.962963	GCAACAG	32	11	129	105	2.36097	0.0190964	1	0	161	0.198758	0.0948276	ENSG00000117143	UAP1
chr1	162587639	162587640	+	A	--	TCACT	A	0.91	TCACTGT	70	37	91	80	1.66013	0.0469706	1	0	161	0.434783	0.316239	ENSG00000117143	UAP1
chr1	162592775	162592776	+	A	--	CAATC	A	0.837209	CAATCAC	33	14	102	113	2.602	0.00586853	0.976399	0	135	0.244444	0.110236	ENSG00000117143	UAP1
chr1	162599398	162599399	+	A	--	ATAGC	A	0.972527	ATAGCTT	11	1	177	161	9.95803	0.00707349	0.976399	0	188	0.0585106	0.00617284	ENSG00000117143	UAP1
chr1	162599433	162599434	+	A	--	ACAAG	A	0.901099	ACAAGAC	38	17	153	149	2.17227	0.0125691	1	0	191	0.198953	0.10241	ENSG00000117143	UAP1
chr1	162599577	162599578	+	A	--	TTATT	A	0.989247	TTATTTA	20	6	175	170	3.22879	0.0133006	1	0	195	0.102564	0.0340909	ENSG00000117143	UAP1
chr1	162599736	162599737	+	A	--	AAAGG	A	0.989305	AAAGGTT	10	2	184	182	4.92789	0.0363917	1	0	194	0.0515464	0.0108696	ENSG00000117143	UAP1
chr1	162599812	162599813	+	A	--	AAATA	A	0.971264	AAATAAA	5	0	169	175	Inf	0.0299185	1	0	174	0.0287356	0	ENSG00000117143	UAP1
chr1	165651044	165651045	+	A	--	AAATG	A	0.978142	AAATGGG	9	0	358	217	Inf	0.0301502	0.490908	0	367	0.0245232	0	ENSG00000143198	MGST3
chr1	165654283	165654284	+	A	--	ATAGC	A	0.977143	ATAGCTT	17	1	341	212	10.5434	0.00476539	0.232771	0	358	0.047486	0.00469484	ENSG00000143198	MGST3
chr1	165655502	165655503	+	A	--	TTAAA	A	0.989437	TTAAAGA	105	30	278	196	2.46422	4.77067e-05	0.0151469	0	383	0.274151	0.132743	NA	NA
chr1	165655503	165655504	+	A	--	TAAAG	A	0.942623	TAAAGAA	39	7	344	219	3.54087	0.00126428	0.133803	0	383	0.101828	0.0309735	NA	NA
chr1	165662468	165662469	-	A	--	CCATT	A	0.948052	TTCCATT	23	1	73	56	17.4374	0.000130174	0.423978	0	96	0.239583	0.0175439	ENSG00000143149	ALDH9A1
chr1	165665064	165665065	-	A	--	CTATA	A	0.971429	AACTATA	7	0	67	46	Inf	0.042803	1	0	74	0.0945946	0	ENSG00000143149	ALDH9A1
chr1	165680506	165680507	-	A	--	GAAGT	A	1	TGGAAGT	7	0	55	34	Inf	0.048708	1	0	62	0.112903	0	ENSG00000143149	ALDH9A1
chr1	165727413	165727414	-	A	--	TCAAA	A	0.96	ACTCAAA	4	0	22	31	Inf	0.0378471	1	0	26	0.153846	0	ENSG00000143183	TMCO1
chr1	165727635	165727636	-	A	--	TAACC	A	0.84127	TTTAACC	10	4	53	72	3.36687	0.0489181	1	0	63	0.15873	0.0526316	ENSG00000143183	TMCO1
chr1	165727710	165727711	-	A	--	TCAAG	A	0.95082	TCTCAAG	8	2	53	73	5.4453	0.0424708	1	0	61	0.131148	0.0266667	ENSG00000143183	TMCO1
chr1	165743257	165743258	-	A	--	CCAAG	A	0.938776	ATCCAAG	4	0	45	64	Inf	0.0329064	1	0	49	0.0816327	0	ENSG00000143183	TMCO1
chr1	165907739	165907740	+	A	--	CCAAA	A	1	CCAAACG	14	2	79	53	4.65759	0.0314943	1	0	93	0.150538	0.0363636	ENSG00000143179	UCK2
chr1	165907867	165907868	+	A	--	GGAGG	A	0.974359	GGAGGGG	21	5	73	50	2.85833	0.0454167	1	0	94	0.223404	0.0909091	ENSG00000143179	UCK2
chr1	165910996	165910997	+	A	--	TGACC	A	0.965517	TGACCTC	6	0	24	26	Inf	0.0253786	1	0	30	0.2	0	ENSG00000143179	UCK2
chr1	166853471	166853472	+	A	--	TTAAT	A	0.9375	TTAATAT	7	0	29	24	Inf	0.035057	1	0	36	0.194444	0	ENSG00000143157	POGK
chr1	166854261	166854262	+	A	--	GAACT	A	0.954545	GAACTTT	10	1	37	27	7.15346	0.0450991	1	0	47	0.212766	0.0357143	ENSG00000143157	POGK
chr1	167788082	167788083	+	A	--	AAATA	A	0.986667	AAATATT	12	0	73	35	Inf	0.0177265	1	0	85	0.141176	0	ENSG00000197965	MPZL1
chr1	167789078	167789079	+	A	--	TTATA	A	0.982759	TTATAAC	11	0	56	32	Inf	0.0147196	1	0	67	0.164179	0	ENSG00000197965	MPZL1
chr1	167789099	167789100	+	A	--	TCAAA	A	0.92	TCAAAGA	22	4	46	29	3.42956	0.0314481	1	0	68	0.323529	0.121212	ENSG00000197965	MPZL1
chr1	167789558	167789559	+	A	--	ATAAA	A	0.912281	ATAAAGG	22	4	51	40	4.26639	0.0106804	1	0	73	0.30137	0.0909091	ENSG00000197965	MPZL1
chr1	167790236	167790237	+	A	--	TCACT	A	0.973684	TCACTCG	11	0	68	44	Inf	0.00741349	1	0	79	0.139241	0	NA	NA
chr1	167790241	167790242	+	A	--	CGAAT	A	0.826923	CGAATGA	36	9	43	35	3.22542	0.00633651	1	0	79	0.455696	0.204545	NA	NA
chr1	167790438	167790439	+	A	--	GAAGG	A	0.987654	GAAGGAA	7	0	76	46	Inf	0.0498541	1	0	83	0.0843373	0	ENSG00000197965	MPZL1
chr1	167918140	167918141	-	A	--	TTAAG	A	0.904564	ACTTAAG	74	22	176	113	2.15555	0.00439758	0.57252	0	250	0.296	0.162963	ENSG00000143158	MPC2
chr1	167918187	167918188	-	A	--	CAATA	A	0.967213	TTCAATA	56	17	199	118	1.95017	0.0286255	1	0	255	0.219608	0.125926	ENSG00000143158	MPC2
chr1	167918210	167918211	-	A	--	TAACT	A	0.954545	TGTAACT	33	5	223	130	3.83698	0.00354082	0.57252	0	256	0.128906	0.037037	ENSG00000143158	MPC2
chr1	167918323	167918324	-	A	--	ATAAA	A	0.960474	AAATAAA	13	1	242	135	7.22918	0.040975	1	0	255	0.0509804	0.00735294	ENSG00000143158	MPC2
chr1	167935820	167935821	-	A	--	CGAGG	A	0.995816	CCCGAGG	16	2	226	123	4.3411	0.0404737	1	0	242	0.0661157	0.016	ENSG00000143158	MPC2
chr1	168043138	168043139	+	A	--	ACAAG	A	1	ACAAGTA	14	1	61	32	7.25106	0.0347223	1	0	75	0.186667	0.030303	ENSG00000143164	DCAF6
chr1	169127248	169127249	+	A	--	CGAGG	A	0.971429	CGAGGAG	6	0	34	32	Inf	0.0303674	1	0	40	0.15	0	ENSG00000143153	ATP1B1
chr1	169132392	169132393	+	A	--	GGAGG	A	0.966667	GGAGGCA	7	3	58	99	3.94889	0.0482014	1	0	65	0.107692	0.0294118	ENSG00000143153	ATP1B1
chr1	169132654	169132655	+	A	--	GTACA	A	0.982143	GTACAGT	5	1	55	97	8.70477	0.0298181	1	0	60	0.0833333	0.0102041	ENSG00000143156	NME7
chr1	171796879	171796880	+	A	--	CTACA	A	0.75	CTACATG	14	2	26	22	5.78185	0.0191376	1	0	40	0.35	0.0833333	ENSG00000010165	METTL13
chr1	172610616	172610617	+	A	--	ATATT	A	0.95	ATATTTA	4	0	17	22	Inf	0.0484969	1	0	21	0.190476	0	ENSG00000094975	SUCO
chr1	172610728	172610729	+	A	--	CAATG	A	0.809524	CAATGCT	5	0	16	23	Inf	0.0187374	1	0	21	0.238095	0	ENSG00000094975	SUCO
chr1	173481374	173481375	+	A	--	CCACA	A	0.952522	CCACAGA	37	11	315	197	2.10107	0.041355	1	0	352	0.105114	0.0528846	ENSG00000117592	PRDX6
chr1	173481416	173481417	+	A	--	CCAAG	A	0.964179	CCAAGAG	40	9	313	201	2.84946	0.00489835	0.908017	0	353	0.113314	0.0428571	ENSG00000117592	PRDX6
chr1	173486279	173486280	+	A	--	GAAGC	A	0.978142	GAAGCTG	11	0	358	230	Inf	0.00855705	0.908017	0	369	0.0298103	0	ENSG00000117592	PRDX6
chr1	173486338	173486339	+	A	--	TCAGG	A	0.978378	TCAGGGT	24	6	348	229	2.62853	0.0342065	1	0	372	0.0645161	0.0255319	ENSG00000117592	PRDX6
chr1	173488209	173488210	+	A	--	CTATC	A	1	CTATCAA	10	0	126	57	Inf	0.0352734	1	0	136	0.0735294	0	ENSG00000117592	PRDX6
chr1	173488232	173488233	+	A	--	CTATC	A	0.963768	CTATCAC	25	4	115	55	2.97549	0.0484448	1	0	140	0.178571	0.0677966	ENSG00000117592	PRDX6
chr1	173856703	173856704	+	A	--	TTAGA	A	0.861111	TTAGATT	6	0	31	29	Inf	0.0308149	1	0	37	0.162162	0	ENSG00000117593	DARS2
chr1	173857916	173857917	+	A	--	TTAGG	A	0.857143	TTAGGAC	10	2	22	23	5.09045	0.0490712	1	0	32	0.3125	0.08	ENSG00000117593	DARS2
chr1	173867002	173867003	-	A	--	GCACC	A	0.969121	TAGCACC	27	4	403	212	3.54549	0.0111683	1	0	430	0.0627907	0.0185185	ENSG00000234741	GAS5
chr1	175000065	175000066	+	A	--	GCAGC	G	0.678112	GCAGCGC	167	60	70	42	1.66743	0.0439301	1	0	237	0.704641	0.588235	ENSG00000116161	CACYBP
chr1	175010043	175010044	+	A	--	CAAGA	A	0.996656	CAAGAGA	74	21	298	163	1.92534	0.0120399	1	0	372	0.198925	0.11413	ENSG00000116161	CACYBP
chr1	175010202	175010203	+	A	--	AAAGG	A	0.936813	AAAGGCA	39	9	336	177	2.27982	0.02553	1	0	375	0.104	0.0483871	ENSG00000116161	CACYBP
chr1	175010242	175010243	+	A	--	TAAAT	A	0.98913	TAAATAA	11	0	361	184	Inf	0.0192828	1	0	372	0.0295699	0	ENSG00000116161	CACYBP
chr1	175010586	175010587	+	A	--	TAATT	A	0.95098	TAATTCA	14	1	90	50	7.7114	0.0219006	1	0	104	0.134615	0.0196078	ENSG00000116161	CACYBP
chr1	175014560	175014561	-	A	--	ACAGT	A	0.967742	GTACAGT	8	0	86	59	Inf	0.0235484	1	0	94	0.0851064	0	ENSG00000120333	MRPS14
chr1	175945052	175945053	-	A	--	CAAAG	A	0.978723	CCCAAAG	8	0	39	32	Inf	0.0185203	1	0	47	0.170213	0	ENSG00000143207	COP1
chr1	176027656	176027657	-	A	--	TCAGT	A	0.794872	ACTCAGT	11	1	28	20	7.6534	0.0420242	1	0	39	0.282051	0.047619	ENSG00000143207	COP1
chr1	179354144	179354145	+	A	--	AGAAA	A	1	AGAAAGA	7	0	44	44	Inf	0.0139452	1	0	51	0.137255	0	ENSG00000057252	SOAT1
chr1	179354462	179354463	+	A	--	CAAAC	A	0.96	CAAACTT	7	0	44	47	Inf	0.0129146	1	0	51	0.137255	0	ENSG00000057252	SOAT1
chr1	180175358	180175359	+	A	--	GTATT	A	0.990826	GTATTTC	13	0	98	41	Inf	0.0203857	1	0	111	0.117117	0	ENSG00000116260	QSOX1
chr1	180186065	180186066	+	A	--	ACATG	A	0.759615	ACATGGC	48	8	74	45	3.62412	0.00145732	1	0	122	0.393443	0.150943	ENSG00000116260	QSOX1
chr1	180197497	180197498	+	A	--	GGACA	A	0.90625	GGACAAT	54	19	114	74	1.84069	0.0452307	1	0	168	0.321429	0.204301	NA	NA
chr1	180197499	180197500	+	A	--	ACAAT	A	0.910828	ACAATGA	26	6	142	88	2.67657	0.0317663	1	0	168	0.154762	0.0638298	NA	NA
chr1	180197761	180197762	+	A	--	GGAGA	A	1	GGAGAAG	38	11	139	98	2.42848	0.0150261	1	0	177	0.214689	0.100917	ENSG00000116260	QSOX1
chr1	180197879	180197880	+	A	--	GAAGC	A	0.897727	GAAGCTA	24	6	156	104	2.65869	0.0453574	1	0	180	0.133333	0.0545455	ENSG00000116260	QSOX1
chr1	180288299	180288300	-	A	--	ACAAA	A	0.981818	CTACAAA	9	0	54	37	Inf	0.0243564	1	0	63	0.142857	0	ENSG00000230124	ACBD6
chr1	181089850	181089851	+	A	--	ACATG	A	0.765957	ACATGAA	22	3	36	26	5.20823	0.0108949	1	0	58	0.37931	0.103448	ENSG00000162783	IER5
chr1	182384186	182384187	-	A	--	TCACT	A	0.836364	TATCACT	19	7	45	44	2.63225	0.0466608	1	0	64	0.296875	0.137255	ENSG00000135821	GLUL
chr1	182385514	182385515	-	A	--	GGAGA	A	1	TGGGAGA	8	0	53	41	Inf	0.020118	1	0	61	0.131148	0	ENSG00000135821	GLUL
chr1	182858762	182858763	+	A	--	TCAAC	A	0.932203	TCAACAT	44	7	55	24	2.72288	0.0354985	1	0	99	0.444444	0.225806	ENSG00000135829	DHX9
chr1	182876257	182876258	+	A	--	ACATT	A	0.981132	ACATTTT	27	5	93	53	3.06057	0.0234465	1	0	120	0.225	0.0862069	ENSG00000135829	DHX9
chr1	182879363	182879364	+	A	--	GAACC	A	0.976378	GAACCTC	10	0	121	68	Inf	0.0167901	1	0	131	0.0763359	0	ENSG00000135829	DHX9
chr1	182881398	182881399	+	A	--	TCAGT	A	0.865672	TCAGTAT	21	3	114	71	4.33537	0.0123364	1	0	135	0.155556	0.0405405	ENSG00000135829	DHX9
chr1	182887230	182887231	+	A	--	CCAAC	A	0.954198	CCAACTC	49	15	116	80	2.24624	0.0162959	1	0	165	0.29697	0.157895	ENSG00000135829	DHX9
chr1	182887408	182887409	+	A	--	ACAGG	A	0.946746	ACAGGGA	34	9	152	101	2.50313	0.0172481	1	0	186	0.182796	0.0818182	ENSG00000135829	DHX9
chr1	182887435	182887436	+	A	--	AAACT	A	0.945946	AAACTTG	17	3	170	108	3.58747	0.0333379	1	0	187	0.0909091	0.027027	ENSG00000135829	DHX9
chr1	182887572	182887573	+	A	--	TAAGG	A	0.922222	TAAGGAA	29	8	164	104	2.2931	0.0461144	1	0	193	0.150259	0.0714286	ENSG00000135829	DHX9
chr1	182887674	182887675	+	A	--	TAAAG	A	0.94709	TAAAGAT	14	1	175	108	8.60112	0.0124536	1	0	189	0.0740741	0.00917431	ENSG00000135829	DHX9
chr1	183142918	183142919	+	A	--	TGAAC	A	0.982143	TGAACCA	15	1	44	22	7.37148	0.0327055	1	0	59	0.254237	0.0434783	ENSG00000135862	LAMC1
chr1	183553678	183553679	+	A	--	TGAAA	A	0.973684	TGAAAGG	9	0	37	26	Inf	0.0218243	1	0	46	0.195652	0	ENSG00000116698	SMG7
chr1	183554071	183554072	+	A	--	AAACT	A	0.9	AAACTTT	13	2	35	28	5.10713	0.0373635	1	0	48	0.270833	0.0666667	ENSG00000116698	SMG7
chr1	183626359	183626360	-	A	--	TTAGT	A	0.96988	GCTTAGT	37	9	304	175	2.36319	0.0230832	0.913579	0	341	0.108504	0.048913	ENSG00000162704	ARPC5
chr1	183626926	183626927	-	A	--	GCATC	A	0.973856	CAGCATC	23	4	290	153	3.02784	0.0361647	0.959073	0	313	0.0734824	0.0254777	ENSG00000162704	ARPC5
chr1	183626968	183626969	-	A	--	TGATT	A	0.993506	CCTGATT	12	0	300	155	Inf	0.0106958	0.89672	0	312	0.0384615	0	ENSG00000162704	ARPC5
chr1	183627122	183627123	-	A	--	GGAAA	A	0.996689	CAGGAAA	15	1	288	142	7.37571	0.0267594	0.913579	0	303	0.049505	0.00699301	ENSG00000162704	ARPC5
chr1	183627271	183627272	-	A	--	ATATA	A	0.962963	GTATATA	42	8	256	128	2.62005	0.0143705	0.89672	0	298	0.14094	0.0588235	ENSG00000162704	ARPC5
chr1	183627465	183627466	-	A	--	CAAAT	A	0.832753	ACCAAAT	71	20	232	119	1.8186	0.0313288	0.959073	0	303	0.234323	0.143885	NA	NA
chr1	183627466	183627467	-	A	--	CCAAA	A	0.805461	AACCAAA	70	19	233	120	1.89489	0.0217996	0.913579	0	303	0.231023	0.136691	NA	NA
chr1	183633150	183633151	-	A	--	GGAAA	A	0.660517	CAGGAAA	99	23	172	86	2.14809	0.00353725	0.551811	0	271	0.365314	0.211009	ENSG00000162704	ARPC5
chr1	185298025	185298026	-	A	--	TAAGA	A	0.938776	TTTAAGA	10	0	45	28	Inf	0.0140841	1	0	55	0.181818	0	NA	NA
chr1	185298026	185298027	-	A	--	TTAAG	A	0.888889	ATTTAAG	9	0	46	28	Inf	0.0252349	1	0	55	0.163636	0	NA	NA
chr1	186322379	186322380	-	A	--	ACAGT	G	0.685714	GAACAGT	25	13	11	17	2.92075	0.0459483	1	0	36	0.694444	0.433333	ENSG00000047410	TPR
chr1	186325771	186325772	-	A	--	TCAAA	A	0.851852	TCTCAAA	10	0	22	22	Inf	0.00338796	1	0	32	0.3125	0	ENSG00000047410	TPR
chr1	193021139	193021140	-	A	--	AAAGA	A	0.98	TTAAAGA	6	0	48	41	Inf	0.0348904	1	0	54	0.111111	0	ENSG00000116750	UCHL5
chr1	193023908	193023909	-	A	--	CCATT	A	0.954545	GGCCATT	6	0	42	38	Inf	0.0319728	1	0	48	0.125	0	ENSG00000116750	UCHL5
chr1	193029301	193029302	-	A	--	AAATG	A	0.95	GCAAATG	6	0	38	34	Inf	0.0327191	1	0	44	0.136364	0	ENSG00000116750	UCHL5
chr1	193049842	193049843	-	A	--	TCATG	A	0.911765	GTTCATG	11	2	29	28	5.2	0.032198	1	0	40	0.275	0.0666667	ENSG00000116750	UCHL5
chr1	193096529	193096530	-	A	--	ACATG	A	0.948718	ATACATG	37	17	36	38	2.2823	0.0305094	1	0	73	0.506849	0.309091	ENSG00000023572	GLRX2
chr1	193096728	193096729	-	A	--	TTATT	A	0.985294	TTTTATT	12	1	60	52	10.2616	0.00718408	1	0	72	0.166667	0.0188679	ENSG00000023572	GLRX2
chr1	193236301	193236302	+	A	--	TCAAA	A	0.967742	TCAAAGG	8	0	30	27	Inf	0.0168144	1	0	38	0.210526	0	ENSG00000134371	CDC73
chr1	193251305	193251306	+	A	--	TTACA	A	0.970588	TTACATT	9	0	32	21	Inf	0.0223956	1	0	41	0.219512	0	ENSG00000134371	CDC73
chr1	193251321	193251322	+	A	--	GTACA	A	1	GTACATT	8	0	33	21	Inf	0.0428901	1	0	41	0.195122	0	ENSG00000134371	CDC73
chr1	197090334	197090335	-	A	--	AAAGC	A	0.9375	TTAAAGC	6	0	29	25	Inf	0.0359593	1	0	35	0.171429	0	ENSG00000066279	ASPM
chr1	197090912	197090913	-	A	--	GCAGT	A	0.758621	AAGCAGT	12	0	22	24	Inf	0.000713087	0.348699	0	34	0.352941	0	ENSG00000066279	ASPM
chr1	201135195	201135196	-	A	--	CCAGC	A	0.992958	TCCCAGC	21	4	123	73	3.10236	0.044044	1	0	144	0.145833	0.0519481	ENSG00000116857	TMEM9
chr1	201135398	201135399	-	A	--	AGACA	A	0.965517	GGAGACA	23	4	107	70	3.74128	0.0167418	1	0	130	0.176923	0.0540541	ENSG00000116857	TMEM9
chr1	201466116	201466117	-	A	--	GCATG	A	0.921875	AGGCATG	13	0	56	45	Inf	0.00148891	0.966301	0	69	0.188406	0	ENSG00000174307	PHLDA3
chr1	201468398	201468399	-	A	--	CCACC	A	0.95	AACCACC	11	1	55	39	7.69232	0.0283422	1	0	66	0.166667	0.025	ENSG00000174307	PHLDA3
chr1	201468963	201468964	-	A	--	ACACC	A	0.909091	CGACACC	11	0	38	29	Inf	0.00539033	1	0	49	0.22449	0	ENSG00000174307	PHLDA3
chr1	201483570	201483571	-	A	--	CAAGC	A	0.952756	CCCAAGC	45	15	237	158	1.99714	0.0316842	0.887219	0	282	0.159574	0.0867052	ENSG00000159176	CSRP1
chr1	201483602	201483603	-	A	--	CCACT	A	0.984791	ACCCACT	45	14	238	159	2.14402	0.0207481	0.800626	0	283	0.159011	0.0809249	ENSG00000159176	CSRP1
chr1	201484059	201484060	-	A	--	TAAGG	A	0.887446	CTTAAGG	64	21	202	117	1.76285	0.0401656	0.897479	0	266	0.240602	0.152174	NA	NA
chr1	201484060	201484061	-	A	--	TTAAG	A	0.857708	TCTTAAG	62	20	204	118	1.79069	0.0376759	0.897479	0	266	0.233083	0.144928	NA	NA
chr1	201484370	201484371	-	A	--	TGAGG	A	0.972973	CCTGAGG	31	4	208	113	4.19731	0.00396075	0.69116	0	239	0.129707	0.034188	ENSG00000159176	CSRP1
chr1	201484534	201484535	-	A	--	CCACT	A	0.980392	CCCCACT	43	11	185	103	2.17192	0.0282327	0.881353	0	228	0.188596	0.0964912	NA	NA
chr1	201484546	201484547	-	A	--	TGAGG	A	0.99095	CCTGAGG	25	4	203	109	3.34637	0.0224814	0.826661	0	228	0.109649	0.0353982	NA	NA
chr1	201484761	201484762	-	A	--	CAAGG	A	0.974619	CCCAAGG	23	3	191	101	4.04052	0.0159361	0.800626	0	214	0.107477	0.0288462	NA	NA
chr1	201484762	201484763	-	A	--	CCAAG	A	0.86385	GCCCAAG	35	7	179	97	2.7022	0.0208484	0.800626	0	214	0.163551	0.0673077	NA	NA
chr1	201488928	201488929	-	A	--	AGATT	A	0.994792	GAAGATT	11	0	188	99	Inf	0.0182793	0.800626	0	199	0.0552764	0	ENSG00000159176	CSRP1
chr1	201490208	201490209	-	A	--	TGACA	A	0.973684	ACTGACA	9	0	183	95	Inf	0.0322661	0.887219	0	192	0.046875	0	ENSG00000159176	CSRP1
chr1	201490286	201490287	-	A	--	TTACT	A	0.987342	ATTTACT	33	7	156	85	2.56116	0.0289623	0.881353	0	189	0.174603	0.076087	ENSG00000159176	CSRP1
chr1	201869660	201869661	+	A	--	CAAGC	A	0.810811	CAAGCTT	10	1	29	24	8.06689	0.0391341	1	0	39	0.25641	0.04	ENSG00000198700	IPO9
chr1	201876259	201876260	+	A	--	CAAAG	A	0.833333	CAAAGTT	12	1	45	40	10.4795	0.00687726	1	0	57	0.210526	0.0243902	NA	NA
chr1	201876260	201876261	+	A	--	AAAGT	A	0.928571	AAAGTTC	6	0	51	41	Inf	0.0387459	1	0	57	0.105263	0	NA	NA
chr1	201876613	201876614	+	A	--	CAACA	A	0.892857	CAACACT	10	2	25	29	5.66019	0.0261284	1	0	35	0.285714	0.0645161	ENSG00000198700	IPO9
chr1	201965529	201965530	+	A	--	GCACA	A	0.564103	GCACAGT	126	45	124	73	1.64612	0.0332737	1	0	250	0.504	0.381356	NA	NA
chr1	201965531	201965532	+	A	--	ACAGT	A	0.873469	ACAGTTT	43	6	207	112	3.86622	0.000933284	0.936977	0	250	0.172	0.0508475	NA	NA
chr1	201969566	201969567	+	A	--	CTAGG	A	0.988	CTAGGAT	20	3	234	119	3.38172	0.0405665	1	0	254	0.0787402	0.0245902	ENSG00000134375	TIMM17A
chr1	201969676	201969677	+	A	--	AGAGA	A	0.978355	AGAGACA	32	3	225	123	5.8119	0.00101663	0.936977	0	257	0.124514	0.0238095	ENSG00000134375	TIMM17A
chr1	201969706	201969707	+	A	--	GGAAC	A	0.955	GGAACAA	84	29	177	102	1.66708	0.0444137	1	0	261	0.321839	0.221374	ENSG00000134375	TIMM17A
chr1	201970302	201970303	+	A	--	TTAGT	A	0.934673	TTAGTGT	21	3	179	99	3.85804	0.0235826	1	0	200	0.105	0.0294118	ENSG00000134375	TIMM17A
chr1	201982895	201982896	+	A	--	CGAGC	A	1	CGAGCTG	13	0	99	40	Inf	0.0210954	1	0	112	0.116071	0	ENSG00000176393	RNPEP
chr1	201988955	201988956	+	A	--	GTACA	A	0.971698	GTACACC	23	3	99	49	3.77158	0.0348604	1	0	122	0.188525	0.0576923	ENSG00000176393	RNPEP
chr1	201997351	201997352	+	A	--	CCATT	A	0.992481	CCATTTG	15	0	121	57	Inf	0.00630026	1	0	136	0.110294	0	ENSG00000176393	RNPEP
chr1	202003260	202003261	+	A	--	GAATA	A	0.958621	GAATACC	9	0	138	73	Inf	0.0313495	1	0	147	0.0612245	0	ENSG00000176393	RNPEP
chr1	202133836	202133837	-	A	--	GCAGG	A	0.913793	TGGCAGG	8	0	52	34	Inf	0.0474332	1	0	60	0.133333	0	ENSG00000143862	ARL8A
chr1	202134365	202134366	-	A	--	TCACC	A	0.627907	CCTCACC	29	8	25	20	2.8622	0.0368682	1	0	54	0.537037	0.285714	ENSG00000143862	ARL8A
chr1	202138368	202138369	-	A	--	CAAGG	A	0.866667	ATCAAGG	9	0	39	21	Inf	0.0486462	1	0	48	0.1875	0	ENSG00000143862	ARL8A
chr1	202331897	202331898	-	A	--	TCAAC	A	0.921429	ACTCAAC	21	3	124	70	3.93198	0.0217248	0.796259	0	145	0.144828	0.0410959	ENSG00000077152	UBE2T
chr1	202335664	202335665	-	A	--	CAAAT	A	0.931298	ACCAAAT	14	1	117	59	7.01375	0.0399414	1	0	131	0.10687	0.0166667	ENSG00000077152	UBE2T
chr1	202471809	202471810	-	A	--	GGATA	A	0.995485	TTGGATA	17	3	427	268	3.55157	0.0352394	0.698573	0	444	0.0382883	0.0110701	NA	NA
chr1	202471821	202471822	-	A	--	TAAAC	A	0.949891	AATAAAC	42	12	426	273	2.24079	0.0134036	0.587501	0	468	0.0897436	0.0421053	NA	NA
chr1	202472020	202472021	-	A	--	TCATG	A	0.987981	CTTCATG	66	20	399	249	2.05753	0.00602499	0.408494	0	465	0.141935	0.0743494	ENSG00000077157	PPP1R12B
chr1	202472076	202472077	-	A	--	AGAGG	A	0.995012	GAAGAGG	26	4	398	244	3.97856	0.00595884	0.408494	0	424	0.0613208	0.016129	ENSG00000077157	PPP1R12B
chr1	202472091	202472092	-	A	--	TCATC	A	0.953247	CTTCATC	41	12	362	217	2.04601	0.0361205	0.698573	0	403	0.101737	0.0524017	ENSG00000077157	PPP1R12B
chr1	202941000	202941001	-	A	--	TGAGT	A	0.985185	CTTGAGT	10	0	127	129	Inf	0.00171063	0.655284	0	137	0.0729927	0	ENSG00000159346	ADIPOR1
chr1	202941249	202941250	-	A	--	GGACT	A	0.942308	ATGGACT	36	17	95	89	1.97831	0.0417203	1	0	131	0.274809	0.160377	ENSG00000159346	ADIPOR1
chr1	202941270	202941271	-	A	--	CAACC	A	0.956897	TCCAACC	23	6	106	98	3.52668	0.00534355	1	0	129	0.178295	0.0576923	ENSG00000159346	ADIPOR1
chr1	202941502	202941503	-	A	--	TGAGA	A	0.992	AGTGAGA	8	0	122	97	Inf	0.0114587	1	0	130	0.0615385	0	ENSG00000159346	ADIPOR1
chr1	202942157	202942158	-	A	--	TGAGG	A	0.981651	GCTGAGG	16	4	107	87	3.23631	0.0345899	1	0	123	0.130081	0.043956	ENSG00000159346	ADIPOR1
chr1	202942176	202942177	-	A	--	CCATG	A	0.981651	CACCATG	18	5	105	85	2.90093	0.043744	1	0	123	0.146341	0.0555556	ENSG00000159346	ADIPOR1
chr1	202943764	202943765	-	A	--	ACAAG	A	0.815126	AGACAAG	23	6	97	81	3.18484	0.0143182	1	0	120	0.191667	0.0689655	ENSG00000159346	ADIPOR1
chr1	202943907	202943908	-	A	--	GGAGC	A	1	GGGGAGC	6	0	106	80	Inf	0.0418798	1	0	112	0.0535714	0	ENSG00000159346	ADIPOR1
chr1	202946542	202946543	-	A	--	CTATC	A	0.93	GACTATC	8	0	93	74	Inf	0.0215084	1	0	101	0.0792079	0	ENSG00000159346	ADIPOR1
chr1	202950961	202950962	-	A	--	AGAAG	A	0.975	AGAGAAG	22	5	75	62	3.61193	0.0102301	1	0	97	0.226804	0.0746269	ENSG00000159346	ADIPOR1
chr1	203008789	203008790	+	A	--	AAAGA	A	0.934426	AAAGAAA	9	0	114	64	Inf	0.0290223	1	0	123	0.0731707	0	ENSG00000163444	TMEM183A
chr1	203022972	203022973	+	A	--	GGACC	A	0.976562	GGACCCA	19	3	110	75	4.29358	0.0182266	1	0	129	0.147287	0.0384615	ENSG00000163444	TMEM183A
chr1	203023014	203023015	+	A	--	TCAGT	A	0.945312	TCAGTAC	8	0	121	79	Inf	0.0253779	1	0	129	0.0620155	0	ENSG00000163444	TMEM183A
chr1	203023144	203023145	+	A	--	ACATG	A	0.901786	ACATGCT	30	10	99	73	2.20435	0.048377	1	0	129	0.232558	0.120482	ENSG00000163444	TMEM183A
chr1	203023451	203023452	+	A	--	TTAGC	A	0.957895	TTAGCTG	15	2	91	68	5.56187	0.0169418	1	0	106	0.141509	0.0285714	ENSG00000163444	TMEM183A
chr1	203743037	203743038	+	A	--	CTAAA	A	1	CTAAAGG	10	1	34	25	7.19595	0.0443979	1	0	44	0.227273	0.0384615	ENSG00000058668	ATP2B4
chr1	203743141	203743142	+	A	--	GCATG	A	0.904762	GCATGGT	9	0	38	27	Inf	0.022001	1	0	47	0.191489	0	NA	NA
chr1	203743147	203743148	+	A	--	TTAAA	A	0.97561	TTAAATC	9	0	38	27	Inf	0.022001	1	0	47	0.191489	0	NA	NA
chr1	203743344	203743345	+	A	--	TGAGG	A	1	TGAGGGT	8	0	45	29	Inf	0.0456747	1	0	53	0.150943	0	ENSG00000058668	ATP2B4
chr1	203861690	203861691	+	A	--	GCAGA	A	0.88806	GCAGAAG	65	20	353	185	1.7019	0.047905	0.692517	0	418	0.155502	0.097561	ENSG00000182004	SNRPE
chr1	203861720	203861721	+	A	--	CTACG	A	0.934211	CTACGCA	27	6	53	33	2.77965	0.0489093	0.692517	0	80	0.3375	0.153846	ENSG00000182004	SNRPE
chr1	203870051	203870052	+	A	--	GCAAT	A	0.987406	GCAATAA	66	21	382	216	1.77572	0.0299086	0.692517	0	448	0.147321	0.0886076	ENSG00000182004	SNRPE
chr1	204403583	204403584	-	A	--	TTAAC	A	0.869565	CTTTAAC	8	2	16	24	5.79075	0.0345868	1	0	24	0.333333	0.0769231	ENSG00000158615	PPP1R15B
chr1	205714064	205714065	-	A	--	ATAAG	A	0.902778	AAATAAG	8	1	64	88	10.8653	0.0111962	1	0	72	0.111111	0.011236	ENSG00000069275	NUCKS1
chr1	205714140	205714141	-	A	--	TTAAA	A	0.942029	AATTAAA	10	4	63	85	3.3482	0.0495716	1	0	73	0.136986	0.0449438	ENSG00000069275	NUCKS1
chr1	205714458	205714459	-	A	--	TAACC	A	0.813559	AATAACC	14	4	47	61	4.49048	0.00984934	1	0	61	0.229508	0.0615385	ENSG00000069275	NUCKS1
chr1	205714479	205714480	-	A	--	ACAGT	A	0.894737	TCACAGT	11	3	50	62	4.49572	0.022327	1	0	61	0.180328	0.0461538	ENSG00000069275	NUCKS1
chr1	205714779	205714780	-	A	--	AGACT	A	0.981481	TTAGACT	6	0	51	48	Inf	0.0301736	1	0	57	0.105263	0	ENSG00000069275	NUCKS1
chr1	205714847	205714848	-	A	--	AAAGG	A	1	TGAAAGG	6	0	51	45	Inf	0.0329979	1	0	57	0.105263	0	ENSG00000069275	NUCKS1
chr1	205715127	205715128	-	A	--	ATATG	A	0.97619	GAATATG	10	1	40	36	8.8292	0.0209994	1	0	50	0.2	0.027027	ENSG00000069275	NUCKS1
chr1	205715266	205715267	-	A	--	TCACA	A	0.928571	TTTCACA	12	2	34	34	5.88811	0.017712	1	0	46	0.26087	0.0555556	ENSG00000069275	NUCKS1
chr1	206186788	206186789	-	A	--	TTAAC	A	1	CTTTAAC	6	0	20	21	Inf	0.0264952	1	0	26	0.230769	0	ENSG00000196550	FAM72A
chr1	206591785	206591786	-	A	--	GCAAG	A	0.863636	TGGCAAG	5	1	17	42	11.8485	0.0146125	1	0	22	0.227273	0.0232558	ENSG00000143486	EIF2D
chr1	206599069	206599070	-	A	--	GCAGT	A	0.826087	GGGCAGT	5	1	19	36	9.13502	0.0307471	1	0	24	0.208333	0.027027	ENSG00000143486	EIF2D
chr1	206599819	206599820	-	A	--	GCAGC	A	0.875	CTGCAGC	4	0	20	32	Inf	0.0289308	1	0	24	0.166667	0	ENSG00000143486	EIF2D
chr1	207322564	207322565	+	A	--	CAATC	A	0.977778	CAATCGT	7	0	39	27	Inf	0.0417524	1	0	46	0.152174	0	ENSG00000196352	CD55
chr1	207324688	207324689	+	A	--	CTATC	A	0.911111	CTATCAC	9	0	37	27	Inf	0.0219159	1	0	46	0.195652	0	ENSG00000196352	CD55
chr1	207336807	207336808	+	A	--	CCAAA	A	0.959184	CCAAATG	8	0	47	27	Inf	0.0479274	1	0	55	0.145455	0	ENSG00000196352	CD55
chr1	207359614	207359615	+	A	--	AAAGA	A	0.958333	AAAGAAG	7	0	46	31	Inf	0.043228	1	0	53	0.132075	0	ENSG00000196352	CD55
chr1	207761384	207761385	+	A	--	GGAGA	A	1	GGAGAGA	17	1	68	31	7.66248	0.0229955	1	0	85	0.2	0.03125	ENSG00000117335	CD46
chr1	207793770	207793771	+	A	--	TGAAC	A	0.989247	TGAACAG	11	0	91	40	Inf	0.0341352	1	0	102	0.107843	0	ENSG00000117335	CD46
chr1	207794633	207794634	+	A	--	GTAAG	A	0.991304	GTAAGCC	10	0	113	65	Inf	0.0161152	1	0	123	0.0813008	0	ENSG00000117335	CD46
chr1	209615124	209615125	-	A	--	TAAGA	A	0.992157	AGTAAGA	20	4	246	149	3.0218	0.0478612	1	0	266	0.075188	0.0261438	ENSG00000196878	LAMB3
chr1	209615342	209615343	-	A	--	GGACT	A	0.974138	CAGGACT	32	6	222	135	3.23517	0.00704533	1	0	254	0.125984	0.0425532	ENSG00000196878	LAMB3
chr1	209616479	209616480	-	A	--	ACAGG	A	0.970954	GGACAGG	12	1	233	136	6.9818	0.0374318	1	0	245	0.0489796	0.00729927	ENSG00000196878	LAMB3
chr1	209627392	209627393	-	A	--	ACAGT	A	0.950413	CCACAGT	13	0	110	45	Inf	0.0210707	1	0	123	0.105691	0	ENSG00000196878	LAMB3
chr1	209634477	209634478	-	A	--	TCAGA	A	0.955556	CCTCAGA	14	0	76	28	Inf	0.0386391	1	0	90	0.155556	0	ENSG00000196878	LAMB3
chr1	211662983	211662984	-	A	--	TTAGA	A	0.907407	GCTTAGA	9	1	45	36	7.0829	0.044035	1	0	54	0.166667	0.027027	ENSG00000117650	NEK2
chr1	211663448	211663449	-	A	--	GCAGA	A	0.894737	AAGCAGA	15	0	33	29	Inf	0.000587087	0.742078	0	48	0.3125	0	ENSG00000117650	NEK2
chr1	212361450	212361451	+	A	--	GTAGA	A	0.825397	GTAGAGG	11	1	52	38	7.92084	0.0269807	1	0	63	0.174603	0.025641	ENSG00000066027	PPP2R5A
chr1	212445924	212445925	+	A	--	AGAAT	A	0.99278	AGAATTC	9	0	270	153	Inf	0.0299282	0.998831	0	279	0.0322581	0	ENSG00000117691	NENF
chr1	212738358	212738359	-	A	--	TTAGA	A	1	ATTTAGA	7	0	61	42	Inf	0.0425223	1	0	68	0.102941	0	ENSG00000117697	NSL1
chr1	214281257	214281258	+	A	--	TGAGG	A	0.955556	TGAGGGC	9	0	42	27	Inf	0.0235378	1	0	51	0.176471	0	ENSG00000143499	SMYD2
chr1	214318089	214318090	+	A	--	CCAGA	A	0.972973	CCAGAGA	17	3	36	29	4.49301	0.018697	1	0	53	0.320755	0.09375	ENSG00000143499	SMYD2
chr1	214324699	214324700	+	A	--	ATATT	A	0.981818	ATATTTC	7	0	51	32	Inf	0.0477287	1	0	58	0.12069	0	ENSG00000143499	SMYD2
chr1	214334302	214334303	+	A	--	TGAAG	A	0.969697	TGAAGAA	8	0	64	45	Inf	0.0226592	1	0	72	0.111111	0	ENSG00000143499	SMYD2
chr1	214336969	214336970	+	A	--	CAAAT	A	0.960526	CAAATTA	8	0	68	51	Inf	0.0211076	1	0	76	0.105263	0	ENSG00000143499	SMYD2
chr1	214349038	214349039	-	A	--	ATAGA	A	0.904762	GTATAGA	7	4	19	48	4.32556	0.0356667	1	0	26	0.269231	0.0769231	ENSG00000152104	PTPN14
chr1	214349160	214349161	-	A	--	GAAGC	A	0.956522	TGGAAGC	3	0	21	48	Inf	0.033937	1	0	24	0.125	0	ENSG00000152104	PTPN14
chr1	214657326	214657327	+	A	--	GCAGT	A	0.833333	GCAGTCA	11	0	50	22	Inf	0.0321867	1	0	61	0.180328	0	ENSG00000117724	CENPF
chr1	219968752	219968753	-	A	--	ATATT	A	0.986207	TGATATT	22	3	138	78	4.12592	0.0143148	1	0	160	0.1375	0.037037	ENSG00000136628	EPRS1
chr1	219969107	219969108	-	A	--	CCATT	A	0.973856	TTCCATT	10	0	145	77	Inf	0.0330617	1	0	155	0.0645161	0	ENSG00000136628	EPRS1
chr1	219981426	219981427	-	A	--	ACAGT	A	0.743363	GTACAGT	31	7	82	48	2.57892	0.048196	1	0	113	0.274336	0.127273	ENSG00000136628	EPRS1
chr1	219988640	219988641	-	A	--	GTAGC	A	0.892857	AAGTAGC	17	0	75	41	Inf	0.0015028	1	0	92	0.184783	0	ENSG00000136628	EPRS1
chr1	220140252	220140253	+	A	--	AGAGC	A	0.990291	AGAGCTC	6	0	102	76	Inf	0.0429547	1	0	108	0.0555556	0	ENSG00000067704	IARS2
chr1	220141807	220141808	+	A	--	CTATT	A	0.990385	CTATTGT	12	2	98	74	4.501	0.0465306	1	0	110	0.109091	0.0263158	ENSG00000067704	IARS2
chr1	220145590	220145591	+	A	--	GGAAC	A	0.991597	GGAACCA	17	3	109	91	4.70312	0.00871845	1	0	126	0.134921	0.0319149	ENSG00000067704	IARS2
chr1	220147577	220147578	+	A	--	ACAGC	A	0.962687	ACAGCGG	6	0	129	104	Inf	0.037159	1	0	135	0.0444444	0	ENSG00000067704	IARS2
chr1	220147914	220147915	+	A	--	GAACA	A	0.950355	GAACATA	14	3	130	115	4.10896	0.0224334	1	0	144	0.0972222	0.0254237	ENSG00000067704	IARS2
chr1	220147967	220147968	+	A	--	TTATA	A	1	TTATATT	22	7	122	111	2.84896	0.0177846	1	0	144	0.152778	0.059322	ENSG00000067704	IARS2
chr1	220148012	220148013	+	A	--	ATACT	A	0.969697	ATACTGA	16	4	128	114	3.54772	0.020188	1	0	144	0.111111	0.0338983	ENSG00000067704	IARS2
chr1	220253830	220253831	+	A	--	GGAAG	A	0.911765	GGAAGAT	7	0	30	21	Inf	0.0413056	1	0	37	0.189189	0	ENSG00000118873	RAB3GAP2
chr1	220254671	220254672	+	A	--	TTAAA	A	1	TTAAACA	8	0	37	25	Inf	0.0438114	1	0	45	0.177778	0	ENSG00000118873	RAB3GAP2
chr1	222668692	222668693	-	A	--	TGAGG	A	1	CATGAGG	4	1	23	64	10.801	0.0248384	1	0	27	0.148148	0.0153846	ENSG00000186063	AIDA
chr1	222669148	222669149	-	A	--	TTAAC	A	1	GGTTAAC	3	0	20	53	Inf	0.025192	1	0	23	0.130435	0	ENSG00000186063	AIDA
chr1	222669398	222669399	-	A	--	GAAGG	A	0.952381	AAGAAGG	3	0	20	46	Inf	0.0338016	1	0	23	0.130435	0	ENSG00000186063	AIDA
chr1	222676099	222676100	-	A	--	GTAAA	A	0.952381	GTGTAAA	5	1	17	33	9.32075	0.0298742	1	0	22	0.227273	0.0294118	ENSG00000186063	AIDA
chr1	223712706	223712707	+	A	--	ACAGG	A	0.979452	ACAGGGC	27	5	281	136	2.60888	0.0489715	0.742026	0	308	0.0876623	0.035461	ENSG00000162909	CAPN2
chr1	223744144	223744145	+	A	--	TGAAG	A	0.978659	TGAAGAA	16	2	317	164	4.13013	0.0435115	0.718019	0	333	0.048048	0.0120482	ENSG00000162909	CAPN2
chr1	223745437	223745438	+	A	--	CCAAG	A	0.951952	CCAAGTA	31	7	315	178	2.49878	0.0329478	0.718019	0	346	0.0895954	0.0378378	ENSG00000162909	CAPN2
chr1	223752017	223752018	+	A	--	ATAGA	A	0.916442	ATAGACC	36	9	336	204	2.42534	0.0229225	0.672978	0	372	0.0967742	0.0422535	ENSG00000162909	CAPN2
chr1	223759317	223759318	+	A	--	CGAAT	A	0.962312	CGAATCG	58	19	376	235	1.90623	0.0175895	0.637874	0	434	0.133641	0.0748031	ENSG00000162909	CAPN2
chr1	223764177	223764178	+	A	--	GCAGA	A	0.975877	GCAGACC	20	2	444	273	6.13732	0.00581532	0.438919	0	464	0.0431034	0.00727273	ENSG00000162909	CAPN2
chr1	223771832	223771833	+	A	--	CCACC	A	0.874016	CCACCAA	174	74	328	226	1.61917	0.00344506	0.383613	0	502	0.346614	0.246667	ENSG00000162909	CAPN2
chr1	223774908	223774909	+	A	--	GGACT	A	0.972043	GGACTAA	75	30	448	299	1.66757	0.0247086	0.675225	0	523	0.143403	0.0911854	ENSG00000162909	CAPN2
chr1	223774997	223774998	+	A	--	TGATA	A	0.992523	TGATACT	14	2	524	339	4.52277	0.0362129	0.718019	0	538	0.0260223	0.0058651	ENSG00000162909	CAPN2
chr1	223775018	223775019	+	A	--	GCAGA	A	0.973929	GCAGAAG	22	5	522	340	2.86301	0.0280724	0.71796	0	544	0.0404412	0.0144928	ENSG00000162909	CAPN2
chr1	223775082	223775083	+	A	--	TTAAC	A	0.988593	TTAACCC	16	3	516	359	3.70619	0.0319366	0.718019	0	532	0.0300752	0.00828729	ENSG00000162909	CAPN2
chr1	223775234	223775235	+	A	--	AAAGG	A	0.969035	AAAGGAC	37	13	528	366	1.97158	0.0382031	0.718019	0	565	0.0654867	0.0343008	NA	NA
chr1	223775237	223775238	+	A	--	GGACA	A	0.810811	GGACACG	269	144	297	235	1.47746	0.00402496	0.383613	0	566	0.475265	0.379947	NA	NA
chr1	223775239	223775240	+	A	--	ACACG	A	0.920605	ACACGAG	83	32	483	347	1.86226	0.00435986	0.383613	0	566	0.146643	0.0844327	NA	NA
chr1	223775397	223775398	+	A	--	GGAGA	A	0.998024	GGAGAGA	87	40	504	372	1.60462	0.0204455	0.665958	0	591	0.147208	0.0970874	ENSG00000162909	CAPN2
chr1	223775469	223775470	+	A	--	AAATC	A	0.991525	AAATCGT	36	13	561	408	2.01269	0.0366912	0.718019	0	597	0.0603015	0.0308789	ENSG00000162909	CAPN2
chr1	223775501	223775502	+	A	--	CTATT	A	0.988333	CTATTCG	70	33	532	398	1.58623	0.0357592	0.718019	0	602	0.116279	0.0765661	ENSG00000162909	CAPN2
chr1	223775525	223775526	+	A	--	TTACA	A	0.970894	TTACAAA	151	45	454	388	2.86503	1.81276e-09	1.43661e-06	0	605	0.249587	0.103926	NA	NA
chr1	223775528	223775529	+	A	--	CAAAG	A	0.910506	CAAAGAC	143	58	462	378	2.01592	3.21897e-05	0.0145773	0	605	0.236364	0.133028	NA	NA
chr1	223775587	223775588	+	A	--	CAATT	A	0.983526	CAATTTG	66	31	544	411	1.60781	0.0399982	0.718019	0	610	0.108197	0.0701357	ENSG00000162909	CAPN2
chr1	223775718	223775719	+	A	--	ACACA	A	0.950764	ACACAAG	49	22	558	424	1.6916	0.047051	0.731135	0	607	0.0807249	0.0493274	ENSG00000162909	CAPN2
chr1	223775766	223775767	+	A	--	ATAGA	A	0.9701	ATAGAAA	25	5	581	439	3.77398	0.00419668	0.383613	0	606	0.0412541	0.0112613	ENSG00000162909	CAPN2
chr1	223780266	223780267	-	A	--	ATATT	A	1	AAATATT	8	0	25	20	Inf	0.0186933	1	0	33	0.242424	0	ENSG00000143514	TP53BP2
chr1	224192552	224192553	+	A	--	TGAGA	A	0.945455	TGAGACC	16	3	104	79	4.02783	0.0258485	1	0	120	0.133333	0.0365854	ENSG00000143753	DEGS1
chr1	224193227	224193228	+	A	--	GTACC	A	0.94	GTACCGG	19	5	47	48	3.83955	0.0110574	1	0	66	0.287879	0.0943396	ENSG00000143753	DEGS1
chr1	224389514	224389515	-	A	--	GCAGG	A	0.939024	TGGCAGG	9	0	77	47	Inf	0.0263902	1	0	86	0.104651	0	ENSG00000162923	WDR26
chr1	224389709	224389710	-	A	--	CCATT	A	0.87013	AACCATT	14	1	67	36	7.43432	0.0349685	1	0	81	0.17284	0.027027	ENSG00000162923	WDR26
chr1	225401512	225401513	-	A	--	CAACA	A	0.963855	AGCAACA	12	2	79	70	5.27176	0.0230599	1	0	91	0.131868	0.0277778	ENSG00000143815	LBR
chr1	225402111	225402112	-	A	--	TAAGG	A	0.978947	CATAAGG	11	2	89	71	4.35678	0.0457939	1	0	100	0.11	0.0273973	NA	NA
chr1	225402114	225402115	-	A	--	GCATA	A	0.989362	GTGCATA	8	0	92	73	Inf	0.0214658	1	0	100	0.08	0	NA	NA
chr1	225402281	225402282	-	A	--	TGACT	A	0.978495	TTTGACT	6	0	90	69	Inf	0.0409517	1	0	96	0.0625	0	ENSG00000143815	LBR
chr1	225402336	225402337	-	A	--	ACACA	A	0.945055	TTACACA	10	0	85	68	Inf	0.00547655	1	0	95	0.105263	0	ENSG00000143815	LBR
chr1	225402598	225402599	-	A	--	TTAAC	A	1	TTTTAAC	19	4	75	56	3.521	0.0219459	1	0	94	0.202128	0.0666667	ENSG00000143815	LBR
chr1	225402865	225402866	-	A	--	TCATT	A	0.988235	TTTCATT	9	0	79	54	Inf	0.0133802	1	0	88	0.102273	0	ENSG00000143815	LBR
chr1	225403207	225403208	-	A	--	TGACA	A	0.987013	ACTGACA	7	0	71	50	Inf	0.0421183	1	0	78	0.0897436	0	ENSG00000143815	LBR
chr1	225495778	225495779	-	A	--	CAAGC	A	0.911765	AGCAAGC	13	2	89	69	5.00178	0.0270496	1	0	102	0.127451	0.028169	ENSG00000154380	ENAH
chr1	225496864	225496865	-	A	--	GTAGT	A	0.955224	ATGTAGT	8	0	62	39	Inf	0.0485847	1	0	70	0.114286	0	ENSG00000154380	ENAH
chr1	225786897	225786898	+	A	--	GCAGT	A	0.804348	GCAGTGG	10	0	36	26	Inf	0.0108956	0.797033	0	46	0.217391	0	ENSG00000143742	SRP9
chr1	225789488	225789489	+	A	--	GTAAT	A	0.994152	GTAATTT	16	0	335	180	Inf	0.00197086	0.415983	0	351	0.045584	0	ENSG00000143742	SRP9
chr1	225789942	225789943	+	A	--	AAACT	A	0.972752	AAACTAC	30	7	354	198	2.39403	0.0483674	0.87827	0	384	0.078125	0.0341463	ENSG00000143742	SRP9
chr1	225790180	225790181	+	A	--	ACACC	A	0.965879	ACACCCC	57	19	349	216	1.85506	0.0305626	0.863934	0	406	0.140394	0.0808511	ENSG00000143742	SRP9
chr1	225790288	225790289	+	A	--	GTATT	A	1	GTATTTC	38	8	372	235	2.99637	0.00397911	0.484533	0	410	0.0926829	0.0329218	ENSG00000143742	SRP9
chr1	225828755	225828756	+	A	--	TCAGT	A	0.891213	TCAGTGC	27	3	212	79	3.34421	0.0467775	0.87827	0	239	0.112971	0.0365854	ENSG00000143819	EPHX1
chr1	225831943	225831944	+	A	--	TCAAG	A	0.924107	TCAAGAC	52	10	201	84	2.16884	0.0396012	0.87827	0	253	0.205534	0.106383	ENSG00000143819	EPHX1
chr1	225839285	225839286	+	A	--	CTACA	A	0.946429	CTACATT	121	30	157	80	2.05151	0.00376503	0.484533	0	278	0.435252	0.272727	NA	NA
chr1	225839292	225839293	+	A	--	CAAGG	A	0.943723	CAAGGAG	62	12	216	98	2.33959	0.00976825	0.797033	0	278	0.223022	0.109091	NA	NA
chr1	225839323	225839324	+	A	--	CTAAT	A	0.969582	CTAATAT	26	3	255	110	3.72924	0.0306611	0.863934	0	281	0.0925267	0.0265487	ENSG00000143819	EPHX1
chr1	225842434	225842435	+	A	--	CAATA	A	0.938567	CAATACG	32	6	263	127	2.57065	0.0419903	0.87827	0	295	0.108475	0.0451128	ENSG00000143819	EPHX1
chr1	225844548	225844549	+	A	--	ACAGG	A	0.953795	ACAGGCA	23	2	283	133	5.39128	0.0122445	0.797033	0	306	0.0751634	0.0148148	ENSG00000143819	EPHX1
chr1	225845414	225845415	+	A	--	ATACC	A	0.891089	ATACCCC	67	19	257	131	1.79539	0.0401301	0.87827	0	324	0.20679	0.126667	ENSG00000143819	EPHX1
chr1	225845490	225845491	+	A	--	CCAAG	A	0.970395	CCAAGCT	29	5	293	143	2.82561	0.0337733	0.87827	0	322	0.0900621	0.0337838	ENSG00000143819	EPHX1
chr1	225922027	225922028	-	A	--	ACACA	A	0.915254	CAACACA	14	1	51	31	8.37951	0.0180295	1	0	65	0.215385	0.03125	ENSG00000143811	PYCR2
chr1	226064348	226064349	+	A	--	GTACC	A	0.929825	GTACCAT	10	0	52	28	Inf	0.0277273	1	0	62	0.16129	0	ENSG00000163041	H3-3A
chr1	226145669	226145670	-	A	--	AGACA	A	0.928571	AGAGACA	6	0	22	23	Inf	0.0265242	1	0	28	0.214286	0	ENSG00000182827	ACBD3
chr1	226361081	226361082	-	A	--	CTAAG	A	0.970588	TTCTAAG	28	5	158	85	3.0026	0.0282241	1	0	186	0.150538	0.0555556	ENSG00000143799	PARP1
chr1	226361972	226361973	-	A	--	ATAAC	A	0.992126	ATATAAC	62	19	118	67	1.84868	0.0463935	1	0	180	0.344444	0.22093	ENSG00000143799	PARP1
chr1	226363980	226363981	-	A	--	ATAGG	A	0.97076	CAATAGG	16	1	155	78	8.0104	0.0154294	1	0	171	0.0935673	0.0126582	ENSG00000143799	PARP1
chr1	226364062	226364063	-	A	--	CTACA	A	0.948387	GGCTACA	23	2	145	75	5.91756	0.00604956	1	0	168	0.136905	0.025974	ENSG00000143799	PARP1
chr1	226365981	226365982	-	A	--	ACACA	A	0.931818	ACACACA	46	9	119	60	2.56765	0.0174223	1	0	165	0.278788	0.130435	ENSG00000143799	PARP1
chr1	226379264	226379265	-	A	--	ACACT	A	0.954545	GAACACT	17	1	124	47	6.40382	0.0465787	1	0	141	0.120567	0.0208333	ENSG00000143799	PARP1
chr1	226390491	226390492	-	A	--	CGAGT	A	0.823529	TGCGAGT	38	5	54	26	3.62472	0.0156453	1	0	92	0.413043	0.16129	ENSG00000143799	PARP1
chr1	226392215	226392216	-	A	--	GTATG	A	0.974359	GTGTATG	18	1	73	27	6.58897	0.0421961	1	0	91	0.197802	0.0357143	ENSG00000143799	PARP1
chr1	228097171	228097172	+	A	--	GCATC	A	0.987374	GCATCCT	37	9	368	193	2.15371	0.0497783	0.672712	0	405	0.091358	0.0445545	ENSG00000143761	ARF1
chr1	228097260	228097261	+	A	--	ATAGG	A	0.983051	ATAGGTG	9	0	406	204	Inf	0.0339139	0.631642	0	415	0.0216867	0	ENSG00000143761	ARF1
chr1	228097969	228097970	+	A	--	TGAAG	A	0.997647	TGAAGGA	37	8	422	222	2.43038	0.0219076	0.621056	0	459	0.08061	0.0347826	NA	NA
chr1	228097978	228097979	+	A	--	GGACT	A	0.987685	GGACTGG	60	18	399	213	1.77808	0.04159	0.657656	0	459	0.130719	0.0779221	NA	NA
chr1	228098281	228098282	+	A	--	TCAGT	A	0.825911	TCAGTGC	101	33	395	229	1.77311	0.00904285	0.424718	0	496	0.203629	0.125954	ENSG00000143761	ARF1
chr1	228098412	228098413	+	A	--	TCAGT	A	0.88499	TCAGTGC	68	23	448	255	1.68181	0.0465975	0.660714	0	516	0.131783	0.0827338	ENSG00000143761	ARF1
chr1	228098676	228098677	+	A	--	CCAGG	A	0.979127	CCAGGGG	54	17	506	295	1.85069	0.0380208	0.645751	0	560	0.0964286	0.0544872	ENSG00000143761	ARF1
chr1	228099041	228099042	+	A	--	TTAAA	A	0.988785	TTAAATT	58	16	528	324	2.22271	0.00536925	0.369824	0	586	0.0989761	0.0470588	NA	NA
chr1	228099042	228099043	+	A	--	TAAAT	A	0.982847	TAAATTT	20	3	566	337	3.96486	0.0158564	0.567777	0	586	0.0341297	0.00882353	NA	NA
chr1	228101099	228101100	-	A	--	GGACC	A	0.72093	TGGGACC	18	2	31	18	5.12095	0.0391589	1	0	49	0.367347	0.1	ENSG00000143793	C1orf35
chr1	228107708	228107709	-	A	--	CCACC	A	0.930435	CTCCACC	19	4	97	80	3.89415	0.0127444	1	0	116	0.163793	0.047619	ENSG00000162910	MRPL55
chr1	228107774	228107775	-	A	--	TCACT	A	0.898148	ACTCACT	23	7	93	76	2.67295	0.0283764	1	0	116	0.198276	0.0843373	ENSG00000162910	MRPL55
chr1	228146862	228146863	+	A	--	GGAGG	A	0.995434	GGAGGTG	25	10	217	196	2.2542	0.0344688	0.631642	0	242	0.103306	0.0485437	ENSG00000143774	GUK1
chr1	228147636	228147637	+	A	--	CAACA	A	0.960699	CAACACT	38	20	215	209	1.84466	0.03617	0.635904	0	253	0.150198	0.0873362	NA	NA
chr1	228147642	228147643	+	A	--	TGAAA	A	0.990521	TGAAACC	44	19	209	210	2.32295	0.0042079	0.369154	0	253	0.173913	0.0829694	NA	NA
chr1	228148744	228148745	+	A	--	GCAGC	A	0.964981	GCAGCAG	19	6	246	233	2.99355	0.0222391	0.621056	0	265	0.0716981	0.0251046	NA	NA
chr1	228148750	228148751	+	A	--	GCATT	A	0.973262	GCATTGA	89	54	176	185	1.73051	0.00747069	0.389155	0	265	0.335849	0.225941	NA	NA
chr1	228148903	228148904	+	A	--	GGACC	A	0.937008	GGACCCA	32	16	232	225	1.93717	0.0474635	0.666583	0	264	0.121212	0.06639	ENSG00000143774	GUK1
chr1	228393842	228393843	-	A	--	GGAAC	A	1	GAGGAAC	4	0	20	28	Inf	0.0392502	1	0	24	0.166667	0	ENSG00000154370	TRIM11
chr1	228493272	228493273	+	A	--	GCAGG	A	0.932515	GCAGGTG	13	0	152	100	Inf	0.00230905	0.772904	0	165	0.0787879	0	ENSG00000168159	RNF187
chr1	228493948	228493949	+	A	--	GAAGT	A	0.976608	GAAGTGT	8	0	163	103	Inf	0.026708	1	0	171	0.0467836	0	ENSG00000168159	RNF187
chr1	228494381	228494382	+	A	--	AGACT	A	0.988506	AGACTGG	24	6	172	111	2.5745	0.0466016	1	0	196	0.122449	0.0512821	ENSG00000168159	RNF187
chr1	228494943	228494944	+	A	--	CAATG	A	0.985714	CAATGCT	11	1	204	135	7.25001	0.0330722	1	0	215	0.0511628	0.00735294	ENSG00000168159	RNF187
chr1	229441557	229441558	-	A	--	TTACT	A	0.95	AATTACT	4	0	19	25	Inf	0.0455083	1	0	23	0.173913	0	ENSG00000069248	NUP133
chr1	229441903	229441904	-	A	--	TAACT	A	0.966667	TATAACT	8	1	28	30	8.34933	0.0312544	1	0	36	0.222222	0.0322581	ENSG00000069248	NUP133
chr1	230279592	230279593	+	A	--	AAACT	A	0.93985	AAACTTC	21	0	122	43	Inf	0.00459444	1	0	143	0.146853	0	ENSG00000143641	GALNT2
chr1	230279875	230279876	+	A	--	CCATT	A	1	CCATTTT	13	0	143	49	Inf	0.0410867	1	0	156	0.0833333	0	ENSG00000143641	GALNT2
chr1	231277659	231277660	+	A	--	TGAGA	A	0.952381	TGAGAAC	7	0	60	39	Inf	0.0452861	1	0	67	0.104478	0	ENSG00000116906	GNPAT
chr1	231364030	231364031	-	A	--	CCAAG	A	0.967033	CACCAAG	24	6	87	58	2.65312	0.0398821	1	0	111	0.216216	0.09375	ENSG00000135766	EGLN1
chr1	231364223	231364224	-	A	--	GTACC	A	0.885417	GTGTACC	20	4	83	56	3.35171	0.0375146	1	0	103	0.194175	0.0666667	ENSG00000135766	EGLN1
chr1	231364450	231364451	-	A	--	TAACA	A	0.89011	GATAACA	25	2	73	48	8.13381	0.00123603	1	0	98	0.255102	0.04	ENSG00000135766	EGLN1
chr1	231364710	231364711	-	A	--	TTAGC	A	0.955556	TTTTAGC	21	3	71	42	4.10573	0.0292988	1	0	92	0.228261	0.0666667	ENSG00000135766	EGLN1
chr1	231364957	231364958	-	A	--	CAAGG	A	0.97561	AACAAGG	9	0	77	41	Inf	0.0310678	1	0	86	0.104651	0	ENSG00000135766	EGLN1
chr1	231365728	231365729	-	A	--	ACAGT	A	0.807018	AAACAGT	13	0	46	25	Inf	0.00813572	1	0	59	0.220339	0	ENSG00000135766	EGLN1
chr1	231366182	231366183	-	A	--	CTACT	A	0.940299	AGCTACT	10	0	61	33	Inf	0.0284755	1	0	71	0.140845	0	ENSG00000135766	EGLN1
chr1	231366315	231366316	-	A	--	ACAAC	A	0.921875	AGACAAC	14	1	55	33	8.2801	0.0185544	1	0	69	0.202899	0.0294118	ENSG00000135766	EGLN1
chr1	231370588	231370589	-	A	--	TCATG	A	0.942857	CCTCATG	13	0	62	29	Inf	0.0175184	1	0	75	0.173333	0	ENSG00000135766	EGLN1
chr1	231421019	231421020	-	A	--	CTACA	A	0.907407	AGCTACA	19	2	46	23	4.68463	0.0493437	1	0	65	0.292308	0.08	ENSG00000135766	EGLN1
chr1	231566213	231566214	+	A	--	CCAAA	A	0.866667	CCAAAGA	11	2	25	30	6.43453	0.0137119	1	0	36	0.305556	0.0625	ENSG00000116918	TSNAX
chr1	232955653	232955654	+	A	--	GGAGG	A	0.981818	GGAGGGA	11	0	48	38	Inf	0.00591021	1	0	59	0.186441	0	ENSG00000135778	NTPCR
chr1	234373627	234373628	+	A	--	ACAGT	A	0.781609	ACAGTTT	47	8	132	60	2.66116	0.0161051	0.966309	0	179	0.26257	0.117647	ENSG00000168275	COA6
chr1	234608604	234608605	-	A	--	GGACT	A	0.688889	CAGGACT	42	8	23	19	4.26354	0.00281612	0.801469	0	65	0.646154	0.296296	ENSG00000168264	IRF2BP2
chr1	235109627	235109628	-	A	--	TTATG	A	1	GTTTATG	15	3	70	56	3.96681	0.038117	1	0	85	0.176471	0.0508475	ENSG00000173726	TOMM20
chr1	235109770	235109771	-	A	--	GCAAC	A	0.974359	GTGCAAC	8	0	71	53	Inf	0.0212621	1	0	79	0.101266	0	ENSG00000173726	TOMM20
chr1	235109900	235109901	-	A	--	AAATG	A	0.979167	CCAAATG	31	9	46	40	2.96995	0.0111303	1	0	77	0.402597	0.183673	ENSG00000173726	TOMM20
chr1	235110673	235110674	-	A	--	GCAGT	A	0.92	GTGCAGT	7	0	43	29	Inf	0.0431897	1	0	50	0.14	0	ENSG00000173726	TOMM20
chr1	235113790	235113791	-	A	--	TGACT	A	0.98125	TCTGACT	10	0	154	84	Inf	0.0177286	1	0	164	0.0609756	0	ENSG00000173726	TOMM20
chr1	235342243	235342244	+	A	--	GGACA	A	0.851064	GGACAAG	17	2	40	26	5.43498	0.0251935	1	0	57	0.298246	0.0714286	ENSG00000152904	GGPS1
chr1	235342265	235342266	+	A	--	GGAGG	A	0.944444	GGAGGGA	8	0	49	28	Inf	0.0482974	1	0	57	0.140351	0	ENSG00000152904	GGPS1
chr1	241497831	241497832	-	A	--	AAAGT	A	0.987654	CCAAAGT	39	12	80	56	2.2655	0.0273681	1	0	119	0.327731	0.176471	ENSG00000091483	FH
chr1	241500569	241500570	-	A	--	TCAGC	A	0.929825	ACTCAGC	19	3	98	61	3.91796	0.0304796	1	0	117	0.162393	0.046875	ENSG00000091483	FH
chr1	241508652	241508653	-	A	--	TCAAG	A	0.978022	CATCAAG	19	3	86	52	3.80319	0.0300916	1	0	105	0.180952	0.0545455	ENSG00000091483	FH
chr1	244409493	244409494	-	A	--	AAAGA	A	0.84375	ATAAAGA	26	11	54	55	2.3932	0.0355878	1	0	80	0.325	0.166667	NA	NA
chr1	244409494	244409495	-	A	--	TAAAG	A	0.769231	AATAAAG	24	9	56	57	2.69629	0.0278511	1	0	80	0.3	0.136364	NA	NA
chr1	244409495	244409496	-	A	--	ATAAA	A	0.7625	GAATAAA	19	5	61	61	3.76802	0.0124994	1	0	80	0.2375	0.0757576	NA	NA
chr1	244418795	244418796	-	A	--	AGAGT	A	0.967213	CTAGAGT	7	0	59	55	Inf	0.0155482	1	0	66	0.106061	0	ENSG00000035687	ADSS2
chr1	244418823	244418824	-	A	--	GTATG	A	0.967213	GTGTATG	8	1	58	54	7.35341	0.038916	1	0	66	0.121212	0.0181818	ENSG00000035687	ADSS2
chr1	244708254	244708255	+	A	--	ACATG	A	0.907407	ACATGTT	14	1	47	25	7.32702	0.0328756	1	0	61	0.229508	0.0384615	ENSG00000121644	DESI2
chr1	244708329	244708330	+	A	--	ACAAG	A	0.887097	ACAAGGG	10	0	54	27	Inf	0.0300699	1	0	64	0.15625	0	ENSG00000121644	DESI2
chr1	244843325	244843326	+	A	--	TTATT	A	1	TTATTCT	6	0	20	20	Inf	0.0287173	1	0	26	0.230769	0	ENSG00000153187	HNRNPU
chr1	244853711	244853712	-	A	--	TGATT	A	0.984375	TTTGATT	6	0	251	187	Inf	0.042011	1	0	257	0.0233463	0	ENSG00000153187	HNRNPU
chr1	244853819	244853820	-	A	--	GGAGT	A	0.991803	ATGGAGT	16	2	240	183	6.08144	0.0064017	0.962704	0	256	0.0625	0.0108108	ENSG00000153187	HNRNPU
chr1	244853922	244853923	-	A	--	TCATA	A	0.982833	AATCATA	23	7	222	176	2.59953	0.0339631	1	0	245	0.0938776	0.0382514	ENSG00000153187	HNRNPU
chr1	244853977	244853978	-	A	--	ATATT	A	0.933673	TCATATT	63	31	176	149	1.71829	0.0329226	1	0	239	0.263598	0.172222	ENSG00000153187	HNRNPU
chr1	244854206	244854207	-	A	--	TCAGG	A	1	TTTCAGG	16	4	306	251	3.27507	0.0369462	1	0	322	0.0496894	0.0156863	ENSG00000153187	HNRNPU
chr1	244854354	244854355	-	A	--	ACAAG	A	0.716102	CCACAAG	131	81	168	153	1.47179	0.0327239	1	0	299	0.438127	0.346154	ENSG00000153187	HNRNPU
chr1	244854991	244854992	-	A	--	CTACA	A	0.948097	GGCTACA	71	36	241	199	1.62708	0.0382404	1	0	312	0.227564	0.153191	ENSG00000153187	HNRNPU
chr1	244855904	244855905	-	A	--	GGAGG	A	0.982979	GAGGAGG	11	1	229	163	7.80093	0.0322096	1	0	240	0.0458333	0.00609756	ENSG00000153187	HNRNPU
chr1	244856141	244856142	-	A	--	CCAGA	A	0.988372	TCCCAGA	18	1	244	163	11.9833	0.00132885	0.640915	0	262	0.0687023	0.00609756	ENSG00000153187	HNRNPU
chr1	244856777	244856778	-	A	--	GGAAA	A	0.987552	TGGGAAA	14	2	231	146	4.41153	0.0361731	1	0	245	0.0571429	0.0135135	ENSG00000153187	HNRNPU
chr1	244858097	244858098	-	A	--	ATACC	A	0.965854	CAATACC	22	3	193	128	4.84654	0.00490594	0.937563	0	215	0.102326	0.0229008	ENSG00000153187	HNRNPU
chr1	244860408	244860409	-	A	--	AGAGT	A	0.987013	GGAGAGT	23	6	152	101	2.53963	0.0453651	1	0	175	0.131429	0.0560748	ENSG00000153187	HNRNPU
chr1	244860440	244860441	-	A	--	AGATC	A	0.987013	AGAGATC	23	5	152	99	2.98588	0.024698	1	0	175	0.131429	0.0480769	ENSG00000153187	HNRNPU
chr1	244863900	244863901	-	A	--	TCAGG	A	0.946903	GATCAGG	30	5	87	56	3.83681	0.00522861	0.937563	0	117	0.25641	0.0819672	ENSG00000153187	HNRNPU
chr1	244863984	244863985	-	A	--	AGAGG	A	0.988636	GGAGAGG	9	0	87	53	Inf	0.0267917	1	0	96	0.09375	0	ENSG00000153187	HNRNPU
chr1	244864428	244864429	-	A	--	CCATC	A	0.969231	ACCCATC	16	1	54	26	7.59276	0.0347043	1	0	70	0.228571	0.037037	ENSG00000153187	HNRNPU
chr1	245749428	245749429	-	A	--	AAAGG	A	1	ATAAAGG	16	2	30	20	5.22262	0.0379727	1	0	46	0.347826	0.0909091	ENSG00000185420	SMYD3
chr1	246849731	246849732	-	A	--	CTAAA	A	0.923077	CACTAAA	4	0	24	32	Inf	0.0419884	1	0	28	0.142857	0	ENSG00000153207	AHCTF1
chr1_GL383519v1_alt	52456	52457	-	A	--	TTAAG	A	0.987654	GTTTAAG	21	9	60	65	2.51301	0.0411487	1	0	81	0.259259	0.121622	ENSG00000262666	FAM189B
chr1_GL383519v1_alt	52482	52483	-	A	--	TCAGG	A	0.886076	GGTCAGG	24	11	57	63	2.39798	0.0345617	1	0	81	0.296296	0.148649	ENSG00000262666	FAM189B
chr1_GL383519v1_alt	53255	53256	-	A	--	TCAGC	A	0.897059	GGTCAGC	9	1	60	52	7.70219	0.0417079	1	0	69	0.130435	0.0188679	ENSG00000262666	FAM189B
chr1_GL383519v1_alt	53487	53488	-	A	--	TCAGG	A	0.9375	CTTCAGG	7	0	57	51	Inf	0.016821	1	0	64	0.109375	0	ENSG00000262666	FAM189B
chr1_GL383519v1_alt	56898	56899	-	A	--	CCACT	A	0.810811	GCCCACT	25	6	24	18	3.07688	0.0450023	1	0	49	0.510204	0.25	ENSG00000262666	FAM189B
chr1_GL383519v1_alt	60027	60028	-	A	--	GGACC	A	0.914286	GGGGACC	7	0	32	22	Inf	0.0423164	1	0	39	0.179487	0	ENSG00000262666	FAM189B
chr1_GL383519v1_alt	61027	61028	-	A	--	ATAAA	A	0.910891	AAATAAA	11	1	91	73	8.74704	0.0148649	1	0	102	0.107843	0.0135135	ENSG00000263290	SCAMP3
chr1_GL383519v1_alt	61346	61347	-	A	--	GCAGC	A	0.83	CCGCAGC	23	5	79	64	3.70148	0.0105612	1	0	102	0.22549	0.0724638	ENSG00000263290	SCAMP3
chr1_GL383519v1_alt	67109	67110	-	A	--	TCAGG	A	0.987179	TTTCAGG	7	0	74	46	Inf	0.0480039	1	0	81	0.0864198	0	ENSG00000263290	SCAMP3
chr10	992599	992600	+	A	--	TTACT	A	1	TTACTCA	7	0	33	24	Inf	0.0392351	1	0	40	0.175	0	ENSG00000107937	GTPBP4
chr10	1017197	1017198	+	A	--	AGAGG	A	1	AGAGGAA	6	0	74	57	Inf	0.0409794	1	0	80	0.075	0	ENSG00000107937	GTPBP4
chr10	1040169	1040170	-	A	--	ATATT	A	0.994872	GTATATT	43	17	193	166	2.17173	0.0110954	0.870974	0	236	0.182203	0.0928962	ENSG00000067064	IDI1
chr10	1040283	1040284	-	A	--	CAACC	A	0.905579	GTCAACC	35	15	201	163	1.88942	0.049261	1	0	236	0.148305	0.0842697	ENSG00000067064	IDI1
chr10	1040363	1040364	-	A	--	GCAGG	A	0.960784	TTGCAGG	36	15	195	160	1.96609	0.0354685	1	0	231	0.155844	0.0857143	ENSG00000067064	IDI1
chr10	1040413	1040414	-	A	--	TGACA	A	0.953917	GTTGACA	22	7	203	165	2.54893	0.032864	1	0	225	0.0977778	0.0406977	ENSG00000067064	IDI1
chr10	1040458	1040459	-	A	--	GGAAT	A	0.977376	TGGGAAT	11	2	214	164	4.20243	0.0493394	1	0	225	0.0488889	0.0120482	ENSG00000067064	IDI1
chr10	1040824	1040825	-	A	--	GCACT	A	0.971014	GAGCACT	12	1	198	145	8.75414	0.0179733	0.953953	0	210	0.0571429	0.00684932	ENSG00000067064	IDI1
chr10	1040863	1040864	-	A	--	AAACT	A	0.995	TGAAACT	11	1	198	143	7.91106	0.0318815	1	0	209	0.0526316	0.00694444	ENSG00000067064	IDI1
chr10	1040982	1040983	-	A	--	ATATG	A	0.981043	GGATATG	15	3	199	140	3.50731	0.0471942	1	0	214	0.0700935	0.020979	ENSG00000067064	IDI1
chr10	1041117	1041118	-	A	--	AAATT	A	0.994872	TTAAATT	11	1	193	138	7.83149	0.0317523	1	0	204	0.0539216	0.00719424	ENSG00000067064	IDI1
chr10	1041191	1041192	-	A	--	GAATG	A	0.979899	CAGAATG	19	4	183	130	3.36397	0.0263924	1	0	202	0.0940594	0.0298507	ENSG00000067064	IDI1
chr10	1041320	1041321	-	A	--	TGAAA	A	0.963542	TCTGAAA	12	1	184	124	8.05361	0.019084	0.953953	0	196	0.0612245	0.008	ENSG00000067064	IDI1
chr10	1041404	1041405	-	A	--	TGAGG	A	0.979058	GGTGAGG	9	0	185	121	Inf	0.0143285	0.897182	0	194	0.0463918	0	ENSG00000067064	IDI1
chr10	1041470	1041471	-	A	--	GAATT	A	0.965909	ACGAATT	24	6	169	110	2.59644	0.0462601	1	0	193	0.124352	0.0517241	ENSG00000067064	IDI1
chr10	3109381	3109382	+	A	--	TCATC	A	0.985348	TCATCGC	27	7	249	155	2.39679	0.0424075	0.795028	0	276	0.0978261	0.0432099	ENSG00000067057	PFKP
chr10	3112249	3112250	+	A	--	CGAGA	A	1	CGAGAGG	7	0	271	168	Inf	0.0484522	0.795028	0	278	0.0251799	0	ENSG00000067057	PFKP
chr10	3113468	3113469	+	A	--	CCACA	A	0.895307	CCACAGG	49	18	241	167	1.88398	0.0307308	0.767877	0	290	0.168966	0.0972973	ENSG00000067057	PFKP
chr10	3118817	3118818	+	A	--	ACACA	A	0.948454	ACACAGA	22	6	271	186	2.51236	0.0472443	0.795028	0	293	0.0750853	0.03125	ENSG00000067057	PFKP
chr10	3134506	3134507	+	A	--	ATAGA	A	0.973837	ATAGAAA	11	2	335	268	4.39145	0.046687	0.795028	0	346	0.0317919	0.00740741	ENSG00000067057	PFKP
chr10	3134580	3134581	+	A	--	AGAGG	A	0.99403	AGAGGTA	16	3	332	273	4.37701	0.01665	0.613921	0	348	0.045977	0.0108696	ENSG00000067057	PFKP
chr10	3135801	3135802	+	A	--	TCAAC	A	0.98538	TCAACCT	24	8	335	278	2.48624	0.0278714	0.747592	0	359	0.0668524	0.027972	ENSG00000067057	PFKP
chr10	3135831	3135832	+	A	--	GGATT	A	1	GGATTTT	38	16	322	272	2.00416	0.022551	0.709454	0	360	0.105556	0.0555556	ENSG00000067057	PFKP
chr10	3136538	3136539	+	A	--	GGACT	A	0.991667	GGACTCA	23	7	346	290	2.75003	0.0226583	0.709454	0	369	0.0623306	0.023569	ENSG00000067057	PFKP
chr10	3137913	3137914	-	A	--	AAAGC	A	1	CCAAAGC	8	2	52	64	4.8664	0.0465653	1	0	60	0.133333	0.030303	NA	NA
chr10	3137924	3137925	-	A	--	TGAGT	A	0.948276	ATTGAGT	5	0	55	66	Inf	0.0223628	1	0	60	0.0833333	0	NA	NA
chr10	3158044	3158045	-	A	--	GTAGT	A	0.869565	AAGTAGT	10	0	38	25	Inf	0.0126537	1	0	48	0.208333	0	ENSG00000107959	PITRM1
chr10	3776822	3776823	-	A	--	TTAGC	A	0.958904	AATTAGC	10	2	70	67	4.74263	0.0370372	1	0	80	0.125	0.0289855	ENSG00000067082	KLF6
chr10	3777051	3777052	-	A	--	GCAGT	A	0.90411	TGGCAGT	8	1	65	63	7.66474	0.0365134	1	0	73	0.109589	0.015625	ENSG00000067082	KLF6
chr10	5099384	5099385	+	A	--	CAACC	A	0.966102	CAACCGC	9	0	56	37	Inf	0.0244564	1	0	65	0.138462	0	ENSG00000196139	AKR1C3
chr10	5458268	5458269	+	A	--	TCATC	A	1	TCATCAT	4	0	18	30	Inf	0.02702	1	0	22	0.181818	0	ENSG00000173848	NET1
chr10	5763207	5763208	+	A	--	GCATT	A	1	GCATTGC	6	0	19	28	Inf	0.00771426	1	0	25	0.24	0	ENSG00000108021	TASOR2
chr10	5765264	5765265	-	A	--	CAAAT	A	0.902141	TCCAAAT	48	16	282	195	2.07184	0.0142276	1	0	330	0.145455	0.0758294	ENSG00000057608	GDI2
chr10	5765446	5765447	-	A	--	AGAAA	A	1	GGAGAAA	8	0	322	209	Inf	0.0257104	1	0	330	0.0242424	0	ENSG00000057608	GDI2
chr10	5765541	5765542	-	A	--	CAAAT	A	0.978056	GTCAAAT	22	5	305	192	2.76523	0.0408742	1	0	327	0.0672783	0.0253807	ENSG00000057608	GDI2
chr10	5766039	5766040	-	A	--	GAAGC	A	0.982818	ATGAAGC	15	1	286	154	8.05458	0.0150812	1	0	301	0.0498339	0.00645161	ENSG00000057608	GDI2
chr10	5766504	5766505	-	A	--	CCAAT	A	0.971223	AACCAAT	12	0	268	146	Inf	0.0102429	1	0	280	0.0428571	0	ENSG00000057608	GDI2
chr10	5785183	5785184	-	A	--	TTATC	A	0.944444	CTTTATC	39	7	219	105	2.66526	0.0165789	1	0	258	0.151163	0.0625	NA	NA
chr10	5785191	5785192	-	A	--	CCATA	A	0.972222	GCCCATA	25	3	233	109	3.88772	0.0182528	1	0	258	0.0968992	0.0267857	NA	NA
chr10	5794908	5794909	-	A	--	CCACT	A	0.918552	TTCCACT	36	6	199	86	2.58665	0.0418332	1	0	235	0.153191	0.0652174	NA	NA
chr10	5794920	5794921	-	A	--	ACAAG	A	0.948718	CTACAAG	15	1	220	91	6.18306	0.0480588	1	0	235	0.0638298	0.0108696	NA	NA
chr10	5794922	5794923	-	A	--	CTACA	A	1	ATCTACA	45	8	190	84	2.48089	0.0200407	1	0	235	0.191489	0.0869565	NA	NA
chr10	5800683	5800684	-	A	--	TAATG	A	0.990783	TATAATG	12	0	212	83	Inf	0.0408156	1	0	224	0.0535714	0	ENSG00000057608	GDI2
chr10	5937284	5937285	+	A	--	ACAAG	A	0.914286	ACAAGGC	7	0	32	24	Inf	0.0379132	1	0	39	0.179487	0	ENSG00000134452	FBH1
chr10	6115691	6115692	+	A	--	TGATT	A	0.972973	TGATTGA	9	0	104	59	Inf	0.0285961	1	0	113	0.079646	0	ENSG00000134453	RBM17
chr10	6235089	6235090	+	A	--	CCACC	A	0.857143	CCACCCC	27	5	55	32	3.11501	0.0278875	1	0	82	0.329268	0.135135	ENSG00000170525	PFKFB3
chr10	6738555	6738556	+	A	--	CAAGC	A	0.864	CAAGCCA	20	3	108	68	4.17334	0.0192788	1	0	128	0.15625	0.0422535	ENSG00000223784	LINP1
chr10	6738789	6738790	+	A	--	AGACA	A	0.968992	AGACAGA	7	0	123	76	Inf	0.0483531	1	0	130	0.0538462	0	ENSG00000223784	LINP1
chr10	6738805	6738806	+	A	--	GGACT	A	0.991525	GGACTTC	14	1	117	74	8.79525	0.0116914	1	0	131	0.10687	0.0133333	ENSG00000223784	LINP1
chr10	6738864	6738865	+	A	--	AAATT	A	0.976923	AAATTCT	9	0	122	75	Inf	0.0278066	1	0	131	0.0687023	0	ENSG00000223784	LINP1
chr10	6842258	6842259	+	A	--	CTAGG	A	0.966667	CTAGGTG	4	0	28	37	Inf	0.0415963	1	0	32	0.125	0	ENSG00000238266	LINC00707
chr10	6842446	6842447	+	A	--	GCATT	A	1	GCATTTA	6	1	27	42	9.08481	0.0384786	1	0	33	0.181818	0.0232558	ENSG00000238266	LINC00707
chr10	6842853	6842854	+	A	--	GAAGC	A	0.970588	GAAGCCC	5	1	29	48	8.08007	0.0396862	1	0	34	0.147059	0.0204082	ENSG00000238266	LINC00707
chr10	6842883	6842884	+	A	--	AAACC	A	0.909091	AAACCTG	6	0	27	48	Inf	0.00341273	1	0	33	0.181818	0	ENSG00000238266	LINC00707
chr10	7799904	7799905	+	A	--	TTAAT	A	0.981481	TTAATAA	40	11	310	196	2.29603	0.0151605	0.611474	0	350	0.114286	0.0531401	NA	NA
chr10	7799905	7799906	+	A	--	TAATA	A	0.947977	TAATAAA	23	4	326	203	3.57394	0.0136263	0.571266	0	349	0.0659026	0.0193237	NA	NA
chr10	10784450	10784451	-	A	--	TTACA	A	0.97561	CCTTACA	12	1	38	26	8.04802	0.0266358	1	0	50	0.24	0.037037	ENSG00000225383	SFTA1P
chr10	11869723	11869724	+	A	--	CGAAG	A	0.921569	CGAAGCC	12	0	47	43	Inf	0.00109119	1	0	59	0.20339	0	NA	NA
chr10	11869724	11869725	+	A	--	GAAGC	A	0.925926	GAAGCCC	9	0	50	43	Inf	0.00946776	1	0	59	0.152542	0	NA	NA
chr10	11869737	11869738	+	A	--	CCACC	A	0.906977	CCACCTC	22	8	37	35	2.57755	0.049204	1	0	59	0.372881	0.186047	NA	NA
chr10	11869879	11869880	+	A	--	CAACG	A	0.949153	CAACGGC	10	1	52	45	8.52646	0.02262	1	0	62	0.16129	0.0217391	ENSG00000148426	PROSER2
chr10	11870239	11870240	+	A	--	TCAGA	A	0.948052	TCAGAGC	6	0	72	62	Inf	0.0339304	1	0	78	0.0769231	0	ENSG00000148426	PROSER2
chr10	11870293	11870294	+	A	--	AGACT	A	1	AGACTCC	6	0	75	65	Inf	0.0335852	1	0	81	0.0740741	0	ENSG00000148426	PROSER2
chr10	11870543	11870544	+	A	--	CTAGA	A	0.927711	CTAGAGG	13	2	76	71	6.01726	0.0123991	1	0	89	0.146067	0.0273973	ENSG00000148426	PROSER2
chr10	11870710	11870711	+	A	--	AAATG	A	0.923077	AAATGCC	8	1	84	73	6.89119	0.0437468	1	0	92	0.0869565	0.0135135	ENSG00000148426	PROSER2
chr10	12167644	12167645	-	A	--	TAAGA	A	0.899614	ACTAAGA	69	18	232	121	1.99637	0.0145539	1	0	301	0.229236	0.129496	NA	NA
chr10	12167645	12167646	-	A	--	CTAAG	A	0.862543	CACTAAG	52	12	249	127	2.20663	0.0194117	1	0	301	0.172757	0.0863309	NA	NA
chr10	12173744	12173745	-	A	--	ACAAA	A	0.946565	CTACAAA	28	4	246	119	3.37805	0.0168801	1	0	274	0.10219	0.0325203	ENSG00000165609	NUDT5
chr10	12215747	12215748	+	A	--	GAATT	A	1	GAATTTC	15	3	177	122	3.43516	0.0478354	1	0	192	0.078125	0.024	ENSG00000151465	CDC123
chr10	12215776	12215777	+	A	--	GGAAG	A	0.988166	GGAAGCT	29	8	166	117	2.54817	0.0206131	0.855395	0	195	0.148718	0.064	NA	NA
chr10	12215777	12215778	+	A	--	GAAGC	A	0.960227	GAAGCTA	27	6	168	119	3.1774	0.00859946	0.682045	0	195	0.138462	0.048	NA	NA
chr10	12215785	12215786	+	A	--	CAATT	A	0.894737	CAATTCC	31	10	164	115	2.16887	0.0409753	1	0	195	0.158974	0.08	NA	NA
chr10	12215817	12215818	+	A	--	TTAAT	A	0.978261	TTAATTG	17	2	180	124	5.83205	0.00745226	0.681907	0	197	0.0862944	0.015873	ENSG00000151465	CDC123
chr10	12215831	12215832	+	A	--	CCAAG	A	0.957219	CCAAGGG	19	2	177	124	6.62724	0.00435843	0.645741	0	196	0.0969388	0.015873	ENSG00000151465	CDC123
chr10	12237158	12237159	+	A	--	AGACT	A	1	AGACTAC	7	0	217	138	Inf	0.0471827	1	0	224	0.03125	0	ENSG00000151465	CDC123
chr10	12249656	12249657	+	A	--	CAAGG	A	0.9375	CAAGGAC	22	2	223	158	7.76537	0.000885641	0.561939	0	245	0.0897959	0.0125	ENSG00000151465	CDC123
chr10	12250529	12250530	+	A	--	AAATA	A	0.933884	AAATAGA	23	6	222	160	2.75671	0.0299139	0.990286	0	245	0.0938776	0.0361446	ENSG00000151465	CDC123
chr10	13112458	13112459	+	A	--	CCACT	A	0.906977	CCACTGA	13	1	39	34	11.1033	0.00636025	1	0	52	0.25	0.0285714	ENSG00000123240	OPTN
chr10	13112581	13112582	+	A	--	TCAAG	A	0.959184	TCAAGCT	6	0	47	38	Inf	0.0385832	1	0	53	0.113208	0	ENSG00000123240	OPTN
chr10	13124032	13124033	+	A	--	ACATC	A	0.983051	ACATCTC	7	0	55	40	Inf	0.0405275	1	0	62	0.112903	0	ENSG00000123240	OPTN
chr10	13125972	13125973	+	A	--	ACACA	A	0.948276	ACACACA	15	3	51	41	3.97592	0.0348756	1	0	66	0.227273	0.0681818	ENSG00000123240	OPTN
chr10	13132124	13132125	+	A	--	TGAGG	A	0.939394	TGAGGAA	10	1	62	52	8.28323	0.0238629	1	0	72	0.138889	0.0188679	ENSG00000123240	OPTN
chr10	13132184	13132185	+	A	--	CGAAG	A	0.957143	CGAAGAC	6	0	66	53	Inf	0.0382031	1	0	72	0.0833333	0	ENSG00000123240	OPTN
chr10	13136876	13136877	+	A	--	GTATC	A	1	GTATCAC	6	0	64	53	Inf	0.0362577	1	0	70	0.0857143	0	ENSG00000123240	OPTN
chr10	13319325	13319326	-	A	--	GCAAG	A	0.968254	GAGCAAG	11	0	117	49	Inf	0.0361315	1	0	128	0.0859375	0	ENSG00000086475	SEPHS1
chr10	13344845	13344846	-	A	--	CAAGA	A	1	CCCAAGA	19	1	84	35	7.84282	0.0250045	1	0	103	0.184466	0.0277778	ENSG00000086475	SEPHS1
chr10	14867756	14867757	+	A	--	CCAGT	A	0.888889	CCAGTAG	7	0	40	31	Inf	0.0378993	1	0	47	0.148936	0	ENSG00000187522	HSPA14
chr10	14871546	14871547	+	A	--	TGACA	A	0.977778	TGACATG	6	0	44	35	Inf	0.0400451	1	0	50	0.12	0	ENSG00000187522	HSPA14
chr10	15103979	15103980	+	A	--	GAACC	A	0.842105	GAACCTC	11	1	28	19	7.27261	0.0441913	1	0	39	0.282051	0.05	ENSG00000152464	RPP38
chr10	15109732	15109733	-	A	--	CAATT	A	0.933333	TACAATT	6	0	26	29	Inf	0.0248753	1	0	32	0.1875	0	ENSG00000152465	NMT2
chr10	15130146	15130147	-	A	--	ACATG	A	0.952381	CCACATG	6	0	18	20	Inf	0.024558	1	0	24	0.25	0	ENSG00000152465	NMT2
chr10	16593485	16593486	-	A	--	GCAGA	A	0.964286	CGGCAGA	7	0	107	72	Inf	0.0443318	1	0	114	0.0614035	0	ENSG00000148484	RSU1
chr10	17229309	17229310	+	A	--	CCAGA	A	0.994904	CCAGAGA	113	47	776	469	1.45272	0.0449415	0.424888	0	889	0.127109	0.0910853	ENSG00000026025	VIM
chr10	17229461	17229462	+	A	--	GGATG	A	0.995825	GGATGTT	25	3	947	568	4.99434	0.00262585	0.0960453	0	972	0.0257202	0.00525394	ENSG00000026025	VIM
chr10	17229663	17229664	+	A	--	GCAGG	A	0.931	GCAGGAC	127	56	911	575	1.43112	0.0356149	0.396138	0	1038	0.122351	0.088748	ENSG00000026025	VIM
chr10	17229731	17229732	+	A	--	AGAAG	A	0.993069	AGAAGGT	60	17	999	627	2.21423	0.00364862	0.119989	0	1059	0.0566572	0.0263975	ENSG00000026025	VIM
chr10	17229828	17229829	+	A	--	CGAGC	A	0.931885	CGAGCAG	148	66	936	616	1.47547	0.0133806	0.247086	0	1084	0.136531	0.0967742	ENSG00000026025	VIM
chr10	17233814	17233815	+	A	--	AAATC	A	0.978003	AAATCGA	41	15	1143	794	1.89817	0.0378485	0.399932	0	1184	0.0346284	0.0185414	ENSG00000026025	VIM
chr10	17235363	17235364	+	A	--	GGAAG	A	0.99	GGAAGCT	138	75	1186	905	1.40384	0.0241354	0.318788	0	1324	0.10423	0.0765306	ENSG00000026025	VIM
chr10	17235382	17235383	+	A	--	GGAGA	A	1	GGAGAGC	43	18	1283	966	1.79821	0.0364252	0.398165	0	1326	0.0324284	0.0182927	ENSG00000026025	VIM
chr10	17236329	17236330	+	A	--	CCACT	A	0.995458	CCACTCA	57	23	1294	990	1.89554	0.0110516	0.221071	0	1351	0.042191	0.0227048	ENSG00000026025	VIM
chr10	17236362	17236363	+	A	--	TGAAA	A	0.999241	TGAAACT	41	13	1317	1014	2.42739	0.00499113	0.137582	0	1358	0.0301915	0.0126582	ENSG00000026025	VIM
chr10	17237447	17237448	+	A	--	AAAGT	A	0.906569	AAAGTTT	143	86	1239	1003	1.34591	0.0425552	0.42476	0	1382	0.103473	0.0789715	ENSG00000026025	VIM
chr10	17237492	17237493	+	A	--	ATACT	A	0.969769	ATACTTT	175	96	1203	992	1.50294	0.00228287	0.0888958	0	1378	0.126996	0.0882353	ENSG00000026025	VIM
chr10	22318297	22318298	+	A	--	CTACT	A	0.993902	CTACTGG	26	2	163	64	5.08262	0.0200486	1	0	189	0.137566	0.030303	ENSG00000148444	COMMD3
chr10	22318674	22318675	+	A	--	ATATA	A	0.994898	ATATAAC	24	1	194	78	9.60783	0.00440397	1	0	218	0.110092	0.0126582	ENSG00000148444	COMMD3
chr10	22320094	22320095	+	A	--	TCAGT	A	0.95671	TCAGTAG	17	0	215	98	Inf	0.00439138	1	0	232	0.0732759	0	ENSG00000148444	COMMD3
chr10	22329449	22329450	+	A	--	CCAGC	A	0.824675	CCAGCAA	28	2	127	38	4.16662	0.0482902	1	0	155	0.180645	0.05	ENSG00000168283	BMI1
chr10	22329760	22329761	+	A	--	GGAAA	A	0.993421	GGAAAGC	16	0	151	45	Inf	0.0263111	1	0	167	0.0958084	0	ENSG00000168283	BMI1
chr10	22330333	22330334	+	A	--	AAATT	A	0.968421	AAATTCT	23	0	170	60	Inf	0.00320183	1	0	193	0.119171	0	ENSG00000168283	BMI1
chr10	22330450	22330451	+	A	--	CAATT	A	1	CAATTGG	15	0	183	64	Inf	0.0255891	1	0	198	0.0757576	0	ENSG00000168283	BMI1
chr10	22330935	22330936	+	A	--	TTATT	A	0.990826	TTATTCT	18	1	201	79	7.04683	0.0304746	1	0	219	0.0821918	0.0125	ENSG00000168283	BMI1
chr10	22535515	22535516	-	A	--	GAACT	A	0.935484	AGGAACT	10	1	27	26	9.3637	0.0184327	1	0	37	0.27027	0.037037	ENSG00000150867	PIP4K2A
chr10	22535769	22535770	-	A	--	AAATT	A	0.888889	ATAAATT	9	1	23	22	8.33965	0.0335101	1	0	32	0.28125	0.0434783	ENSG00000150867	PIP4K2A
chr10	22535938	22535939	-	A	--	AAAGT	A	1	TCAAAGT	12	2	20	20	5.82103	0.0269187	1	0	32	0.375	0.0909091	ENSG00000150867	PIP4K2A
chr10	26748031	26748032	-	A	--	GTACT	A	0.909091	TCGTACT	15	3	18	22	5.92586	0.00933675	1	0	33	0.454545	0.12	ENSG00000136754	ABI1
chr10	27111003	27111004	-	A	--	CCAGC	A	0.857143	TCCCAGC	4	0	18	24	Inf	0.0448264	1	0	22	0.181818	0	ENSG00000136758	YME1L1
chr10	27111050	27111051	-	A	--	TTAAA	A	1	ATTTAAA	4	0	16	24	Inf	0.0356903	1	0	20	0.2	0	ENSG00000136758	YME1L1
chr10	27116250	27116251	-	A	--	GGAGC	A	1	GAGGAGC	8	0	24	45	Inf	0.00049987	0.471627	0	32	0.25	0	NA	NA
chr10	27116261	27116262	-	A	--	AGAGT	A	0.961538	GAAGAGT	7	1	25	44	11.956	0.007698	1	0	32	0.21875	0.0222222	NA	NA
chr10	27117615	27117616	-	A	--	CAACA	A	0.870968	ATCAACA	8	3	23	41	4.65168	0.0429082	1	0	31	0.258065	0.0681818	ENSG00000136758	YME1L1
chr10	27120514	27120515	-	A	--	GCAAG	A	0.814815	ATGCAAG	7	2	22	40	6.19577	0.0265866	1	0	29	0.241379	0.047619	ENSG00000136758	YME1L1
chr10	27120539	27120540	-	A	--	TAATA	A	0.888889	CTTAATA	5	1	24	41	8.299	0.0381425	1	0	29	0.172414	0.0238095	ENSG00000136758	YME1L1
chr10	27123661	27123662	-	A	--	ACACT	A	1	AGACACT	4	0	23	35	Inf	0.0314604	1	0	27	0.148148	0	ENSG00000136758	YME1L1
chr10	27131923	27131924	-	A	--	CAACA	A	0.96	AACAACA	6	1	21	34	9.39135	0.0365454	1	0	27	0.222222	0.0285714	ENSG00000136758	YME1L1
chr10	27134048	27134049	-	A	--	CCATT	A	0.769231	ACCCATT	9	2	18	32	7.72797	0.00769032	1	0	27	0.333333	0.0588235	ENSG00000136758	YME1L1
chr10	27537937	27537938	+	A	--	TCATT	A	0.942308	TCATTCA	10	2	42	46	5.39518	0.0293866	1	0	52	0.192308	0.0416667	ENSG00000099246	RAB18
chr10	27538296	27538297	+	A	--	CAATT	A	1	CAATTTT	15	4	46	47	3.78906	0.0229814	1	0	61	0.245902	0.0784314	ENSG00000099246	RAB18
chr10	32009224	32009225	-	A	--	CTACT	A	0.958333	AACTACT	44	19	23	26	2.59452	0.0196126	1	0	67	0.656716	0.422222	ENSG00000170759	KIF5B
chr10	32009491	32009492	-	A	--	ATAAA	A	0.977011	TCATAAA	28	8	76	64	2.93053	0.0130238	1	0	104	0.269231	0.111111	ENSG00000170759	KIF5B
chr10	32010176	32010177	-	A	--	AAATT	A	0.986842	AGAAATT	7	0	74	46	Inf	0.0480039	1	0	81	0.0864198	0	ENSG00000170759	KIF5B
chr10	32015517	32015518	-	A	--	ACATA	A	1	ATACATA	8	0	46	33	Inf	0.0219915	1	0	54	0.148148	0	ENSG00000170759	KIF5B
chr10	32017196	32017197	-	A	--	TAAAG	A	0.956522	CATAAAG	7	0	44	28	Inf	0.0469764	1	0	51	0.137255	0	ENSG00000170759	KIF5B
chr10	32900415	32900416	-	A	--	AAATA	A	0.988732	TTAAATA	36	37	350	641	1.78098	0.0225554	0.640179	0	386	0.0932642	0.0545723	ENSG00000150093	ITGB1
chr10	32900618	32900619	-	A	--	ACATG	A	0.890374	GAACATG	71	87	318	603	1.54691	0.0152508	0.605938	0	389	0.182519	0.126087	NA	NA
chr10	32900620	32900621	-	A	--	GAACA	A	0.955497	ATGAACA	25	22	364	668	2.08394	0.0187908	0.609175	0	389	0.0642674	0.0318841	NA	NA
chr10	32900708	32900709	-	A	--	TTAAT	A	0.979167	TTTTAAT	57	64	334	619	1.64986	0.0119325	0.601267	0	391	0.14578	0.0937042	ENSG00000150093	ITGB1
chr10	32900963	32900964	-	A	--	CAATA	A	0.983425	ACCAATA	26	19	353	617	2.38968	0.00667535	0.586569	0	379	0.0686016	0.0298742	ENSG00000150093	ITGB1
chr10	32901047	32901048	-	A	--	TGAGA	A	0.994667	GTTGAGA	7	2	369	627	5.9368	0.0163705	0.606042	0	376	0.018617	0.00317965	NA	NA
chr10	32901057	32901058	-	A	--	ACAAG	A	0.867021	AGACAAG	53	51	324	578	1.85277	0.00370651	0.580161	0	377	0.140584	0.0810811	NA	NA
chr10	32901281	32901282	-	A	--	TTAAG	A	0.958333	GATTAAG	29	24	342	568	2.00535	0.0193204	0.609175	0	371	0.0781671	0.0405405	ENSG00000150093	ITGB1
chr10	32901343	32901344	-	A	--	TAAGG	A	0.923977	GCTAAGG	57	46	311	540	2.14976	0.000362557	0.146151	0	368	0.154891	0.0784983	NA	NA
chr10	32901344	32901345	-	A	--	CTAAG	A	0.867403	AGCTAAG	76	87	292	499	1.49213	0.0217642	0.640179	0	368	0.206522	0.148464	NA	NA
chr10	32901363	32901364	-	A	--	GGATG	A	0.986264	CAGGATG	22	14	345	571	2.59811	0.00789123	0.591935	0	367	0.0599455	0.0239316	ENSG00000150093	ITGB1
chr10	32901386	32901387	-	A	--	GGACT	A	0.950725	AGGGACT	68	79	298	502	1.44937	0.0427603	0.727738	0	366	0.185792	0.135972	ENSG00000150093	ITGB1
chr10	32901407	32901408	-	A	--	TAATG	A	0.991279	AATAATG	31	24	335	556	2.142	0.00662001	0.586569	0	366	0.0846995	0.0413793	ENSG00000150093	ITGB1
chr10	32901422	32901423	-	A	--	TTATT	A	0.997199	TTTTATT	37	30	328	547	2.0552	0.00591674	0.580161	0	365	0.10137	0.0519931	ENSG00000150093	ITGB1
chr10	32910353	32910354	-	A	--	CAAAT	A	0.984277	GACAAAT	10	0	309	460	Inf	0.000121854	0.0884175	0	319	0.031348	0	ENSG00000150093	ITGB1
chr10	32911522	32911523	-	A	--	TAAGT	A	0.982993	TGTAAGT	21	14	286	422	2.21088	0.033384	0.717595	0	307	0.0684039	0.0321101	ENSG00000150093	ITGB1
chr10	32911586	32911587	-	A	--	GTACT	A	0.986063	TAGTACT	22	15	278	415	2.18706	0.0251004	0.640179	0	300	0.0733333	0.0348837	ENSG00000150093	ITGB1
chr10	32911894	32911895	-	A	--	TAATT	A	0.953901	CTTAATT	26	20	262	388	1.92337	0.0429832	0.727738	0	288	0.0902778	0.0490196	NA	NA
chr10	32911895	32911896	-	A	--	TTAAT	A	0.940767	GCTTAAT	32	25	256	383	1.9132	0.0240765	0.640179	0	288	0.111111	0.0612745	NA	NA
chr10	32911907	32911908	-	A	--	AGATC	A	0.992958	ATAGATC	7	2	280	405	5.05133	0.0375478	0.721015	0	287	0.0243902	0.004914	NA	NA
chr10	32911959	32911960	-	A	--	AAATG	A	0.9631	ACAAATG	23	15	261	385	2.25907	0.0174066	0.609175	0	284	0.0809859	0.0375	NA	NA
chr10	32911960	32911961	-	A	--	CAAAT	A	0.971429	TACAAAT	14	5	270	395	4.08803	0.0075466	0.586569	0	284	0.0492958	0.0125	NA	NA
chr10	32911975	32911976	-	A	--	GGAAG	A	0.961268	TAGGAAG	35	28	249	369	1.85073	0.0224618	0.640179	0	284	0.123239	0.070529	ENSG00000150093	ITGB1
chr10	32919953	32919954	-	A	--	CCAAA	A	0.899582	TGCCAAA	29	23	212	317	1.88328	0.0381055	0.721015	0	241	0.120332	0.0676471	ENSG00000150093	ITGB1
chr10	32920308	32920309	-	A	--	CAAGA	A	0.985849	TGCAAGA	16	7	202	274	3.0935	0.0161676	0.605938	0	218	0.0733945	0.024911	NA	NA
chr10	32920309	32920310	-	A	--	GCAAG	A	0.933333	CTGCAAG	27	16	191	265	2.33727	0.00984579	0.601228	0	218	0.123853	0.0569395	NA	NA
chr10	32922257	32922258	-	A	--	CAATG	A	0.975728	TACAATG	17	6	198	264	3.76781	0.00446368	0.580161	0	215	0.0790698	0.0222222	NA	NA
chr10	32922260	32922261	-	A	--	ATACA	A	0.94709	GCATACA	49	37	166	233	1.85646	0.0117314	0.601267	0	215	0.227907	0.137037	NA	NA
chr10	32922677	32922678	-	A	--	CAATT	A	1	GACAATT	5	0	200	260	Inf	0.0162007	0.605938	0	205	0.0243902	0	NA	NA
chr10	32922678	32922679	-	A	--	ACAAT	A	0.995025	AGACAAT	11	0	194	260	Inf	0.000104836	0.0884175	0	205	0.0536585	0	NA	NA
chr10	32922703	32922704	-	A	--	GAAAC	A	1	CAGAAAC	4	0	201	257	Inf	0.0381345	0.721015	0	205	0.0195122	0	NA	NA
chr10	32922715	32922716	-	A	--	TCACC	A	0.707143	GCTCACC	116	120	89	134	1.4542	0.0490792	0.741461	0	205	0.565854	0.472441	NA	NA
chr10	32926046	32926047	-	A	--	TCAGG	A	0.977901	GCTCAGG	40	20	144	197	2.7292	0.000655862	0.216315	0	184	0.217391	0.0921659	ENSG00000150093	ITGB1
chr10	32928099	32928100	-	A	--	TCAGA	A	0.988827	CTTCAGA	15	7	166	203	2.61417	0.0461889	0.727738	0	181	0.0828729	0.0333333	NA	NA
chr10	32928104	32928105	-	A	--	GGACT	A	0.994413	TCGGACT	4	0	177	210	Inf	0.0451026	0.727738	0	181	0.0220994	0	NA	NA
chr10	32928120	32928121	-	A	--	TGAGG	A	0.994413	AATGAGG	4	0	178	208	Inf	0.0465928	0.727738	0	182	0.021978	0	NA	NA
chr10	32928124	32928125	-	A	--	GAAAT	A	0.994444	ATGAAAT	4	0	178	208	Inf	0.0465928	0.727738	0	182	0.021978	0	NA	NA
chr10	32929822	32929823	-	A	--	TCAGG	A	0.980892	GATCAGG	19	8	148	183	2.92806	0.0148151	0.605938	0	167	0.113772	0.0418848	ENSG00000150093	ITGB1
chr10	32929894	32929895	-	A	--	GGAAC	A	0.982036	AAGGAAC	9	2	158	186	5.275	0.0282384	0.656723	0	167	0.0538922	0.0106383	ENSG00000150093	ITGB1
chr10	32929928	32929929	-	A	--	AAAGA	A	0.986755	ATAAAGA	19	7	147	177	3.25765	0.00758341	0.586569	0	166	0.114458	0.0380435	ENSG00000150093	ITGB1
chr10	32935496	32935497	-	A	--	TCAAA	A	0.97351	GCTCAAA	9	2	142	164	5.17292	0.0290052	0.6681	0	151	0.0596026	0.0120482	ENSG00000150093	ITGB1
chr10	42831113	42831114	+	A	--	GGACT	A	0.708333	GGACTGT	26	11	16	20	2.90892	0.0339515	1	0	42	0.619048	0.354839	ENSG00000165733	BMS1
chr10	42831138	42831139	+	A	--	AGACA	A	0.947368	AGACAGT	6	0	36	31	Inf	0.035141	1	0	42	0.142857	0	ENSG00000165733	BMS1
chr10	43385932	43385933	-	A	--	TTAAA	A	0.917355	ATTTAAA	19	3	103	73	4.46111	0.0107355	0.88721	0	122	0.155738	0.0394737	ENSG00000169813	HNRNPF
chr10	43386165	43386166	-	A	--	ACAAT	A	0.979003	ACACAAT	15	3	369	263	3.55794	0.0489756	1	0	384	0.0390625	0.0112782	ENSG00000169813	HNRNPF
chr10	43386843	43386844	-	A	--	AAAGA	A	0.941606	CCAAAGA	81	26	248	173	2.17024	0.00120308	0.680601	0	329	0.246201	0.130653	ENSG00000169813	HNRNPF
chr10	43386865	43386866	-	A	--	AGAAG	A	0.990385	GAAGAAG	19	2	305	196	6.08964	0.00514214	0.680601	0	324	0.058642	0.010101	ENSG00000169813	HNRNPF
chr10	43387373	43387374	-	A	--	GGAAA	A	0.99262	AGGGAAA	17	1	261	159	10.3236	0.00458272	0.680601	0	278	0.0611511	0.00625	ENSG00000169813	HNRNPF
chr10	43387922	43387923	-	A	--	CCACA	A	0.933333	AGCCACA	20	2	221	112	5.05108	0.0171511	0.992189	0	241	0.0829876	0.0175439	ENSG00000169813	HNRNPF
chr10	43644142	43644143	-	A	--	ACACC	A	0.65625	AGACACC	14	3	20	20	4.54762	0.0375279	1	0	34	0.411765	0.130435	ENSG00000169740	ZNF32
chr10	45004475	45004476	+	A	--	CTACT	A	1	CTACTTT	9	0	27	28	Inf	0.00366914	1	0	36	0.25	0	ENSG00000165512	ZNF22
chr10	45982614	45982615	+	A	--	ACAGG	A	0.830189	ACAGGTG	64	17	132	87	2.47424	0.00256578	1	0	196	0.326531	0.163462	ENSG00000265354	TIMM23
chr10	46003527	46003528	+	A	--	TCACT	A	0.864583	TCACTGA	70	26	166	106	1.71673	0.0472911	1	0	236	0.29661	0.19697	ENSG00000265354	TIMM23
chr10	46005438	46005439	-	A	--	TTAAC	A	0.968	TCTTAAC	21	5	117	85	3.03801	0.0318899	1	0	138	0.152174	0.0555556	ENSG00000266412	NCOA4
chr10	46005690	46005691	-	A	--	GGATA	A	0.984615	AGGGATA	7	0	126	79	Inf	0.0475437	1	0	133	0.0526316	0	ENSG00000266412	NCOA4
chr10	46005995	46005996	-	A	--	CTACA	A	0.991525	TTCTACA	9	0	113	63	Inf	0.029225	1	0	122	0.0737705	0	ENSG00000266412	NCOA4
chr10	46006193	46006194	-	A	--	TTAAT	A	0.981818	GTTTAAT	15	1	98	54	8.19936	0.0222139	1	0	113	0.132743	0.0181818	ENSG00000266412	NCOA4
chr10	46009513	46009514	-	A	--	TAACT	A	0.844156	CATAACT	37	9	56	35	2.55265	0.0327574	1	0	93	0.397849	0.204545	ENSG00000266412	NCOA4
chr10	52314672	52314673	+	A	--	CTACC	A	0.920455	CTACCAG	12	1	81	48	7.04294	0.0347145	1	0	93	0.129032	0.0204082	ENSG00000107984	DKK1
chr10	52316789	52316790	+	A	--	ACACT	A	0.966942	ACACTTG	21	3	113	71	4.37346	0.0121487	1	0	134	0.156716	0.0405405	ENSG00000107984	DKK1
chr10	52316818	52316819	+	A	--	CCAAA	A	0.983333	CCAAATG	18	1	116	73	11.2469	0.00234786	0.739625	0	134	0.134328	0.0135135	NA	NA
chr10	52316824	52316825	+	A	--	GCAGT	A	0.909091	GCAGTGA	22	2	112	72	7.02398	0.00259882	0.739625	0	134	0.164179	0.027027	NA	NA
chr10	52317203	52317204	+	A	--	TTACC	A	0.942029	TTACCCC	16	1	126	87	10.9761	0.00345062	0.818372	0	142	0.112676	0.0113636	ENSG00000107984	DKK1
chr10	56357460	56357461	-	A	--	AAATA	A	1	TCAAATA	38	17	50	59	2.62192	0.00515123	1	0	88	0.431818	0.223684	ENSG00000122952	ZWINT
chr10	56357638	56357639	-	A	--	AAAGA	A	0.988095	TCAAAGA	10	1	83	76	9.06996	0.0128326	1	0	93	0.107527	0.012987	ENSG00000122952	ZWINT
chr10	56358011	56358012	-	A	--	TTAAT	A	0.942529	TATTAAT	6	0	81	64	Inf	0.038953	1	0	87	0.0689655	0	ENSG00000122952	ZWINT
chr10	56359781	56359782	-	A	--	CCATC	A	0.961538	GGCCATC	10	1	71	52	7.24605	0.0494621	1	0	81	0.123457	0.0188679	NA	NA
chr10	56359792	56359793	-	A	--	GCACG	A	0.92	GAGCACG	11	1	69	52	8.19681	0.0273112	1	0	80	0.1375	0.0188679	NA	NA
chr10	56360052	56360053	-	A	--	TAAGG	A	0.969697	GCTAAGG	12	1	63	49	9.21594	0.0146259	1	0	75	0.16	0.02	ENSG00000122952	ZWINT
chr10	58277171	58277172	+	A	--	CTAGC	A	0.735714	CTAGCTT	52	13	103	64	2.47633	0.00827861	0.751284	0	155	0.335484	0.168831	ENSG00000122873	CISD1
chr10	58277206	58277207	+	A	--	AAATA	A	0.908497	AAATAAA	16	1	139	79	9.04098	0.0140279	0.815103	0	155	0.103226	0.0125	ENSG00000122873	CISD1
chr10	58395183	58395184	+	A	--	TTATA	A	0.969697	TTATATT	15	1	32	26	11.8863	0.00672679	1	0	47	0.319149	0.037037	ENSG00000108064	TFAM
chr10	60780185	60780186	+	A	--	ATAGA	A	0.984694	ATAGAGA	20	1	193	85	8.77086	0.0107033	1	0	213	0.0938967	0.0116279	ENSG00000170312	CDK1
chr10	60791994	60791995	+	A	--	CAACT	A	0.966102	CAACTAA	20	0	224	102	Inf	0.00147881	0.903555	0	244	0.0819672	0	ENSG00000170312	CDK1
chr10	60794257	60794258	+	A	--	TCATC	A	0.992188	TCATCTC	27	6	102	62	2.7229	0.0434011	1	0	129	0.209302	0.0882353	ENSG00000170312	CDK1
chr10	60794403	60794404	+	A	--	TAACT	A	0.983607	TAACTAT	11	0	119	70	Inf	0.00903901	1	0	130	0.0846154	0	ENSG00000170312	CDK1
chr10	60794821	60794822	+	A	--	CTAGC	A	0.846154	CTAGCTT	38	12	98	67	2.15764	0.0438533	1	0	136	0.279412	0.151899	ENSG00000170312	CDK1
chr10	63154684	63154685	+	A	--	ACATT	A	0.96	ACATTCT	4	0	24	31	Inf	0.0449875	1	0	28	0.142857	0	ENSG00000148572	NRBF2
chr10	63620934	63620935	+	A	--	TGATA	A	0.963636	TGATATA	24	4	52	29	3.31395	0.0345877	1	0	76	0.315789	0.121212	ENSG00000165476	REEP3
chr10	63623838	63623839	+	A	--	TAAAT	A	0.952381	TAAATAC	7	0	77	47	Inf	0.0492309	1	0	84	0.0833333	0	ENSG00000165476	REEP3
chr10	67922666	67922667	-	A	--	ACATG	A	0.901639	TAACATG	11	3	54	72	4.83672	0.0208978	1	0	65	0.169231	0.04	ENSG00000148634	HERC4
chr10	67922691	67922692	-	A	--	TTATG	A	1	TATTATG	4	0	62	80	Inf	0.0396788	1	0	66	0.0606061	0	ENSG00000148634	HERC4
chr10	67932627	67932628	-	A	--	AAATA	A	1	GGAAATA	7	0	45	63	Inf	0.00305348	1	0	52	0.134615	0	ENSG00000148634	HERC4
chr10	67954985	67954986	-	A	--	ACATA	A	0.823529	GAACATA	13	6	27	40	3.1656	0.0384896	1	0	40	0.325	0.130435	ENSG00000148634	HERC4
chr10	67956902	67956903	-	A	--	ACAGA	A	0.972222	TTACAGA	4	0	32	42	Inf	0.0412955	1	0	36	0.111111	0	ENSG00000148634	HERC4
chr10	68073042	68073043	-	A	--	GTACT	A	0.928571	TTGTACT	7	0	24	23	Inf	0.0162322	1	0	31	0.225806	0	ENSG00000148634	HERC4
chr10	68337974	68337975	+	A	--	ACACA	A	0.990196	ACACAAG	16	2	90	58	5.11668	0.019637	1	0	106	0.150943	0.0333333	ENSG00000096746	HNRNPH3
chr10	68338611	68338612	+	A	--	GAAGA	A	0.984375	GAAGAGG	8	0	126	83	Inf	0.0250372	1	0	134	0.0597015	0	ENSG00000096746	HNRNPH3
chr10	68339506	68339507	+	A	--	GTACA	A	0.87963	GTACATA	57	24	89	68	1.81011	0.0491311	1	0	146	0.390411	0.26087	ENSG00000096746	HNRNPH3
chr10	68341187	68341188	+	A	--	CTAAA	A	0.912281	CTAAATC	44	17	104	81	2.01031	0.034449	1	0	148	0.297297	0.173469	ENSG00000096746	HNRNPH3
chr10	68342156	68342157	+	A	--	TGAAG	A	1	TGAAGGA	16	4	155	125	3.21465	0.0357769	1	0	171	0.0935673	0.0310078	ENSG00000096746	HNRNPH3
chr10	68946383	68946384	+	A	--	TCAGT	A	0.833333	TCAGTGC	7	0	29	21	Inf	0.0394025	1	0	36	0.194444	0	ENSG00000107625	DDX50
chr10	68983574	68983575	+	A	--	GTAGG	A	0.923077	GTAGGCT	11	0	71	31	Inf	0.0333195	1	0	82	0.134146	0	ENSG00000165732	DDX21
chr10	68984107	68984108	+	A	--	ACAGG	A	0.978261	ACAGGAG	13	0	86	45	Inf	0.00957536	1	0	99	0.131313	0	ENSG00000165732	DDX21
chr10	68984465	68984466	+	A	--	CCACT	A	0.869159	CCACTTG	28	2	89	56	8.73187	0.000468911	0.497143	0	117	0.239316	0.0344828	ENSG00000165732	DDX21
chr10	68984612	68984613	+	A	--	ATAGG	A	0.82906	ATAGGCA	36	8	86	52	2.70714	0.017155	1	0	122	0.295082	0.133333	ENSG00000165732	DDX21
chr10	69158117	69158118	+	A	--	CCAGC	A	0.894118	CCAGCTT	13	1	74	40	6.95333	0.0363242	1	0	87	0.149425	0.0243902	ENSG00000122958	VPS26A
chr10	69171238	69171239	+	A	--	TCACA	A	0.943182	TCACAGG	18	2	81	49	5.3981	0.0203586	1	0	99	0.181818	0.0392157	ENSG00000122958	VPS26A
chr10	69172031	69172032	+	A	--	TTAGC	A	0.932584	TTAGCTT	9	0	83	47	Inf	0.0283659	1	0	92	0.0978261	0	ENSG00000122958	VPS26A
chr10	69172658	69172659	+	A	--	CTACA	A	0.953488	CTACATG	21	5	82	56	2.8518	0.0467294	1	0	103	0.203883	0.0819672	ENSG00000122958	VPS26A
chr10	69172797	69172798	+	A	--	CCAAT	A	0.979592	CCAATTG	7	0	95	61	Inf	0.0461506	1	0	102	0.0686275	0	ENSG00000122958	VPS26A
chr10	69172817	69172818	+	A	--	TCAAA	A	0.989691	TCAAATT	7	0	95	60	Inf	0.0470297	1	0	102	0.0686275	0	ENSG00000122958	VPS26A
chr10	69392267	69392268	+	A	--	ACAGA	A	0.921739	ACAGACT	9	0	106	59	Inf	0.0292103	1	0	115	0.0782609	0	ENSG00000156515	HK1
chr10	69401076	69401077	+	A	--	CAAGG	A	0.834711	CAAGGGG	38	12	92	69	2.36581	0.0196035	1	0	130	0.292308	0.148148	ENSG00000156515	HK1
chr10	69401196	69401197	+	A	--	CTACC	A	0.933333	CTACCCT	29	9	104	75	2.31535	0.0435885	1	0	133	0.218045	0.107143	ENSG00000156515	HK1
chr10	69401425	69401426	+	A	--	GCATT	A	0.992647	GCATTCA	33	10	110	88	2.6302	0.0104586	1	0	143	0.230769	0.102041	ENSG00000156515	HK1
chr10	69483783	69483784	+	A	--	CCATC	A	1	CCATCAT	10	1	29	24	8.06689	0.0391341	1	0	39	0.25641	0.04	ENSG00000099282	TSPAN15
chr10	69506144	69506145	+	A	--	TCATC	A	0.975	TCATCTA	9	0	37	34	Inf	0.00857848	1	0	46	0.195652	0	ENSG00000099282	TSPAN15
chr10	70112242	70112243	+	A	--	TGAAA	A	1	TGAAAGG	11	1	36	28	8.37691	0.023953	1	0	47	0.234043	0.0344828	ENSG00000042286	AIFM2
chr10	70140111	70140112	-	A	--	ATAAT	A	0.755102	CAATAAT	22	3	34	21	4.45441	0.0194251	1	0	56	0.392857	0.125	ENSG00000156521	TYSND1
chr10	70150754	70150755	-	A	--	ATAGC	A	0.956989	ACATAGC	14	1	86	48	7.74424	0.0216741	1	0	100	0.14	0.0204082	ENSG00000079332	SAR1A
chr10	70152339	70152340	-	A	--	CAACT	A	0.886364	GTCAACT	20	2	39	23	5.79707	0.0147311	1	0	59	0.338983	0.08	ENSG00000079332	SAR1A
chr10	70161878	70161879	-	A	--	TCAGC	A	0.943396	CTTCAGC	18	2	93	48	4.61196	0.0372365	1	0	111	0.162162	0.04	ENSG00000079332	SAR1A
chr10	70202945	70202946	-	A	--	TTAAA	A	0.979036	GCTTAAA	25	5	456	242	2.65055	0.0481541	1	0	481	0.0519751	0.0202429	ENSG00000180817	PPA1
chr10	70209559	70209560	-	A	--	ATAAG	A	0.981941	AGATAAG	20	2	424	209	4.92164	0.0187301	1	0	444	0.045045	0.00947867	ENSG00000180817	PPA1
chr10	70213475	70213476	-	A	--	GCAGC	A	0.983871	ATGCAGC	18	1	418	201	8.6386	0.010584	1	0	436	0.0412844	0.0049505	ENSG00000180817	PPA1
chr10	70213494	70213495	-	A	--	TAATG	A	0.99061	ATTAATG	17	2	417	199	4.04958	0.0465311	1	0	434	0.0391705	0.00995025	ENSG00000180817	PPA1
chr10	70230376	70230377	-	A	--	ATATC	A	0.951111	ATATATC	197	54	212	118	2.02814	0.000232042	0.226554	0	409	0.481663	0.313953	ENSG00000180817	PPA1
chr10	70233340	70233341	-	A	--	GCAGG	A	0.989899	CGGCAGG	16	1	382	167	6.9804	0.0298246	1	0	398	0.040201	0.00595238	ENSG00000180817	PPA1
chr10	70299417	70299418	-	A	--	GGACC	A	0.790323	AAGGACC	44	10	85	52	2.67886	0.0101883	1	0	129	0.341085	0.16129	ENSG00000172731	LRRC20
chr10	70300706	70300707	-	A	--	GGACC	A	0.948718	GAGGACC	12	0	71	29	Inf	0.0341972	1	0	83	0.144578	0	ENSG00000172731	LRRC20
chr10	70879439	70879440	+	A	--	CCAAG	A	0.888889	CCAAGAG	12	2	18	21	6.76311	0.0128518	1	0	30	0.4	0.0869565	ENSG00000166224	SGPL1
chr10	70880084	70880085	+	A	--	TTAAA	A	1	TTAAATA	4	0	26	32	Inf	0.0491265	1	0	30	0.133333	0	ENSG00000166224	SGPL1
chr10	70881077	70881078	+	A	--	TTATG	A	1	TTATGCT	4	0	18	24	Inf	0.0448264	1	0	22	0.181818	0	ENSG00000166224	SGPL1
chr10	70883602	70883603	-	A	--	AAAGT	A	0.97992	ATAAAGT	75	20	241	149	2.3147	0.0017003	0.193106	0	316	0.237342	0.118343	ENSG00000166228	PCBD1
chr10	70883743	70883744	-	A	--	TCATC	A	0.987539	CTTCATC	12	0	314	173	Inf	0.0103707	0.535657	0	326	0.0368098	0	ENSG00000166228	PCBD1
chr10	71816392	71816393	-	A	--	AAAGC	A	0.96732	GCAAAGC	95	43	589	397	1.48861	0.0408823	0.49299	0	684	0.138889	0.0977273	NA	NA
chr10	71816460	71816461	-	A	--	GAAGC	A	0.911717	TGGAAGC	123	57	563	382	1.46366	0.0300923	0.441035	0	686	0.1793	0.129841	NA	NA
chr10	71816677	71816678	-	A	--	ACAGT	A	0.883314	GGACAGT	124	50	749	511	1.69137	0.00279271	0.16817	0	873	0.142039	0.0891266	NA	NA
chr10	71816959	71816960	-	A	--	TTATA	A	0.986058	TTTTATA	96	41	719	459	1.49432	0.0409342	0.49299	0	815	0.117791	0.082	NA	NA
chr10	71818618	71818619	-	A	--	GCAAT	A	0.987306	GTGCAAT	28	7	691	399	2.30821	0.0490698	0.516818	0	719	0.038943	0.0172414	NA	NA
chr10	71819576	71819577	-	A	--	CAAGA	A	0.966412	TGCAAGA	67	20	605	341	1.88712	0.0137263	0.32222	0	672	0.0997024	0.0554017	NA	NA
chr10	71834466	71834467	-	A	--	CCAGG	A	0.969758	CACCAGG	49	5	476	228	4.68697	0.00018195	0.0315002	0	525	0.0933333	0.0214592	NA	NA
chr10	71834500	71834501	-	A	--	CTAGC	A	0.96319	CTCTAGC	64	16	444	211	1.89941	0.0288589	0.436288	0	508	0.125984	0.0704846	NA	NA
chr10	72012818	72012819	+	A	--	GCATC	A	0.84375	GCATCAC	8	1	25	26	8.08189	0.0332398	1	0	33	0.242424	0.037037	ENSG00000122863	CHST3
chr10	72013289	72013290	+	A	--	CCACG	A	0.833333	CCACGTG	16	4	24	30	4.89368	0.00842378	1	0	40	0.4	0.117647	ENSG00000122863	CHST3
chr10	72203450	72203451	-	A	--	CTAAA	A	0.954545	TCCTAAA	8	0	36	20	Inf	0.0491252	1	0	44	0.181818	0	ENSG00000138303	ASCC1
chr10	72223993	72223994	+	A	--	AGACC	A	0.992126	AGACCTT	8	0	119	73	Inf	0.0283257	1	0	127	0.0629921	0	ENSG00000166295	ANAPC16
chr10	72230407	72230408	+	A	--	TCAAG	A	0.903226	TCAAGTG	19	3	109	74	4.27502	0.0181772	1	0	128	0.148438	0.038961	NA	NA
chr10	72230408	72230409	+	A	--	CAAGT	A	0.929688	CAAGTGG	10	0	118	77	Inf	0.0145186	1	0	128	0.078125	0	NA	NA
chr10	72230437	72230438	+	A	--	ACATG	A	0.983193	ACATGGT	12	1	116	76	7.80703	0.0340991	1	0	128	0.09375	0.012987	ENSG00000166295	ANAPC16
chr10	72233003	72233004	+	A	--	TCAGC	A	0.952756	TCAGCAA	7	0	121	78	Inf	0.0461528	1	0	128	0.0546875	0	ENSG00000166295	ANAPC16
chr10	72274396	72274397	+	A	--	GCAAC	A	0.990566	GCAACAG	20	6	102	92	2.9928	0.0210715	1	0	122	0.163934	0.0612245	ENSG00000168209	DDIT4
chr10	72275153	72275154	+	A	--	GTACA	A	0.909836	GTACAGC	33	15	105	100	2.08929	0.0358587	1	0	138	0.23913	0.130435	ENSG00000168209	DDIT4
chr10	72275731	72275732	+	A	--	GCATG	A	0.95	GCATGAA	43	24	113	122	1.93019	0.0262154	1	0	156	0.275641	0.164384	ENSG00000168209	DDIT4
chr10	72333107	72333108	-	A	--	AAATG	A	1	GGAAATG	7	0	27	26	Inf	0.0156326	1	0	34	0.205882	0	ENSG00000148719	DNAJB12
chr10	72367817	72367818	-	A	--	CAAGA	A	0.888889	AACAAGA	13	3	30	28	3.97471	0.0457239	1	0	43	0.302326	0.0967742	ENSG00000107745	MICU1
chr10	72407995	72407996	-	A	--	CTAAA	A	0.916667	TCCTAAA	7	0	30	22	Inf	0.038771	1	0	37	0.189189	0	ENSG00000107745	MICU1
chr10	72475190	72475191	-	A	--	CTACT	A	0.916667	ACCTACT	7	0	30	20	Inf	0.0446586	1	0	37	0.189189	0	ENSG00000107745	MICU1
chr10	72886213	72886214	+	A	--	CTATT	A	0.931818	CTATTTT	7	0	38	28	Inf	0.038983	1	0	45	0.155556	0	ENSG00000156026	MCU
chr10	72886488	72886489	+	A	--	GGATC	A	0.977778	GGATCAG	9	1	36	30	7.34847	0.0413007	1	0	45	0.2	0.0322581	ENSG00000156026	MCU
chr10	72886687	72886688	+	A	--	ACAAA	A	1	ACAAATT	6	0	42	34	Inf	0.0388861	1	0	48	0.125	0	ENSG00000156026	MCU
chr10	72886912	72886913	+	A	--	TTATA	A	0.868421	TTATATA	17	5	32	33	3.45779	0.0263816	1	0	49	0.346939	0.131579	ENSG00000156026	MCU
chr10	72887091	72887092	+	A	--	TTAAC	A	0.840909	TTAACTG	16	4	37	39	4.15726	0.0213569	1	0	53	0.301887	0.0930233	ENSG00000156026	MCU
chr10	72887163	72887164	+	A	--	TGATT	A	1	TGATTCA	11	2	43	43	5.41805	0.0333955	1	0	54	0.203704	0.0444444	ENSG00000156026	MCU
chr10	73007473	73007474	-	A	--	GGAAT	A	0.977273	CAGGAAT	13	2	75	57	4.89696	0.0275799	1	0	88	0.147727	0.0338983	ENSG00000122884	P4HA1
chr10	73007606	73007607	-	A	--	TTAAA	A	0.950617	AGTTAAA	9	1	76	57	6.68426	0.0487419	1	0	85	0.105882	0.0172414	ENSG00000122884	P4HA1
chr10	73007984	73007985	-	A	--	CAAGG	A	0.985915	GACAAGG	12	2	68	52	4.54565	0.0443695	1	0	80	0.15	0.037037	ENSG00000122884	P4HA1
chr10	73008281	73008282	-	A	--	AAATG	A	0.924528	ATAAATG	32	10	46	39	2.6923	0.0200912	1	0	78	0.410256	0.204082	ENSG00000122884	P4HA1
chr10	73030297	73030298	-	A	--	CTAGA	A	0.984375	GACTAGA	7	0	60	43	Inf	0.0411773	1	0	67	0.104478	0	ENSG00000122884	P4HA1
chr10	73053465	73053466	-	A	--	GAAGG	A	0.981132	ATGAAGG	12	1	50	35	8.27097	0.0278051	1	0	62	0.193548	0.0277778	ENSG00000122884	P4HA1
chr10	73072142	73072143	-	A	--	CGACA	A	0.885246	AGCGACA	8	0	53	32	Inf	0.0473186	1	0	61	0.131148	0	NA	NA
chr10	73072146	73072147	-	A	--	ACAGC	A	0.913793	GTACAGC	9	0	52	32	Inf	0.02513	1	0	61	0.147541	0	NA	NA
chr10	73073774	73073775	-	A	--	AAAGA	A	1	TGAAAGA	8	0	52	29	Inf	0.0495198	1	0	60	0.133333	0	ENSG00000122884	P4HA1
chr10	73242749	73242750	-	A	--	AGAAA	A	1	AGAGAAA	7	0	29	20	Inf	0.0423451	1	0	36	0.194444	0	ENSG00000138286	FAM149B1
chr10	73242929	73242930	-	A	--	TCATT	A	0.972603	CTTCATT	17	3	137	94	3.87092	0.0296389	1	0	154	0.11039	0.0309278	ENSG00000138286	FAM149B1
chr10	73243487	73243488	-	A	--	GGACA	A	0.869919	ATGGACA	40	10	103	68	2.63032	0.0113746	1	0	143	0.27972	0.128205	ENSG00000138286	FAM149B1
chr10	73250809	73250810	-	A	--	CAAGG	A	1	GTCAAGG	5	0	40	115	Inf	0.00148925	0.54317	0	45	0.111111	0	ENSG00000182180	MRPS16
chr10	73250842	73250843	-	A	--	TGACT	A	0.860465	GCTGACT	10	10	36	105	2.89425	0.0334047	1	0	46	0.217391	0.0869565	ENSG00000182180	MRPS16
chr10	73250881	73250882	-	A	--	GAAGC	A	0.952381	CAGAAGC	6	4	40	110	4.08184	0.0339415	1	0	46	0.130435	0.0350877	ENSG00000182180	MRPS16
chr10	73250926	73250927	-	A	--	AAACG	A	0.975	GGAAACG	7	3	39	111	6.54752	0.00645593	1	0	46	0.152174	0.0263158	ENSG00000182180	MRPS16
chr10	73250940	73250941	-	A	--	AGAGA	A	0.977273	TGAGAGA	3	0	43	114	Inf	0.0226594	1	0	46	0.0652174	0	ENSG00000182180	MRPS16
chr10	73251848	73251849	-	A	--	AGAAA	A	1	GGAGAAA	3	0	45	113	Inf	0.0253369	1	0	48	0.0625	0	ENSG00000182180	MRPS16
chr10	73375548	73375549	-	A	--	TTAAG	A	0.972973	TTTTAAG	9	1	107	90	7.51613	0.0450993	1	0	116	0.0775862	0.010989	ENSG00000138279	ANXA7
chr10	73375564	73375565	-	A	--	TTACC	A	0.944954	TATTACC	20	6	96	85	2.9373	0.0330264	0.986658	0	116	0.172414	0.0659341	ENSG00000138279	ANXA7
[truncated: 13,808 more rows]

## Sheet: Table S4
Table S4. Differential m6A sites of LNCaP cells predicted by ELIGOS2
chrom	start_loc	end_loc	strand	ref	homo_seq	kmer5	majorAllel	majorAllelFreq	kmer7	test_err_1	ctrl_err_1	test_cor_1	ctrl_cor_1	oddR	pval	adjPval	baseExt	total_reads	ESB_test	ESB_ctrl	ensembl_gene_id	external_gene_name
chr1	100268231	100268232	+	A	--	AGAAA	A	1	AGAAATA	3	0	30	55	Inf	0.0497193	1	0	33	0.0909091	0	ENSG00000137996	RTCA
chr1	100274868	100274869	+	A	--	TCACC	A	0.818182	TCACCAG	10	6	26	52	3.28757	0.0461756	1	0	36	0.277778	0.103448	ENSG00000137996	RTCA
chr1	100275683	100275684	+	A	--	AGAAC	A	1	AGAACCT	9	4	29	53	4.04773	0.0314146	1	0	38	0.236842	0.0701754	ENSG00000137996	RTCA
chr1	100285320	100285321	+	A	--	CCAGG	A	0.970588	CCAGGTA	5	1	33	57	8.45437	0.0343815	1	0	38	0.131579	0.0172414	ENSG00000137996	RTCA
chr1	100287157	100287158	+	A	--	ACACT	A	0.944444	ACACTCC	5	1	33	59	8.74981	0.0312337	1	0	38	0.131579	0.0166667	ENSG00000137996	RTCA
chr1	100990153	100990154	-	A	--	TGAAG	A	0.972973	TGTGAAG	4	0	34	47	Inf	0.0364557	1	0	38	0.105263	0	ENSG00000117543	DPH5
chr1	100990186	100990187	-	A	--	CTACT	A	1	CCCTACT	10	4	28	43	3.77769	0.0393316	1	0	38	0.263158	0.0851064	ENSG00000117543	DPH5
chr1	100990271	100990272	-	A	--	TCATG	A	0.852941	AATCATG	13	4	25	43	5.47394	0.005413	1	0	38	0.342105	0.0851064	ENSG00000117543	DPH5
chr1	100990417	100990418	-	A	--	CAATG	A	0.84375	ATCAATG	11	4	27	43	4.30248	0.0209895	1	0	38	0.289474	0.0851064	ENSG00000117543	DPH5
chr1	100995141	100995142	-	A	--	AAAGT	A	1	TCAAAGT	11	5	24	39	3.5156	0.0465967	1	0	35	0.314286	0.113636	ENSG00000117543	DPH5
chr1	101025753	101025754	-	A	--	GCAGT	A	0.896552	TTGCAGT	4	0	26	39	Inf	0.0317004	1	0	30	0.133333	0	ENSG00000117543	DPH5
chr1	1013573	1013574	+	A	--	CCATG	A	0.967742	CCATGGT	4	1	59	120	8.04158	0.0475434	0.935232	0	63	0.0634921	0.00826446	ENSG00000187608	ISG15
chr1	1014020	1014021	+	A	--	CGAAT	A	0.984127	CGAATTC	6	2	62	127	6.08537	0.0212675	0.642186	0	68	0.0882353	0.0155039	ENSG00000187608	ISG15
chr1	1014208	1014209	+	A	--	ACAAA	A	0.910714	ACAAATG	22	22	49	113	2.29607	0.0196773	0.642186	0	71	0.309859	0.162963	NA	NA
chr1	1014209	1014210	+	A	--	CAAAT	A	0.885714	CAAATGC	9	4	62	131	4.71493	0.0124423	0.642186	0	71	0.126761	0.0296296	NA	NA
chr1	1014210	1014211	+	A	--	AAATG	A	0.828571	AAATGCG	14	8	57	127	3.87058	0.00378222	0.642186	0	71	0.197183	0.0592593	NA	NA
chr1	1014374	1014375	+	A	--	GGAGG	A	0.985294	GGAGGAC	8	3	64	133	5.49258	0.0176188	0.642186	0	72	0.111111	0.0220588	ENSG00000187608	ISG15
chr1	1014415	1014416	+	A	--	TGAGC	A	0.985507	TGAGCAC	4	1	68	135	7.86154	0.0497914	0.935232	0	72	0.0555556	0.00735294	ENSG00000187608	ISG15
chr1	10399686	10399687	+	A	--	TGAAT	A	0.915254	TGAATGA	16	14	52	108	2.36205	0.0377137	1	0	68	0.235294	0.114754	ENSG00000142657	PGD
chr1	10404227	10404228	+	A	--	GGAAG	A	0.985714	GGAAGGG	12	5	69	131	4.52292	0.0070208	0.740879	0	81	0.148148	0.0367647	ENSG00000142657	PGD
chr1	10413096	10413097	+	A	--	TCATT	A	0.988889	TCATTCC	13	9	78	155	2.85755	0.0205811	0.875751	0	91	0.142857	0.054878	ENSG00000142657	PGD
chr1	10419523	10419524	+	A	--	CCAGC	A	0.888889	CCAGCCA	13	5	95	184	5.0067	0.0018057	0.40227	0	108	0.12037	0.026455	ENSG00000142657	PGD
chr1	10419904	10419905	+	A	--	GTAGC	A	0.982609	GTAGCTC	5	1	112	208	9.22656	0.0239644	0.906577	0	117	0.042735	0.00478469	ENSG00000142657	PGD
chr1	10420048	10420049	+	A	--	ACAGG	A	0.882353	ACAGGAA	31	32	86	178	2.0006	0.0187667	0.859328	0	117	0.264957	0.152381	ENSG00000142657	PGD
chr1	107057253	107057254	+	A	--	GGAGG	A	1	GGAGGGC	4	0	22	42	Inf	0.0183574	1	0	26	0.153846	0	ENSG00000198890	PRMT6
chr1	107057728	107057729	+	A	--	TCAGG	A	0.967742	TCAGGAG	7	3	25	48	4.39466	0.0401991	1	0	32	0.21875	0.0588235	ENSG00000198890	PRMT6
chr1	107058500	107058501	+	A	--	TAAGT	A	0.944444	TAAGTAA	3	0	33	63	Inf	0.0455215	1	0	36	0.0833333	0	ENSG00000198890	PRMT6
chr1	107058635	107058636	+	A	--	GTATG	A	0.944444	GTATGTC	3	0	34	70	Inf	0.0391465	1	0	37	0.0810811	0	ENSG00000198890	PRMT6
chr1	107058786	107058787	+	A	--	TCATT	A	0.944444	TCATTCT	11	7	28	65	3.60085	0.015884	1	0	39	0.282051	0.0972222	ENSG00000198890	PRMT6
chr1	108992362	108992363	+	A	--	AGAAC	A	0.98995	AGAACAC	11	6	196	324	3.02413	0.0395523	0.478055	0	207	0.0531401	0.0181818	NA	NA
chr1	108992589	108992590	+	A	--	GAACT	A	0.95122	GAACTTA	25	20	188	312	2.0716	0.0247033	0.451396	0	213	0.117371	0.060241	NA	NA
chr1	108992641	108992642	+	A	--	ACAAA	A	0.94964	ACAAAGC	84	102	129	233	1.48631	0.0334424	0.459719	0	213	0.394366	0.304478	NA	NA
chr1	108992669	108992670	+	A	--	CTACA	A	0.985294	CTACAGA	19	13	195	322	2.40939	0.0235098	0.443013	0	214	0.088785	0.038806	NA	NA
chr1	108992834	108992835	+	A	--	GTAAA	A	0.989848	GTAAATT	19	14	193	318	2.23269	0.0275078	0.452815	0	212	0.0896226	0.0421687	NA	NA
chr1	109214059	109214060	+	A	--	GCAGG	A	1	GCAGGAG	9	3	37	76	6.06691	0.00862774	0.802343	0	46	0.195652	0.0379747	ENSG00000031698	SARS1
chr1	109224024	109224025	+	A	--	GCAAG	A	0.893617	GCAAGAC	7	2	41	77	6.47429	0.0261901	0.94278	0	48	0.145833	0.0253165	ENSG00000031698	SARS1
chr1	109229563	109229564	+	A	--	GTAAC	A	1	GTAACGA	7	3	44	81	4.24697	0.041341	1	0	51	0.137255	0.0357143	ENSG00000031698	SARS1
chr1	109235212	109235213	+	A	--	TGATT	A	1	TGATTGG	6	1	60	96	9.4795	0.0180194	0.94278	0	66	0.0909091	0.0103093	ENSG00000031698	SARS1
chr1	109236012	109236013	+	A	--	ACAAG	A	0.80303	ACAAGTC	15	8	53	92	3.2308	0.011908	0.874247	0	68	0.220588	0.08	NA	NA
chr1	109236013	109236014	+	A	--	CAAGT	A	0.80597	CAAGTCA	15	10	53	90	2.53238	0.0455414	1	0	68	0.220588	0.1	NA	NA
chr1	109237312	109237313	+	A	--	AGAAC	A	0.970149	AGAACTA	8	1	64	106	13.0861	0.00322279	0.802343	0	72	0.111111	0.00934579	ENSG00000031698	SARS1
chr1	109237328	109237329	+	A	--	GAAGG	A	0.9	GAAGGGC	13	7	59	100	3.12671	0.0273534	0.94278	0	72	0.180556	0.0654206	ENSG00000031698	SARS1
chr1	109237736	109237737	+	A	--	GCAAG	A	0.859155	GCAAGAA	13	8	60	101	2.71965	0.0352867	0.995086	0	73	0.178082	0.0733945	ENSG00000031698	SARS1
chr1	109237887	109237888	+	A	--	TGAAC	A	1	TGAACAT	11	5	65	111	3.73051	0.016457	0.94278	0	76	0.144737	0.0431034	ENSG00000031698	SARS1
chr1	109237952	109237953	+	A	--	CAACA	A	0.875	CAACAGC	14	8	63	107	2.95463	0.0210112	0.94278	0	77	0.181818	0.0695652	ENSG00000031698	SARS1
chr1	109238062	109238063	+	A	--	GCATA	A	0.969231	GCATAGG	13	8	63	107	2.7446	0.03442	0.98862	0	76	0.171053	0.0695652	ENSG00000031698	SARS1
chr1	109402017	109402018	-	A	--	ACATT	A	0.942308	GGACATT	22	22	96	205	2.13039	0.0260468	0.781932	0	118	0.186441	0.0969163	ENSG00000143106	PSMA5
chr1	109402042	109402043	-	A	--	GAAGA	A	0.974359	AGGAAGA	6	2	113	226	5.9675	0.021504	0.766699	0	119	0.0504202	0.00877193	ENSG00000143106	PSMA5
chr1	109402058	109402059	-	A	--	CCACA	A	0.736842	TTCCACA	39	49	80	178	1.76791	0.0272608	0.789711	0	119	0.327731	0.215859	ENSG00000143106	PSMA5
chr1	109402083	109402084	-	A	--	CCACA	A	0.896552	AGCCACA	15	13	104	214	2.36785	0.036534	0.940751	0	119	0.12605	0.0572687	ENSG00000143106	PSMA5
chr1	109411887	109411888	-	A	--	AAAGG	A	0.990826	AGAAAGG	6	2	108	222	6.13155	0.0196513	0.728672	0	114	0.0526316	0.00892857	NA	NA
chr1	109411888	109411889	-	A	--	GAAAG	A	0.991228	GAGAAAG	4	0	110	224	Inf	0.0124909	0.609424	0	114	0.0350877	0	NA	NA
chr1	109412101	109412102	-	A	--	AGAAG	A	0.979167	GGAGAAG	15	13	92	209	2.61274	0.0191245	0.728672	0	107	0.140187	0.0585586	ENSG00000143106	PSMA5
chr1	109421869	109421870	-	A	--	TGAGG	A	0.989583	ATTGAGG	5	2	94	198	5.23416	0.042089	0.962065	0	99	0.0505051	0.01	ENSG00000143106	PSMA5
chr1	109579250	109579251	+	A	--	GGAGT	A	0.95	GGAGTCA	4	0	19	43	Inf	0.0122863	1	0	23	0.173913	0	ENSG00000065135	GNAI3
chr1	109579348	109579349	+	A	--	TGATT	A	1	TGATTCT	6	2	18	41	6.62012	0.0210289	1	0	24	0.25	0.0465116	ENSG00000065135	GNAI3
chr1	109592478	109592479	+	A	--	GGAAC	A	1	GGAACTT	7	2	21	50	8.09195	0.00749704	1	0	28	0.25	0.0384615	ENSG00000065135	GNAI3
chr1	109592512	109592513	+	A	--	ACATT	A	0.964286	ACATTGG	6	0	23	52	Inf	0.00146367	1	0	29	0.206897	0	ENSG00000065135	GNAI3
chr1	109592904	109592905	+	A	--	TAAAT	A	1	TAAATAC	3	0	23	52	Inf	0.0341763	1	0	26	0.115385	0	ENSG00000065135	GNAI3
chr1	109592953	109592954	+	A	--	CCATT	A	0.96	CCATTAT	4	0	23	53	Inf	0.0110965	1	0	27	0.148148	0	ENSG00000065135	GNAI3
chr1	109592983	109592984	+	A	--	GGAAA	A	1	GGAAAGT	4	0	25	54	Inf	0.0129249	1	0	29	0.137931	0	ENSG00000065135	GNAI3
chr1	109593021	109593022	+	A	--	TTAAG	A	0.875	TTAAGCT	7	3	21	53	5.74803	0.0137659	1	0	28	0.25	0.0535714	ENSG00000065135	GNAI3
chr1	109593040	109593041	+	A	--	TTAAC	A	0.961538	TTAACCT	3	0	25	56	Inf	0.0343814	1	0	28	0.107143	0	ENSG00000065135	GNAI3
chr1	109593206	109593207	+	A	--	TGATT	A	0.964286	TGATTCT	5	2	25	57	5.5777	0.0407671	1	0	30	0.166667	0.0338983	ENSG00000065135	GNAI3
chr1	109593288	109593289	+	A	--	AGAAA	A	0.965517	AGAAACA	3	0	28	59	Inf	0.0382618	1	0	31	0.0967742	0	ENSG00000065135	GNAI3
chr1	109593379	109593380	+	A	--	TTAAC	A	1	TTAACTG	6	1	25	58	13.503	0.00616622	1	0	31	0.193548	0.0169492	ENSG00000065135	GNAI3
chr1	109737087	109737088	-	A	--	GCAAC	A	0.975904	GGGCAAC	6	2	80	150	5.58301	0.0276366	1	0	86	0.0697674	0.0131579	ENSG00000134202	GSTM3
chr1	109737563	109737564	-	A	--	TCACC	A	0.745763	GCTCACC	41	53	40	96	1.8515	0.0349404	1	0	81	0.506173	0.355705	ENSG00000134202	GSTM3
chr1	109739480	109739481	-	A	--	TGATC	A	0.96	TATGATC	8	3	68	130	5.05635	0.0194382	1	0	76	0.105263	0.0225564	ENSG00000134202	GSTM3
chr1	110022541	110022542	+	A	--	CTAGC	A	0.869565	CTAGCCC	4	1	19	43	8.74113	0.0438273	1	0	23	0.173913	0.0227273	ENSG00000168710	AHCYL1
chr1	110022585	110022586	+	A	--	AAATT	A	0.869565	AAATTCT	7	4	16	40	4.26657	0.0375609	1	0	23	0.304348	0.0909091	ENSG00000168710	AHCYL1
chr1	110022937	110022938	+	A	--	ACATC	A	0.826087	ACATCCT	8	4	18	47	5.09372	0.0169095	1	0	26	0.307692	0.0784314	ENSG00000168710	AHCYL1
chr1	110022997	110022998	+	A	--	GTATT	A	0.954545	GTATTCC	10	3	16	48	9.64527	0.000658357	0.793978	0	26	0.384615	0.0588235	ENSG00000168710	AHCYL1
chr1	110023152	110023153	+	A	--	ATACT	A	0.782609	ATACTAG	9	5	18	48	4.69183	0.0123691	1	0	27	0.333333	0.0943396	ENSG00000168710	AHCYL1
chr1	110023199	110023200	+	A	--	AAACA	A	0.814815	AAACAAA	5	2	22	51	5.65528	0.0402373	1	0	27	0.185185	0.0377358	ENSG00000168710	AHCYL1
chr1	110023390	110023391	+	A	--	CCAAC	A	1	CCAACCA	5	2	23	54	5.73279	0.0383349	1	0	28	0.178571	0.0357143	ENSG00000168710	AHCYL1
chr1	110023406	110023407	+	A	--	CCACA	A	0.75	CCACATC	10	8	18	48	3.27997	0.0457086	1	0	28	0.357143	0.142857	ENSG00000168710	AHCYL1
chr1	110023434	110023435	+	A	--	CAACA	A	0.961538	CAACAGT	3	0	25	56	Inf	0.0343814	1	0	28	0.107143	0	ENSG00000168710	AHCYL1
chr1	110023545	110023546	+	A	--	GTAAG	A	1	GTAAGGG	4	1	25	56	8.7214	0.042283	1	0	29	0.137931	0.0175439	ENSG00000168710	AHCYL1
chr1	110023573	110023574	+	A	--	TAACA	A	0.96	TAACAAA	5	2	24	54	5.50013	0.0427575	1	0	29	0.172414	0.0357143	ENSG00000168710	AHCYL1
chr1	11018857	11018858	+	A	--	AAACT	A	0.956522	AAACTTC	5	0	21	51	Inf	0.00332932	1	0	26	0.192308	0	ENSG00000120948	TARDBP
chr1	11022160	11022161	+	A	--	TAAAG	A	0.96	TAAAGGA	3	0	24	57	Inf	0.0306977	1	0	27	0.111111	0	ENSG00000120948	TARDBP
chr1	11022183	11022184	+	A	--	CCAAT	A	0.88	CCAATGC	5	2	22	56	6.20654	0.0306945	1	0	27	0.185185	0.0344828	ENSG00000120948	TARDBP
chr1	11022375	11022376	+	A	--	TGATG	A	0.925926	TGATGGC	4	1	23	57	9.62369	0.0334933	1	0	27	0.148148	0.0172414	ENSG00000120948	TARDBP
chr1	11022463	11022464	+	A	--	TAATA	A	0.9	TAATAAC	3	0	27	61	Inf	0.0334198	1	0	30	0.1	0	ENSG00000120948	TARDBP
chr1	11022566	11022567	+	A	--	GGATC	A	0.96875	GGATCAG	4	1	28	60	8.36752	0.0460819	1	0	32	0.125	0.0163934	ENSG00000120948	TARDBP
chr1	11022785	11022786	+	A	--	TCAGC	A	0.935484	TCAGCAG	4	1	29	63	8.48928	0.0443195	1	0	33	0.121212	0.015625	ENSG00000120948	TARDBP
chr1	11024033	11024034	+	A	--	TGATT	A	1	TGATTTA	3	0	36	75	Inf	0.0380057	1	0	39	0.0769231	0	ENSG00000120948	TARDBP
chr1	110401335	110401336	-	A	--	AGAAA	A	0.968421	TAAGAAA	3	0	92	181	Inf	0.0399339	1	0	95	0.0315789	0	ENSG00000134248	LAMTOR5
chr1	110401562	110401563	-	A	--	ACACG	A	0.915663	AAACACG	33	36	60	143	2.17803	0.0079535	0.739676	0	93	0.354839	0.201117	ENSG00000134248	LAMTOR5
chr1	110404019	110404020	-	A	--	TCAGA	A	0.98913	TGTCAGA	9	5	83	165	3.55931	0.0395029	1	0	92	0.0978261	0.0294118	ENSG00000134248	LAMTOR5
chr1	110406362	110406363	-	A	--	CCATT	A	0.704918	CTCCATT	52	66	40	101	1.98401	0.00939208	0.748683	0	92	0.565217	0.39521	ENSG00000134248	LAMTOR5
chr1	110406378	110406379	-	A	--	AGAAT	A	0.913043	TTAGAAT	8	2	84	165	7.79402	0.00459487	0.59276	0	92	0.0869565	0.011976	ENSG00000134248	LAMTOR5
chr1	11055004	11055005	-	A	--	CGACG	A	0.962963	TCCGACG	20	17	180	318	2.07547	0.0348462	0.472495	0	200	0.1	0.0507463	ENSG00000116649	SRM
chr1	11055040	11055041	-	A	--	GCAGG	A	0.956284	CAGCAGG	29	29	169	305	1.8027	0.0432183	0.472495	0	198	0.146465	0.0868263	NA	NA
chr1	11055043	11055044	-	A	--	GCAGC	A	0.835106	CAGCAGC	42	39	156	295	2.03365	0.00397125	0.257086	0	198	0.212121	0.116766	NA	NA
chr1	11055046	11055047	-	A	--	ACAGC	A	0.961783	ACACAGC	50	60	148	274	1.54142	0.0470176	0.480398	0	198	0.252525	0.179641	NA	NA
chr1	11055048	11055049	-	A	--	ACACA	A	0.851852	TGACACA	60	71	138	263	1.60896	0.0220335	0.430178	0	198	0.30303	0.212575	NA	NA
chr1	11056063	11056064	-	A	--	CTATT	A	0.947368	TCCTATT	23	19	158	293	2.24095	0.0180857	0.425954	0	181	0.127072	0.0608974	ENSG00000116649	SRM
chr1	11056083	11056084	-	A	--	GAAAG	A	0.982558	CCGAAAG	12	8	167	301	2.69775	0.0333792	0.472495	0	179	0.0670391	0.02589	ENSG00000116649	SRM
chr1	11056707	11056708	-	A	--	CTACT	A	0.964286	GGCTACT	18	9	157	294	3.73409	0.00153249	0.134641	0	175	0.102857	0.029703	ENSG00000116649	SRM
chr1	11059234	11059235	-	A	--	CAACC	A	0.893491	CCCAACC	20	16	150	273	2.2707	0.0196399	0.425954	0	170	0.117647	0.0553633	ENSG00000116649	SRM
chr1	11059270	11059271	-	A	--	GGAGA	A	0.993548	CAGGAGA	19	17	151	272	2.01005	0.0484358	0.480398	0	170	0.111765	0.0588235	ENSG00000116649	SRM
chr1	111441365	111441366	-	A	--	AGACT	A	1	AGAGACT	6	2	27	59	6.41455	0.020674	1	0	33	0.181818	0.0327869	ENSG00000116455	WDR77
chr1	111444084	111444085	-	A	--	TCACA	A	0.958333	CCTCACA	10	8	19	49	3.17496	0.0473934	1	0	29	0.344828	0.140351	ENSG00000116455	WDR77
chr1	111448713	111448714	-	A	--	CAACG	A	0.851852	CCCAACG	5	2	22	54	5.98604	0.0341502	1	0	27	0.185185	0.0357143	ENSG00000116455	WDR77
chr1	111449086	111449087	-	A	--	GGAAC	A	0.96	ATGGAAC	3	0	23	49	Inf	0.0385043	1	0	26	0.115385	0	ENSG00000116455	WDR77
chr1	111456226	111456227	+	A	--	AGACT	A	1	AGACTTT	5	1	197	306	7.73656	0.0386412	0.751079	0	202	0.0247525	0.00325733	ENSG00000116459	ATP5PB
chr1	111459590	111459591	+	A	--	ATAAA	G	0.558824	ATAAATT	128	157	86	173	1.63851	0.00639772	0.45737	0	214	0.598131	0.475758	ENSG00000116459	ATP5PB
chr1	111460963	111460964	+	A	--	GCAAA	A	0.951087	GCAAAGA	45	44	173	292	1.72439	0.0240427	0.564643	0	218	0.206422	0.130952	ENSG00000116459	ATP5PB
chr1	111703368	111703369	+	A	--	TGAAG	A	0.952381	TGAAGAA	3	0	19	45	Inf	0.032147	1	0	22	0.136364	0	ENSG00000116473	RAP1A
chr1	111712887	111712888	+	A	--	ATATT	A	0.954545	ATATTTA	5	3	18	53	4.78929	0.0422568	1	0	23	0.217391	0.0535714	ENSG00000116473	RAP1A
chr1	112653644	112653645	+	A	--	AGAAG	A	0.961538	AGAAGGA	3	1	25	88	10.2859	0.0420895	1	0	28	0.107143	0.011236	ENSG00000116489	CAPZA1
chr1	112670023	112670024	+	A	--	TCAGA	A	0.942857	TCAGATA	3	1	33	107	9.53535	0.0483166	1	0	36	0.0833333	0.00925926	ENSG00000116489	CAPZA1
chr1	112670565	112670566	+	A	--	CAACA	A	0.95122	CAACACC	10	12	39	128	2.71799	0.037165	1	0	49	0.204082	0.0857143	ENSG00000116489	CAPZA1
chr1	112670661	112670662	+	A	--	ATAAC	A	0.95	ATAACTA	12	16	37	128	2.57962	0.0328196	1	0	49	0.244898	0.111111	ENSG00000116489	CAPZA1
chr1	112670998	112670999	+	A	--	GGATT	A	1	GGATTGT	4	1	49	151	12.1471	0.0164945	1	0	53	0.0754717	0.00657895	ENSG00000116489	CAPZA1
chr1	112671323	112671324	+	A	--	ACACT	A	0.96	ACACTTC	11	14	45	144	2.50176	0.0498418	1	0	56	0.196429	0.0886076	ENSG00000116489	CAPZA1
chr1	112701147	112701148	-	A	--	ATAAA	A	0.937063	GAATAAA	13	9	132	289	3.15333	0.00983924	0.441998	0	145	0.0896552	0.0302013	ENSG00000155366	RHOC
chr1	112701279	112701280	-	A	--	TCACA	A	0.844961	GGTCACA	40	48	107	254	1.97501	0.00541108	0.411214	0	147	0.272109	0.15894	ENSG00000155366	RHOC
chr1	112701408	112701409	-	A	--	GCATT	A	1	CTGCATT	47	61	96	234	1.87525	0.00657284	0.411214	0	143	0.328671	0.20678	ENSG00000155366	RHOC
chr1	112701452	112701453	-	A	--	CCATG	A	0.954545	CTCCATG	23	16	120	279	3.3318	0.0005056	0.0998436	0	143	0.160839	0.0542373	ENSG00000155366	RHOC
chr1	112701500	112701501	-	A	--	ACAGG	A	0.936937	TCACAGG	41	47	99	247	2.17223	0.00203792	0.254994	0	140	0.292857	0.159864	ENSG00000155366	RHOC
chr1	112701519	112701520	-	A	--	CTACA	A	0.862903	TCCTACA	47	51	93	242	2.39278	0.000330737	0.0827669	0	140	0.335714	0.174061	ENSG00000155366	RHOC
chr1	112705115	112705116	-	A	--	GAACT	A	0.965517	GGGAACT	5	1	27	63	11.3579	0.0148798	0.531951	0	32	0.15625	0.015625	ENSG00000155366	RHOC
chr1	112707110	112707111	-	A	--	GCACC	A	0.926829	CGGCACC	4	2	38	109	5.65821	0.0485338	0.719348	0	42	0.0952381	0.018018	ENSG00000155366	RHOC
chr1	112912485	112912486	-	A	--	GCAGA	A	1	AGGCAGA	4	1	34	85	9.79793	0.0304243	1	0	38	0.105263	0.0116279	ENSG00000155380	SLC16A1
chr1	112912520	112912521	-	A	--	AAATA	A	1	GTAAATA	8	4	30	81	5.31369	0.00812819	1	0	38	0.210526	0.0470588	ENSG00000155380	SLC16A1
chr1	112912603	112912604	-	A	--	TGACC	A	0.894737	TGTGACC	4	1	34	84	9.68295	0.031361	1	0	38	0.105263	0.0117647	ENSG00000155380	SLC16A1
chr1	112912760	112912761	-	A	--	GCAAA	A	0.894737	AGGCAAA	4	0	34	80	Inf	0.00961905	1	0	38	0.105263	0	ENSG00000155380	SLC16A1
chr1	112912790	112912791	-	A	--	TTAAA	A	0.852941	AATTAAA	9	4	29	74	5.64254	0.00895628	1	0	38	0.236842	0.0512821	ENSG00000155380	SLC16A1
chr1	112912864	112912865	-	A	--	TTAGT	A	0.942857	GCTTAGT	5	1	31	75	11.8146	0.0127901	1	0	36	0.138889	0.0131579	ENSG00000155380	SLC16A1
chr1	112913072	112913073	-	A	--	TTAGT	A	0.9375	AGTTAGT	9	4	25	70	6.17397	0.00338302	1	0	34	0.264706	0.0540541	ENSG00000155380	SLC16A1
chr1	112913191	112913192	-	A	--	TAAGG	A	1	CTTAAGG	5	2	29	70	5.92004	0.0333784	1	0	34	0.147059	0.0277778	ENSG00000155380	SLC16A1
chr1	112913301	112913302	-	A	--	TCAAA	A	0.774194	ATTCAAA	10	5	23	65	5.54073	0.00499672	1	0	33	0.30303	0.0714286	ENSG00000155380	SLC16A1
chr1	112913563	112913564	-	A	--	AAACC	A	1	TTAAACC	4	1	26	65	9.73949	0.0319226	1	0	30	0.133333	0.0151515	NA	NA
chr1	112913564	112913565	-	A	--	TAAAC	A	0.896552	CTTAAAC	5	0	25	66	Inf	0.00233142	1	0	30	0.166667	0	NA	NA
chr1	112913748	112913749	-	A	--	GGATT	A	0.965517	TGGGATT	4	1	25	60	9.34199	0.0356676	1	0	29	0.137931	0.0163934	ENSG00000155380	SLC16A1
chr1	112914038	112914039	-	A	--	ACAGA	A	0.814815	GAACAGA	5	2	22	53	5.87579	0.0360498	1	0	27	0.185185	0.0363636	ENSG00000155380	SLC16A1
chr1	112914086	112914087	-	A	--	CTATC	A	1	ATCTATC	5	2	18	52	7.00352	0.0223918	1	0	23	0.217391	0.037037	ENSG00000155380	SLC16A1
chr1	114567789	114567790	-	A	--	GAAGT	A	1	AGGAAGT	9	2	34	65	8.43493	0.00323929	1	0	43	0.209302	0.0298507	ENSG00000116752	BCAS2
chr1	114568138	114568139	-	A	--	CAAGA	A	0.952381	GGCAAGA	4	0	39	68	Inf	0.0206061	1	0	43	0.0930233	0	ENSG00000116752	BCAS2
chr1	114575595	114575596	-	A	--	ATACA	A	0.916667	GTATACA	9	4	32	62	4.29573	0.0294468	1	0	41	0.219512	0.0606061	ENSG00000116752	BCAS2
chr1	114717117	114717118	-	A	--	GAAGG	A	1	CTGAAGG	3	0	59	118	Inf	0.0395665	0.825708	0	62	0.0483871	0	ENSG00000009307	CSDE1
chr1	114717405	114717406	-	A	--	ACAAA	A	0.938053	AAACAAA	18	18	106	223	2.09919	0.0410288	0.825708	0	124	0.145161	0.0746888	ENSG00000009307	CSDE1
chr1	114717432	114717433	-	A	--	TGATA	A	0.991935	TGTGATA	8	5	116	236	3.24369	0.0401339	0.825708	0	124	0.0645161	0.0207469	ENSG00000009307	CSDE1
chr1	114717819	114717820	-	A	--	AAATT	A	0.935185	TGAAATT	8	4	101	222	4.37455	0.0225384	0.718158	0	109	0.0733945	0.0176991	ENSG00000009307	CSDE1
chr1	114717892	114717893	-	A	--	GCAAC	A	0.941748	ACGCAAC	16	16	92	208	2.25481	0.0304376	0.763276	0	108	0.148148	0.0714286	ENSG00000009307	CSDE1
chr1	114718156	114718157	-	A	--	CAAAG	A	0.976744	CACAAAG	23	17	161	321	2.69193	0.00313499	0.553528	0	184	0.125	0.0502959	ENSG00000009307	CSDE1
chr1	114718200	114718201	-	A	--	AAAGA	A	0.993865	AGAAAGA	33	31	150	303	2.14694	0.00506265	0.553528	0	183	0.180328	0.0928144	ENSG00000009307	CSDE1
chr1	114719608	114719609	-	A	--	CAAGT	A	0.892216	GGCAAGT	33	31	145	297	2.17684	0.00480736	0.553528	0	178	0.185393	0.0945122	ENSG00000009307	CSDE1
chr1	114719661	114719662	-	A	--	CTACA	A	0.99422	AGCTACA	21	17	155	306	2.43403	0.0123513	0.620326	0	176	0.119318	0.0526316	ENSG00000009307	CSDE1
chr1	114723918	114723919	-	A	--	AGACT	A	1	ACAGACT	3	0	151	283	Inf	0.0432114	0.834071	0	154	0.0194805	0	ENSG00000009307	CSDE1
chr1	114723936	114723937	-	A	--	GGAGT	A	0.991935	GAGGAGT	32	35	122	249	1.86328	0.0255745	0.718501	0	154	0.207792	0.123239	ENSG00000009307	CSDE1
chr1	114725254	114725255	-	A	--	AAAGT	A	0.970588	ACAAAGT	53	70	98	211	1.62833	0.0333636	0.809759	0	151	0.350993	0.24911	ENSG00000009307	CSDE1
chr1	114726247	114726248	-	A	--	AAACA	A	0.992593	TGAAACA	11	8	132	264	2.74272	0.044882	0.83568	0	143	0.0769231	0.0294118	ENSG00000009307	CSDE1
chr1	114727071	114727072	-	A	--	TTATT	A	0.968	CATTATT	12	8	121	251	3.1017	0.0152829	0.663394	0	133	0.0902256	0.030888	ENSG00000009307	CSDE1
chr1	114732620	114732621	-	A	--	CTAAT	A	0.929825	CACTAAT	23	23	103	216	2.09255	0.0208338	0.718158	0	126	0.18254	0.0962343	ENSG00000009307	CSDE1
chr1	114733762	114733763	-	A	--	CAAAG	A	0.966102	ACCAAAG	15	9	103	218	3.51319	0.00356982	0.553528	0	118	0.127119	0.0396476	ENSG00000009307	CSDE1
chr1	114733830	114733831	-	A	--	AGACT	A	1	TCAGACT	3	0	114	223	Inf	0.0400633	0.825708	0	117	0.025641	0	ENSG00000009307	CSDE1
chr1	114733849	114733850	-	A	--	AGAAG	A	0.990826	AAAGAAG	8	3	106	219	5.47933	0.00890249	0.553528	0	114	0.0701754	0.0135135	ENSG00000009307	CSDE1
chr1	114734459	114734460	-	A	--	GGAGT	A	1	AGGGAGT	19	19	87	193	2.21238	0.0270865	0.728441	0	106	0.179245	0.0896226	ENSG00000009307	CSDE1
chr1	114737965	114737966	-	A	--	GGACA	A	0.990099	ATGGACA	4	0	98	206	Inf	0.011557	0.60429	0	102	0.0392157	0	NA	NA
chr1	114737969	114737970	-	A	--	GAATG	A	0.969388	ATGAATG	8	4	94	202	4.27552	0.0233132	0.718158	0	102	0.0784314	0.0194175	NA	NA
chr1	114750186	114750187	-	A	--	AGACT	A	0.975	ACAGACT	6	2	78	167	6.37249	0.0176723	0.693487	0	84	0.0714286	0.0118343	ENSG00000009307	CSDE1
chr1	116373508	116373509	+	A	--	CCACC	A	0.75	CCACCAT	14	17	27	81	2.45281	0.0433464	1	0	41	0.341463	0.173469	ENSG00000163399	ATP1A1
chr1	116384836	116384837	+	A	--	TGAGC	A	0.975	TGAGCCG	4	2	37	109	5.80859	0.0455427	1	0	41	0.097561	0.018018	ENSG00000163399	ATP1A1
chr1	116388168	116388169	+	A	--	ATAAC	A	0.931034	ATAACTG	17	21	26	95	2.93479	0.00673653	0.908094	0	43	0.395349	0.181034	NA	NA
chr1	116388169	116388170	+	A	--	TAACT	A	0.96875	TAACTGG	12	15	31	101	2.58839	0.0330035	1	0	43	0.27907	0.12931	NA	NA
chr1	116388938	116388939	+	A	--	CCAGA	A	0.934783	CCAGACT	3	0	43	116	Inf	0.0218254	1	0	46	0.0652174	0	ENSG00000163399	ATP1A1
chr1	116389471	116389472	+	A	--	GGATC	A	1	GGATCGC	4	1	44	123	11.003	0.0218428	1	0	48	0.0833333	0.00806452	ENSG00000163399	ATP1A1
chr1	116399015	116399016	+	A	--	TTATT	A	0.984848	TTATTAT	15	13	63	168	3.06154	0.00768095	0.908094	0	78	0.192308	0.0718232	ENSG00000163399	ATP1A1
chr1	116401129	116401130	+	A	--	AGACC	A	1	AGACCTA	4	1	79	193	9.68501	0.0294176	1	0	83	0.0481928	0.00515464	ENSG00000163399	ATP1A1
chr1	116404439	116404440	+	A	--	CTATT	A	0.962025	CTATTAG	15	17	75	196	2.29879	0.0388631	1	0	90	0.166667	0.0798122	ENSG00000163399	ATP1A1
chr1	116404479	116404480	+	A	--	ACACA	A	0.987654	ACACACT	17	21	74	193	2.10565	0.0378182	1	0	91	0.186813	0.0981308	ENSG00000163399	ATP1A1
chr1	11674785	11674786	-	A	--	ATAAA	A	0.916667	TCATAAA	16	7	24	33	3.09724	0.0468578	1	0	40	0.4	0.175	ENSG00000116670	MAD2L2
chr1	11675130	11675131	-	A	--	GCATG	A	0.965517	ATGCATG	11	2	26	37	7.63066	0.00564534	1	0	37	0.297297	0.0512821	NA	NA
chr1	11675136	11675137	-	A	--	CCACA	A	0.864865	GTCCACA	8	2	29	37	5.00187	0.0442997	1	0	37	0.216216	0.0512821	NA	NA
chr1	11675704	11675705	-	A	--	ACACG	A	0.878788	GCACACG	13	5	25	34	3.478	0.0331847	1	0	38	0.342105	0.128205	ENSG00000116670	MAD2L2
chr1	11680580	11680581	-	A	--	CAAGA	A	0.925926	GACAAGA	10	3	23	33	4.67602	0.0299348	1	0	33	0.30303	0.0833333	ENSG00000116670	MAD2L2
chr1	11681053	11681054	-	A	--	GAACC	A	0.807692	GGGAACC	6	0	21	31	Inf	0.00731334	1	0	27	0.222222	0	ENSG00000116670	MAD2L2
chr1	11747446	11747447	+	A	--	GCATT	A	0.981818	GCATTGT	36	31	53	112	2.44399	0.00283018	0.213687	0	89	0.404494	0.216783	ENSG00000177674	AGTRAP
chr1	11748540	11748541	+	A	--	TCAAG	A	0.912088	TCAAGCC	19	16	76	142	2.21138	0.0377382	0.620245	0	95	0.2	0.101266	ENSG00000177674	AGTRAP
chr1	11750280	11750281	+	A	--	GGACC	A	0.583333	GGACCTA	64	79	38	88	1.87169	0.0166965	0.499477	0	102	0.627451	0.473054	ENSG00000177674	AGTRAP
chr1	11750302	11750303	+	A	--	CCAGC	A	0.928571	CCAGCTC	11	6	91	163	3.2687	0.0212799	0.51629	0	102	0.107843	0.035503	ENSG00000177674	AGTRAP
chr1	11750341	11750342	+	A	--	CCATG	A	0.931034	CCATGGG	26	21	76	149	2.4189	0.00770152	0.341211	0	102	0.254902	0.123529	ENSG00000177674	AGTRAP
chr1	11750358	11750359	+	A	--	CCATG	A	0.989247	CCATGCA	11	4	91	166	4.98568	0.00491585	0.240092	0	102	0.107843	0.0235294	ENSG00000177674	AGTRAP
chr1	11750465	11750466	+	A	--	GCACC	A	0.911111	GCACCAC	22	19	82	152	2.14008	0.035118	0.587195	0	104	0.211538	0.111111	ENSG00000177674	AGTRAP
chr1	11750496	11750497	+	A	--	TGAGT	A	1	TGAGTGT	4	0	101	171	Inf	0.0202071	0.513941	0	105	0.0380952	0	ENSG00000177674	AGTRAP
chr1	11750656	11750657	+	A	--	ACATG	A	0.962963	ACATGGT	27	26	78	143	1.89922	0.041243	0.646563	0	105	0.257143	0.153846	ENSG00000177674	AGTRAP
chr1	117959862	117959863	+	A	--	AGACA	A	1	AGACAAC	3	0	19	40	Inf	0.0407192	1	0	22	0.136364	0	ENSG00000155761	SPAG17
chr1	11920109	11920110	-	A	--	GGACC	A	0.916667	GTGGACC	8	4	17	48	5.49899	0.0149366	0.780816	0	25	0.32	0.0769231	ENSG00000116685	KIAA2013
chr1	11920143	11920144	-	A	--	GAATG	A	0.916667	AGGAATG	3	0	22	52	Inf	0.0314422	0.780816	0	25	0.12	0	ENSG00000116685	KIAA2013
chr1	11920226	11920227	-	A	--	GGAAG	A	0.913043	TTGGAAG	3	0	20	52	Inf	0.0262273	0.780816	0	23	0.130435	0	ENSG00000116685	KIAA2013
chr1	11960742	11960743	+	A	--	GAATG	A	0.904762	GAATGCA	3	0	19	41	Inf	0.0387802	1	0	22	0.136364	0	ENSG00000083444	PLOD1
chr1	11964674	11964675	+	A	--	ACATC	A	1	ACATCTA	6	2	19	41	6.28333	0.0441939	1	0	25	0.24	0.0465116	ENSG00000083444	PLOD1
chr1	11965581	11965582	+	A	--	TCAGC	A	0.892857	TCAGCAA	4	0	25	47	Inf	0.0185124	1	0	29	0.137931	0	ENSG00000083444	PLOD1
chr1	119721184	119721185	+	A	--	TTATT	A	0.95625	TTATTGT	14	6	153	216	3.28411	0.0184209	0.495996	0	167	0.0838323	0.027027	ENSG00000092621	PHGDH
chr1	119723388	119723389	+	A	--	GGAAC	A	0.96875	GGAACAG	34	26	154	218	1.8485	0.034774	0.582787	0	188	0.180851	0.106557	NA	NA
chr1	119723397	119723398	+	A	--	TCAGT	A	0.904762	TCAGTGC	18	7	171	242	3.62852	0.00329224	0.198632	0	189	0.0952381	0.0281124	NA	NA
chr1	119741810	119741811	+	A	--	TCATT	A	0.946667	TCATTGT	43	38	207	308	1.68214	0.0389756	0.608153	0	250	0.172	0.109827	ENSG00000092621	PHGDH
chr1	119743004	119743005	+	A	--	GGACT	A	0.988679	GGACTCA	22	14	244	346	2.22546	0.0237405	0.538416	0	266	0.0827068	0.0388889	ENSG00000092621	PHGDH
chr1	119743024	119743025	+	A	--	GCAAT	A	0.961089	GCAATGC	24	17	245	344	1.98007	0.0488586	0.645161	0	269	0.0892193	0.0470914	ENSG00000092621	PHGDH
chr1	119743040	119743041	+	A	--	TGATT	A	0.96063	TGATTGG	28	16	241	345	2.50149	0.00428126	0.221402	0	269	0.104089	0.0443213	ENSG00000092621	PHGDH
chr1	119743921	119743922	+	A	--	CTACC	A	0.965779	CTACCAG	19	12	250	356	2.25176	0.038839	0.608153	0	269	0.070632	0.0326087	NA	NA
chr1	119743926	119743927	+	A	--	AGACT	A	0.996255	AGACTTC	14	8	255	360	2.46706	0.0477213	0.635624	0	269	0.0520446	0.0217391	NA	NA
chr1	119744079	119744080	+	A	--	TGAAG	A	0.981343	TGAAGAA	9	3	260	369	4.24844	0.0341242	0.582688	0	269	0.0334572	0.00806452	ENSG00000092621	PHGDH
chr1	119744133	119744134	+	A	--	TGAAC	A	0.996124	TGAACGC	20	13	249	356	2.19682	0.0306266	0.556427	0	269	0.0743494	0.0352304	ENSG00000092621	PHGDH
chr1	119744188	119744189	+	A	--	TAACC	A	0.918103	TAACCGT	54	41	211	324	2.02013	0.00220274	0.166123	0	265	0.203774	0.112329	ENSG00000092621	PHGDH
chr1	11975493	11975494	+	A	--	AGACC	A	0.878788	AGACCGT	8	1	29	60	16.1086	0.00157562	1	0	37	0.216216	0.0163934	ENSG00000083444	PLOD1
chr1	12012202	12012203	+	A	--	GGAGG	A	1	GGAGGAG	3	0	20	49	Inf	0.0296948	1	0	23	0.130435	0	NA	NA
chr1	12012211	12012212	+	A	--	GGAGT	A	1	GGAGTAG	3	0	20	50	Inf	0.0284745	1	0	23	0.130435	0	NA	NA
chr1	12012850	12012851	+	A	--	CAAGT	A	0.851852	CAAGTTG	4	2	23	70	5.95196	0.0454842	1	0	27	0.148148	0.0277778	ENSG00000116688	MFN2
chr1	12013004	12013005	+	A	--	TCACA	A	0.809524	TCACATA	13	17	16	57	2.69503	0.0332438	1	0	29	0.448276	0.22973	ENSG00000116688	MFN2
chr1	12013217	12013218	+	A	--	TAAAC	A	0.928571	TAAACAT	5	2	26	74	6.96126	0.0208174	1	0	31	0.16129	0.0263158	ENSG00000116688	MFN2
chr1	12013266	12013267	+	A	--	TGAGC	A	1	TGAGCTT	5	1	26	76	14.206	0.00722186	1	0	31	0.16129	0.012987	ENSG00000116688	MFN2
chr1	120156083	120156084	-	A	--	CCAGT	A	0.956522	ACCCAGT	5	4	18	68	4.62391	0.03515	1	0	23	0.217391	0.0555556	ENSG00000265808	SEC22B
chr1	120156213	120156214	-	A	--	GAACA	A	0.9	GAGAACA	6	3	17	68	7.76312	0.00603047	1	0	23	0.26087	0.0422535	NA	NA
chr1	120156214	120156215	-	A	--	AGAAC	A	1	TGAGAAC	3	1	20	70	10.1709	0.0441371	1	0	23	0.130435	0.0140845	NA	NA
chr1	120157088	120157089	-	A	--	GTAGC	A	0.958333	CAGTAGC	4	2	23	74	6.29044	0.0394792	1	0	27	0.148148	0.0263158	ENSG00000265808	SEC22B
chr1	120157185	120157186	-	A	--	GGATT	A	0.851852	TTGGATT	4	0	23	72	Inf	0.00466213	1	0	27	0.148148	0	ENSG00000265808	SEC22B
chr1	120160402	120160403	-	A	--	CAACG	A	0.851852	TACAACG	5	2	22	70	7.75003	0.0153521	1	0	27	0.185185	0.0277778	ENSG00000265808	SEC22B
chr1	120163328	120163329	-	A	--	TGAAG	A	0.961538	TGTGAAG	4	2	22	67	5.9502	0.0458421	1	0	26	0.153846	0.0289855	ENSG00000265808	SEC22B
chr1	120168886	120168887	-	A	--	GAACA	A	0.958333	ATGAACA	7	4	19	61	5.48855	0.0109973	1	0	26	0.269231	0.0615385	ENSG00000265808	SEC22B
chr1	1216945	1216946	-	A	--	ACATT	A	1	ATACATT	18	13	64	115	2.47661	0.0272391	0.890878	0	82	0.219512	0.101562	ENSG00000078808	SDF4
chr1	1218855	1218856	-	A	--	TGACG	A	1	GCTGACG	4	0	66	124	Inf	0.0160264	0.846599	0	70	0.0571429	0	ENSG00000078808	SDF4
chr1	1223929	1223930	-	A	--	GGAGA	A	1	AAGGAGA	23	24	37	90	2.31895	0.0194014	0.846599	0	60	0.383333	0.210526	ENSG00000078808	SDF4
chr1	1223945	1223946	-	A	--	GGAAG	A	0.966102	CCGGAAG	5	2	55	111	4.99503	0.049896	1	0	60	0.0833333	0.0176991	ENSG00000078808	SDF4
chr1	1233035	1233036	+	A	--	GGACG	A	1	GGACGTC	3	0	26	49	Inf	0.0480309	1	0	29	0.103448	0	ENSG00000176022	B3GALT6
chr1	1233508	1233509	+	A	--	TGACC	A	0.971429	TGACCCC	4	0	32	52	Inf	0.0252606	1	0	36	0.111111	0	ENSG00000176022	B3GALT6
chr1	1233653	1233654	+	A	--	TGACT	A	0.935484	TGACTTC	10	5	27	46	3.35831	0.0454936	1	0	37	0.27027	0.0980392	ENSG00000176022	B3GALT6
chr1	1233947	1233948	+	A	--	ACAGG	A	0.923077	ACAGGGC	9	2	22	39	7.74955	0.00714487	1	0	31	0.290323	0.0487805	ENSG00000176022	B3GALT6
chr1	1311899	1311900	-	A	--	TCACA	A	0.914286	CCTCACA	9	4	31	61	4.36062	0.0289987	1	0	40	0.225	0.0615385	ENSG00000127054	INTS11
chr1	1312100	1312101	-	A	--	TGACT	A	0.971429	TGTGACT	5	1	33	64	9.48905	0.0247489	1	0	38	0.131579	0.0153846	ENSG00000127054	INTS11
chr1	1313737	1313738	-	A	--	GGACC	A	0.846154	CAGGACC	4	0	22	45	Inf	0.0153864	1	0	26	0.153846	0	ENSG00000127054	INTS11
chr1	1313775	1313776	-	A	--	ACATC	A	0.958333	GCACATC	5	1	21	44	10.1301	0.0222759	1	0	26	0.192308	0.0222222	ENSG00000127054	INTS11
chr1	1314857	1314858	-	A	--	GAAGA	A	0.875	CTGAAGA	4	0	21	39	Inf	0.0199095	1	0	25	0.16	0	ENSG00000127054	INTS11
chr1	1328680	1328681	+	A	--	CCAGC	A	0.875	CCAGCCA	3	0	21	58	Inf	0.0228546	1	0	24	0.125	0	ENSG00000224051	CPTP
chr1	1335769	1335770	-	A	--	ACAGG	A	0.833333	GCACAGG	6	2	20	58	8.44481	0.00845334	0.670538	0	26	0.230769	0.0333333	ENSG00000107404	DVL1
chr1	1335902	1335903	-	A	--	CAACC	A	0.692308	CCCAACC	9	7	17	53	3.93313	0.0172711	0.726648	0	26	0.346154	0.116667	ENSG00000107404	DVL1
chr1	1373865	1373866	-	A	--	TGAAG	A	0.981366	GCTGAAG	16	11	153	248	2.3528	0.0406697	0.849182	0	169	0.0946746	0.042471	ENSG00000175756	AURKAIP1
chr1	1374226	1374227	-	A	--	GGACC	A	0.888889	CGGGACC	20	17	126	225	2.09664	0.0334895	0.804788	0	146	0.136986	0.0702479	ENSG00000175756	AURKAIP1
chr1	1401929	1401930	-	A	--	TGAAT	A	0.994152	TGTGAAT	9	3	164	282	5.13994	0.0122492	0.726648	0	173	0.0520231	0.0105263	ENSG00000242485	MRPL20
chr1	1402064	1402065	-	A	--	TGATT	A	0.995146	ATTGATT	5	1	204	325	7.93572	0.036004	0.814405	0	209	0.0239234	0.00306748	ENSG00000242485	MRPL20
chr1	1402200	1402201	-	A	--	AAAGA	A	0.953608	CCAAAGA	29	26	179	296	1.84227	0.0404042	0.849182	0	208	0.139423	0.0807453	ENSG00000242485	MRPL20
chr1	1405840	1405841	-	A	--	TGAAG	A	0.960591	ACTGAAG	19	10	184	298	3.07019	0.00540053	0.484521	0	203	0.0935961	0.0324675	ENSG00000242485	MRPL20
chr1	1406916	1406917	-	A	--	ACATG	A	0.869792	GAACATG	40	32	160	270	2.10613	0.00409368	0.458949	0	200	0.2	0.10596	NA	NA
chr1	1406918	1406919	-	A	--	GAACA	A	0.979695	AAGAACA	12	4	188	298	4.74073	0.00719034	0.600537	0	200	0.06	0.013245	NA	NA
chr1	1406933	1406934	-	A	--	ATACC	A	0.971591	CGATACC	32	28	168	273	1.85481	0.0343396	0.814405	0	200	0.16	0.0930233	NA	NA
chr1	1406935	1406936	-	A	--	CGATA	A	0.958974	CCCGATA	13	7	187	294	2.91338	0.0332632	0.804788	0	200	0.065	0.0232558	NA	NA
chr1	1407216	1407217	-	A	--	CCATG	A	0.926829	CGCCATG	30	26	152	250	1.89506	0.0286538	0.804788	0	182	0.164835	0.0942029	ENSG00000242485	MRPL20
chr1	1440119	1440120	+	A	--	TGAAG	A	0.96875	TGAAGAC	3	0	31	74	Inf	0.0293109	1	0	34	0.0882353	0	ENSG00000179403	VWA1
chr1	1440243	1440244	+	A	--	AGAAG	A	0.972973	AGAAGAG	4	1	34	86	9.9129	0.0295221	1	0	38	0.105263	0.0114943	ENSG00000179403	VWA1
chr1	1440468	1440469	+	A	--	GGACC	A	0.805556	GGACCGC	10	6	29	85	4.81477	0.00636688	1	0	39	0.25641	0.0659341	NA	NA
chr1	1440477	1440478	+	A	--	TGACA	A	0.944444	TGACAGG	7	2	32	89	9.53695	0.00312471	0.997536	0	39	0.179487	0.021978	NA	NA
chr1	144245713	144245714	-	A	--	TCAGT	A	0.888889	GCTCAGT	11	3	16	21	4.6667	0.0309489	0.984342	0	27	0.407407	0.125	ENSG00000232527	LINC02802
chr1	145923684	145923685	-	A	--	AGAAT	A	0.95	AAAGAAT	3	0	18	53	Inf	0.0205171	0.99452	0	21	0.142857	0	ENSG00000265241	RBM8A
chr1	145925768	145925769	-	A	--	ATATG	A	0.983471	GTATATG	24	23	110	206	1.95039	0.0357402	0.99452	0	134	0.179104	0.100437	ENSG00000265241	RBM8A
chr1	145926611	145926612	-	A	--	TGAAG	A	0.983871	GTTGAAG	9	3	120	219	5.44786	0.0108705	0.99452	0	129	0.0697674	0.0135135	ENSG00000265241	RBM8A
chr1	145993662	145993663	-	A	--	TCAGC	A	0.907407	CCTCAGC	11	4	47	86	4.97479	0.00966361	0.885848	0	58	0.189655	0.0444444	ENSG00000265972	TXNIP
chr1	145994331	145994332	-	A	--	GAACC	A	0.98	CCGAACC	5	1	47	81	8.48823	0.0325263	1	0	52	0.0961538	0.0121951	ENSG00000265972	TXNIP
chr1	145994636	145994637	-	A	--	ACATG	A	0.795918	GGACATG	15	9	37	69	3.07939	0.0198906	1	0	52	0.288462	0.115385	ENSG00000265972	TXNIP
chr1	145994716	145994717	-	A	--	ACACT	A	0.758621	CCACACT	31	28	21	49	2.56361	0.0117877	0.955591	0	52	0.596154	0.363636	ENSG00000265972	TXNIP
chr1	145995450	145995451	-	A	--	AGACC	A	0.957447	TGAGACC	4	0	43	71	Inf	0.0232433	1	0	47	0.0851064	0	ENSG00000265972	TXNIP
chr1	145996252	145996253	-	A	--	CAAGA	A	0.953488	TTCAAGA	8	3	37	61	4.33596	0.048322	1	0	45	0.177778	0.046875	ENSG00000265972	TXNIP
chr1	145996278	145996279	-	A	--	CAACT	A	0.840909	ACCAACT	9	4	35	60	3.80727	0.0353675	1	0	44	0.204545	0.0625	ENSG00000265972	TXNIP
chr1	145996413	145996414	-	A	--	TAAAT	A	1	TTTAAAT	4	0	38	62	Inf	0.0243425	1	0	42	0.0952381	0	ENSG00000265972	TXNIP
chr1	147285479	147285480	+	A	--	ATAAG	A	0.809524	ATAAGAA	6	1	17	31	10.4913	0.0171266	1	0	23	0.26087	0.03125	ENSG00000131778	CHD1L
chr1	149842706	149842707	-	A	--	CTATC	A	0.966667	TACTATC	19	22	28	76	2.32935	0.0306981	1	0	47	0.404255	0.22449	ENSG00000288825	H2AC18
chr1	149884531	149884532	-	A	--	TAACT	T	0.55	CTTAACT	11	16	9	43	3.22999	0.0306831	1	0	20	0.55	0.271186	ENSG00000184678	H2BC21
chr1	149884566	149884567	-	A	--	TGAGC	A	0.9	AATGAGC	3	1	17	58	9.86264	0.04799	1	0	20	0.15	0.0169492	ENSG00000184678	H2BC21
chr1	149900621	149900622	+	A	--	GCAAC	A	0.961538	GCAACTT	6	0	25	31	Inf	0.023954	1	0	31	0.193548	0	ENSG00000178096	BOLA1
chr1	149923565	149923566	-	A	--	CCACT	A	0.939024	GCCCACT	17	4	67	89	5.59412	0.00183935	0.328618	0	84	0.202381	0.0430108	ENSG00000143368	SF3B4
chr1	149923626	149923627	-	A	--	CCAGC	A	0.732394	TACCAGC	37	26	46	67	2.064	0.027436	0.943786	0	83	0.445783	0.27957	ENSG00000143368	SF3B4
chr1	149923691	149923692	-	A	--	GGACC	A	0.975309	GTGGACC	4	0	78	92	Inf	0.0474128	1	0	82	0.0487805	0	NA	NA
chr1	149923704	149923705	-	A	--	GCATG	A	0.970588	CCGCATG	51	40	31	51	2.08843	0.0220244	0.943786	0	82	0.621951	0.43956	NA	NA
chr1	149923919	149923920	-	A	--	CGACC	A	0.75641	CCCGACC	25	9	57	80	3.86749	0.00101775	0.279709	0	82	0.304878	0.101124	ENSG00000143368	SF3B4
chr1	149925952	149925953	-	A	--	CTATG	A	0.671875	ACCTATG	36	23	39	59	2.35454	0.0132164	0.892867	0	75	0.48	0.280488	ENSG00000143368	SF3B4
chr1	149926817	149926818	-	A	--	AAAGC	A	1	ACAAAGC	20	11	45	62	2.48816	0.0401546	0.965955	0	65	0.307692	0.150685	ENSG00000143368	SF3B4
chr1	150265573	150265574	-	A	--	AGACT	A	0.98913	TCAGACT	7	0	87	127	Inf	0.0022054	0.658882	0	94	0.0744681	0	NA	NA
chr1	150265575	150265576	-	A	--	TCAGA	A	0.924731	AGTCAGA	9	2	85	125	6.56587	0.0100028	0.658882	0	94	0.0957447	0.015748	NA	NA
chr1	150265801	150265802	-	A	--	ATATT	A	0.942857	CTATATT	28	23	65	105	1.96038	0.0371253	0.907964	0	93	0.301075	0.179688	ENSG00000117362	APH1A
chr1	150266176	150266177	-	A	--	ACAGT	A	0.926829	GGACAGT	11	5	75	110	3.20779	0.0358096	0.907964	0	86	0.127907	0.0434783	ENSG00000117362	APH1A
chr1	150266350	150266351	-	A	--	TTACC	A	0.980392	CTTTACC	13	6	42	62	3.16782	0.0425818	0.960119	0	55	0.236364	0.0882353	ENSG00000117362	APH1A
chr1	150294354	150294355	+	A	--	TTAAA	A	0.885246	TTAAATC	57	48	162	248	1.81578	0.00779832	0.349365	0	219	0.260274	0.162162	ENSG00000266472	MRPS21
chr1	150308069	150308070	+	A	--	TCATT	A	1	TCATTGA	15	8	217	302	2.60482	0.031442	0.488256	0	232	0.0646552	0.0258065	ENSG00000266472	MRPS21
chr1	150308121	150308122	+	A	--	ACAGA	A	0.977876	ACAGAGG	13	5	221	307	3.60346	0.0140818	0.37343	0	234	0.0555556	0.0160256	ENSG00000266472	MRPS21
chr1	150308136	150308137	+	A	--	TGAAA	A	0.968468	TGAAAGG	24	16	211	296	2.10138	0.0303244	0.488256	0	235	0.102128	0.0512821	NA	NA
chr1	150308137	150308138	+	A	--	GAAAG	A	0.952381	GAAAGGT	16	8	219	304	2.77108	0.0200097	0.426873	0	235	0.0680851	0.025641	NA	NA
chr1	150308347	150308348	+	A	--	GCAAG	A	0.97191	GCAAGAA	10	3	171	224	4.35171	0.0216868	0.441622	0	181	0.0552486	0.0132159	ENSG00000266472	MRPS21
chr1	150574769	150574770	-	A	--	TTACG	A	1	TCTTACG	10	5	33	102	6.0903	0.00145803	1	0	43	0.232558	0.046729	ENSG00000143384	MCL1
chr1	150574876	150574877	-	A	--	TAAGT	A	0.969697	TCTAAGT	12	13	30	94	2.86864	0.0263778	1	0	42	0.285714	0.121495	ENSG00000143384	MCL1
chr1	150575141	150575142	-	A	--	TTATG	A	1	CTTTATG	6	4	34	95	4.14	0.0333675	1	0	40	0.15	0.040404	NA	NA
chr1	150575146	150575147	-	A	--	GCACT	A	1	AAGCACT	4	0	36	99	Inf	0.00613701	1	0	40	0.1	0	NA	NA
chr1	150575486	150575487	-	A	--	AAAGT	A	1	CTAAAGT	5	2	31	85	6.72949	0.02236	1	0	36	0.138889	0.0229885	ENSG00000143384	MCL1
chr1	150575502	150575503	-	A	--	TTATG	A	1	TTTTATG	11	13	24	74	2.58575	0.0466122	1	0	35	0.314286	0.149425	ENSG00000143384	MCL1
chr1	150576113	150576114	-	A	--	AGACA	A	0.9375	AGAGACA	8	6	29	97	4.40108	0.0104146	1	0	37	0.216216	0.0582524	ENSG00000143384	MCL1
chr1	150576336	150576337	-	A	--	CAATA	A	0.942857	TTCAATA	4	2	32	95	5.84108	0.0456172	1	0	36	0.111111	0.0206186	ENSG00000143384	MCL1
chr1	150576498	150576499	-	A	--	GTAAC	A	0.970588	GTGTAAC	7	5	27	83	4.2412	0.0358038	1	0	34	0.205882	0.0568182	ENSG00000143384	MCL1
chr1	150577145	150577146	-	A	--	ACAAA	A	1	CAACAAA	4	0	27	73	Inf	0.00684301	1	0	31	0.129032	0	ENSG00000143384	MCL1
chr1	150577225	150577226	-	A	--	ACAAG	A	0.931034	TAACAAG	3	0	27	73	Inf	0.0229572	1	0	30	0.1	0	ENSG00000143384	MCL1
chr1	150622160	150622161	-	A	--	AAACA	A	0.964286	ATAAACA	19	7	81	112	3.73077	0.00322906	1	0	100	0.19	0.0588235	ENSG00000143420	ENSA
chr1	150623967	150623968	-	A	--	TGATA	A	1	ACTGATA	5	0	21	38	Inf	0.00862744	1	0	26	0.192308	0	ENSG00000143420	ENSA
chr1	150624001	150624002	-	A	--	TGATA	A	0.92	TCTGATA	5	1	21	37	8.52511	0.0364107	1	0	26	0.192308	0.0263158	ENSG00000143420	ENSA
chr1	150624106	150624107	-	A	--	TTATT	A	1	TTTTATT	5	0	21	35	Inf	0.011057	1	0	26	0.192308	0	ENSG00000143420	ENSA
chr1	150624559	150624560	-	A	--	CCATG	A	0.818182	AGCCATG	7	1	17	25	9.87127	0.021041	1	0	24	0.291667	0.0384615	ENSG00000143420	ENSA
chr1	150625673	150625674	-	A	--	AGAAA	A	0.917526	AGAGAAA	25	16	79	117	2.30571	0.0236313	1	0	104	0.240385	0.120301	ENSG00000143420	ENSA
chr1	150625689	150625690	-	A	--	ACAGG	A	0.9375	CCACAGG	21	14	82	118	2.15135	0.0428896	1	0	103	0.203883	0.106061	ENSG00000143420	ENSA
chr1	150629445	150629446	-	A	--	AGAAC	A	0.988235	AGAGAAC	21	13	84	122	2.33766	0.0257346	1	0	105	0.2	0.0962963	ENSG00000143420	ENSA
chr1	150965233	150965234	-	A	--	TTAGG	A	1	TATTAGG	9	5	19	42	3.89891	0.0313898	0.743249	0	28	0.321429	0.106383	ENSG00000143418	CERS2
chr1	150965263	150965264	-	A	--	AAATA	A	1	TTAAATA	41	47	108	220	1.77447	0.0238259	0.709977	0	149	0.275168	0.17603	ENSG00000143418	CERS2
chr1	150966140	150966141	-	A	--	TTACT	A	0.992754	CATTACT	5	1	137	245	8.89572	0.0264267	0.720616	0	142	0.0352113	0.00406504	NA	NA
chr1	150966151	150966152	-	A	--	TGACT	A	0.887324	AATGACT	31	33	111	213	1.79981	0.034075	0.743249	0	142	0.21831	0.134146	NA	NA
chr1	150966190	150966191	-	A	--	CAATG	A	0.782609	GCCAATG	37	29	105	216	2.61759	0.000669008	0.243853	0	142	0.260563	0.118367	NA	NA
chr1	150966191	150966192	-	A	--	CCAAT	A	0.77305	AGCCAAT	34	28	108	217	2.4338	0.0015452	0.307214	0	142	0.239437	0.114286	NA	NA
chr1	150966210	150966211	-	A	--	GCAAA	A	0.971429	GAGCAAA	12	7	130	237	3.11549	0.0253148	0.709977	0	142	0.084507	0.0286885	ENSG00000143418	CERS2
chr1	150966590	150966591	-	A	--	CTATC	A	0.968	CTCTATC	8	4	119	228	3.81652	0.0299814	0.743249	0	127	0.0629921	0.0172414	ENSG00000143418	CERS2
chr1	150966828	150966829	-	A	--	AGAAC	A	1	GAAGAAC	3	0	118	228	Inf	0.0409996	0.743249	0	121	0.0247934	0	ENSG00000143418	CERS2
chr1	150966845	150966846	-	A	--	TAACT	A	0.8125	TTTAACT	36	45	84	183	1.74	0.033659	0.743249	0	120	0.3	0.197368	ENSG00000143418	CERS2
chr1	150967129	150967130	-	A	--	ACATC	A	0.971698	TTACATC	15	14	101	211	2.23263	0.0414752	0.743494	0	116	0.12931	0.0622222	ENSG00000143418	CERS2
chr1	150967179	150967180	-	A	--	CCACC	A	0.831858	ATCCACC	25	27	88	197	2.06802	0.0244763	0.709977	0	113	0.221239	0.120536	NA	NA
chr1	150967183	150967184	-	A	--	TCATC	A	0.963303	GATCATC	17	15	96	209	2.46014	0.0178548	0.661839	0	113	0.150442	0.0669643	NA	NA
chr1	150968083	150968084	-	A	--	CCAGG	A	0.962963	AGCCAGG	6	2	103	210	6.08009	0.0203034	0.662739	0	109	0.0550459	0.00943396	ENSG00000143418	CERS2
chr1	150968969	150968970	-	A	--	ATATC	A	0.958763	CTATATC	16	14	90	180	2.27897	0.0426219	0.751726	0	106	0.150943	0.0721649	ENSG00000143418	CERS2
chr1	150974649	150974650	-	A	--	GCAGC	A	0.715789	GAGCAGC	30	27	66	142	2.38216	0.00495173	0.452202	0	96	0.3125	0.159763	ENSG00000143418	CERS2
chr1	150974703	150974704	-	A	--	GGAGC	A	0.902439	GGGGAGC	22	16	64	120	2.56647	0.0102173	0.570205	0	86	0.255814	0.117647	ENSG00000143418	CERS2
chr1	151051198	151051199	-	A	--	CTAGA	A	1	TCCTAGA	9	6	24	61	3.75476	0.0334914	1	0	33	0.272727	0.0895522	ENSG00000197622	CDC42SE1
chr1	151051440	151051441	-	A	--	CTACA	A	0.892857	CCCTACA	9	6	21	55	3.86142	0.0319312	1	0	30	0.3	0.0983607	ENSG00000197622	CDC42SE1
chr1	151052192	151052193	-	A	--	TTATG	A	1	AGTTATG	5	2	20	46	5.59878	0.0422943	1	0	25	0.2	0.0416667	ENSG00000197622	CDC42SE1
chr1	151052439	151052440	-	A	--	GGAGT	A	1	TAGGAGT	4	1	18	47	10.0595	0.0311868	1	0	22	0.181818	0.0208333	ENSG00000197622	CDC42SE1
chr1	151053117	151053118	-	A	--	TGACT	A	0.65	AGTGACT	18	5	22	68	10.8423	3.19298e-06	0.00678509	0	40	0.45	0.0684932	ENSG00000197622	CDC42SE1
chr1	151168198	151168199	+	A	--	TCAAA	A	0.956522	TCAAACT	5	0	21	41	Inf	0.00681118	1	0	26	0.192308	0	ENSG00000163156	SCNM1
chr1	151176735	151176736	-	A	--	CCACT	A	0.974359	GCCCACT	6	0	34	61	Inf	0.00302869	1	0	40	0.15	0	ENSG00000163159	VPS72
chr1	151176768	151176769	-	A	--	ACAAG	A	0.923077	TTACAAG	4	0	36	61	Inf	0.0223835	1	0	40	0.1	0	ENSG00000163159	VPS72
chr1	151178096	151178097	-	A	--	GAAGC	A	0.969697	AAGAAGC	5	1	31	59	9.30018	0.0265006	1	0	36	0.138889	0.0166667	ENSG00000163159	VPS72
chr1	151236625	151236626	+	A	--	CAACG	A	0.904762	CAACGAG	3	0	18	39	Inf	0.0388662	1	0	21	0.142857	0	ENSG00000143398	PIP5K1A
chr1	151247911	151247912	+	A	--	TGATC	A	0.962963	TGATCCC	5	0	24	47	Inf	0.00642793	1	0	29	0.172414	0	ENSG00000143398	PIP5K1A
chr1	151248053	151248054	+	A	--	TGAAT	A	0.962963	TGAATGG	5	1	26	45	8.4252	0.0360709	1	0	31	0.16129	0.0217391	ENSG00000143398	PIP5K1A
chr1	151248253	151248254	+	A	--	TAATT	A	0.96875	TAATTTC	6	0	26	49	Inf	0.00279223	0.846047	0	32	0.1875	0	NA	NA
chr1	151248266	151248267	+	A	--	ACAGA	A	0.65625	ACAGACT	12	8	20	42	3.10267	0.0360101	1	0	32	0.375	0.16	NA	NA
chr1	151248371	151248372	+	A	--	CCACC	A	0.870968	CCACCTC	5	1	27	48	8.6613	0.0331966	1	0	32	0.15625	0.0204082	ENSG00000143398	PIP5K1A
chr1	151248676	151248677	+	A	--	TCATA	A	0.814815	TCATAGC	15	11	18	42	3.13563	0.0285723	1	0	33	0.454545	0.207547	ENSG00000143398	PIP5K1A
chr1	151265198	151265199	+	A	--	AGAAA	A	0.974359	AGAAAGT	13	9	76	134	2.53598	0.0406341	1	0	89	0.146067	0.0629371	ENSG00000159352	PSMD4
chr1	151265562	151265563	+	A	--	TGACT	A	0.989011	TGACTTT	5	1	86	151	8.70687	0.028786	1	0	91	0.0549451	0.00657895	ENSG00000159352	PSMD4
chr1	151266327	151266328	+	A	--	TGAAG	A	0.988889	TGAAGAT	9	2	85	158	8.29628	0.00263486	0.846047	0	94	0.0957447	0.0125	NA	NA
chr1	151266333	151266334	+	A	--	TGACC	A	0.978495	TGACCAT	3	0	91	160	Inf	0.0496642	1	0	94	0.0319149	0	NA	NA
chr1	151266545	151266546	+	A	--	ACATT	A	0.965517	ACATTGA	15	8	81	155	3.56896	0.00564425	1	0	96	0.15625	0.0490798	ENSG00000159352	PSMD4
chr1	151267317	151267318	+	A	--	GGACA	A	0.958333	GGACAAG	7	1	92	164	12.3726	0.00499742	1	0	99	0.0707071	0.00606061	ENSG00000159352	PSMD4
chr1	151267398	151267399	+	A	--	GAATA	A	1	GAATATA	13	8	86	157	2.95361	0.0196189	1	0	99	0.131313	0.0484848	ENSG00000159352	PSMD4
chr1	151364366	151364367	-	A	--	TCACT	A	0.842975	GCTCACT	73	159	97	331	1.56565	0.0153779	0.524131	0	170	0.429412	0.32449	ENSG00000143416	SELENBP1
chr1	151364527	151364528	-	A	--	TCACC	A	0.711538	CATCACC	72	160	99	339	1.53994	0.019871	0.56743	0	171	0.421053	0.320641	ENSG00000143416	SELENBP1
chr1	151364542	151364543	-	A	--	TGAAC	A	0.988235	TTTGAAC	4	1	167	496	11.8283	0.0167051	0.528574	0	171	0.0233918	0.00201207	ENSG00000143416	SELENBP1
chr1	151364678	151364679	-	A	--	TGATG	A	0.994012	GTTGATG	4	0	165	491	Inf	0.00418601	0.285346	0	169	0.0236686	0	ENSG00000143416	SELENBP1
chr1	151365041	151365042	-	A	--	GGAAA	A	0.965217	AGGGAAA	51	99	111	373	1.72956	0.00988462	0.414647	0	162	0.314815	0.209746	ENSG00000143416	SELENBP1
chr1	151365824	151365825	-	A	--	AGAAG	A	1	GGAGAAG	40	75	115	359	1.66332	0.0249725	0.56743	0	155	0.258065	0.172811	ENSG00000143416	SELENBP1
chr1	151366293	151366294	-	A	--	CCAGC	A	0.926667	ATCCAGC	24	40	127	384	1.8122	0.0351383	0.632276	0	151	0.15894	0.0943396	ENSG00000143416	SELENBP1
chr1	151366795	151366796	-	A	--	CAATG	A	0.944056	CACAATG	16	23	132	389	2.04714	0.0385824	0.64409	0	148	0.108108	0.0558252	NA	NA
chr1	151366796	151366797	-	A	--	ACAAT	A	0.934783	ACACAAT	25	37	123	375	2.05703	0.0137443	0.499683	0	148	0.168919	0.0898058	NA	NA
chr1	151369089	151369090	-	A	--	GCACC	A	0.88172	GCGCACC	48	96	76	272	1.78728	0.00875985	0.395384	0	124	0.387097	0.26087	ENSG00000143416	SELENBP1
chr1	151369714	151369715	-	A	--	GAAAG	A	0.983471	ATGAAAG	8	7	117	345	3.35961	0.0308164	0.632276	0	125	0.064	0.0198864	ENSG00000143416	SELENBP1
chr1	151399640	151399641	+	A	--	CCAGG	A	1	CCAGGAC	26	24	241	441	1.98045	0.0221452	0.359545	0	267	0.0973783	0.0516129	ENSG00000159377	PSMB4
chr1	151400514	151400515	+	A	--	CCATG	A	0.992481	CCATGTA	43	48	253	459	1.6243	0.0373129	0.444831	0	296	0.14527	0.0946746	ENSG00000159377	PSMB4
chr1	151401329	151401330	+	A	--	CTACC	A	0.886447	CTACCGA	70	88	241	439	1.44826	0.0441611	0.467588	0	311	0.22508	0.166983	NA	NA
chr1	151401333	151401334	+	A	--	CGAGA	A	0.885621	CGAGATG	46	52	265	476	1.58813	0.0346416	0.435693	0	311	0.14791	0.0984848	NA	NA
chr1	151401349	151401350	+	A	--	ACAAC	A	0.958491	ACAACCG	66	68	245	460	1.82102	0.0017631	0.113342	0	311	0.212219	0.128788	NA	NA
chr1	151401350	151401351	+	A	--	CAACC	A	0.953947	CAACCGG	22	18	289	510	2.15481	0.0189291	0.334043	0	311	0.0707395	0.0340909	NA	NA
chr1	151401567	151401568	+	A	--	AAAGG	A	0.94586	AAAGGTG	25	14	292	518	3.16327	0.000589972	0.0930246	0	317	0.0788644	0.0263158	ENSG00000159377	PSMB4
chr1	151401611	151401612	+	A	--	GGATA	A	1	GGATATT	86	95	231	440	1.72322	0.00175795	0.113342	0	317	0.271293	0.17757	ENSG00000159377	PSMB4
chr1	151759658	151759659	-	A	--	ATATG	A	0.975	GAATATG	8	0	39	33	Inf	0.0182536	1	0	47	0.170213	0	ENSG00000143436	MRPL9
chr1	151759855	151759856	-	A	--	GAAGT	A	0.980392	GGGAAGT	6	0	48	39	Inf	0.0381633	1	0	54	0.111111	0	ENSG00000143436	MRPL9
chr1	151759996	151759997	-	A	--	AAATG	A	1	AGAAATG	6	0	47	37	Inf	0.0406066	1	0	53	0.113208	0	ENSG00000143436	MRPL9
chr1	151760150	151760151	-	A	--	CTATG	A	0.977273	GCCTATG	11	1	39	33	9.12499	0.0229657	1	0	50	0.22	0.0294118	ENSG00000143436	MRPL9
chr1	152032560	152032561	-	A	--	TCATG	A	0.940397	CCTCATG	51	67	122	361	2.24903	0.000173212	0.0309471	0	173	0.294798	0.156542	ENSG00000163191	S100A11
chr1	152032671	152032672	-	A	--	GAAGC	A	0.975155	CAGAAGC	20	28	154	404	1.87179	0.0459845	0.569401	0	174	0.114943	0.0648148	ENSG00000163191	S100A11
chr1	152032797	152032798	-	A	--	TGACC	A	0.952096	CTTGACC	20	27	154	406	1.95055	0.042394	0.568184	0	174	0.114943	0.0623557	ENSG00000163191	S100A11
chr1	152032821	152032822	-	A	--	GAACC	A	0.91716	CAGAACC	21	29	150	393	1.89506	0.0488665	0.569401	0	171	0.122807	0.0687204	NA	NA
chr1	152032822	152032823	-	A	--	AGAAC	A	0.982456	GCAGAAC	3	0	168	422	Inf	0.0236792	0.409422	0	171	0.0175439	0	NA	NA
chr1	152036960	152036961	-	A	--	TCAGC	A	0.876033	TCTCAGC	24	35	99	292	2.01903	0.0182791	0.409422	0	123	0.195122	0.107034	ENSG00000163191	S100A11
chr1	152036990	152036991	-	A	--	CCAGA	A	1	CTCCAGA	7	4	57	161	4.90133	0.012423	0.409422	0	64	0.109375	0.0242424	ENSG00000163191	S100A11
chr1	153638369	153638370	+	A	--	CTAGC	A	0.888889	CTAGCCA	6	0	24	29	Inf	0.0237207	1	0	30	0.2	0	ENSG00000160679	CHTOP
chr1	153646119	153646120	+	A	--	ATAGC	A	0.954545	ATAGCCA	6	0	17	20	Inf	0.0229161	1	0	23	0.26087	0	ENSG00000160679	CHTOP
chr1	153659498	153659499	+	A	--	CTATG	A	0.929825	CTATGTT	9	4	50	78	3.47833	0.0428877	1	0	59	0.152542	0.0487805	ENSG00000143553	SNAPIN
chr1	153661328	153661329	+	A	--	ACAAG	A	0.90625	ACAAGTA	10	4	56	82	3.62964	0.0445061	1	0	66	0.151515	0.0465116	ENSG00000143553	SNAPIN
chr1	153661404	153661405	+	A	--	ACATT	A	0.970588	ACATTAA	4	0	65	86	Inf	0.0373757	1	0	69	0.057971	0	ENSG00000143553	SNAPIN
chr1	153662312	153662313	-	A	--	ACATT	A	0.978022	AGACATT	42	26	174	225	2.08556	0.00584372	0.359038	0	216	0.194444	0.103586	ENSG00000143621	ILF2
chr1	153662432	153662433	-	A	--	TCAAG	A	0.936275	CCTCAAG	66	56	144	191	1.56166	0.0435939	0.505373	0	210	0.314286	0.226721	NA	NA
chr1	153662437	153662438	-	A	--	CCACC	A	0.9125	AACCACC	65	52	145	194	1.67046	0.0181687	0.407553	0	210	0.309524	0.211382	NA	NA
chr1	153662440	153662441	-	A	--	GAACC	A	0.543269	AAGAACC	113	102	97	143	1.63147	0.0109872	0.407553	0	210	0.538095	0.416327	NA	NA
chr1	153663041	153663042	-	A	--	ACACA	A	0.796703	ACACACA	49	37	143	187	1.72945	0.0286512	0.442309	0	192	0.255208	0.165179	NA	NA
chr1	153663043	153663044	-	A	--	ACACA	A	0.923529	GTACACA	38	23	154	201	2.15241	0.00795667	0.392343	0	192	0.197917	0.102679	NA	NA
chr1	153663253	153663254	-	A	--	CAACC	A	0.97076	AACAACC	20	11	166	207	2.2627	0.038789	0.504914	0	186	0.107527	0.0504587	ENSG00000143621	ILF2
chr1	153668030	153668031	-	A	--	TAATC	A	0.954839	GATAATC	20	11	148	187	2.29211	0.0376118	0.493776	0	168	0.119048	0.0555556	NA	NA
chr1	153668031	153668032	-	A	--	ATAAT	A	0.969512	TGATAAT	11	3	157	195	4.53687	0.0142375	0.407553	0	168	0.0654762	0.0151515	NA	NA
chr1	153669855	153669856	-	A	--	ATATC	A	0.975207	ACATATC	49	40	91	127	1.70662	0.043059	0.505373	0	140	0.35	0.239521	ENSG00000143621	ILF2
chr1	153959295	153959296	-	A	--	TGATA	A	0.947368	GATGATA	5	1	54	117	10.6847	0.0162186	1	0	59	0.0847458	0.00847458	ENSG00000143570	SLC39A1
chr1	153959371	153959372	-	A	--	GGAAG	A	0.931818	GAGGAAG	19	18	40	101	2.64916	0.0108194	1	0	59	0.322034	0.151261	ENSG00000143570	SLC39A1
chr1	153959397	153959398	-	A	--	GAAAT	A	0.982456	CAGAAAT	5	2	54	116	5.3148	0.0419949	1	0	59	0.0847458	0.0169492	NA	NA
chr1	153959398	153959399	-	A	--	AGAAA	A	0.982456	GCAGAAA	3	0	56	118	Inf	0.0357792	1	0	59	0.0508475	0	NA	NA
chr1	153959594	153959595	-	A	--	CCAAA	A	1	CGCCAAA	7	4	50	110	3.81605	0.0434935	1	0	57	0.122807	0.0350877	ENSG00000143570	SLC39A1
chr1	153959633	153959634	-	A	--	ATACC	A	0.928571	TCATACC	15	14	42	100	2.53572	0.0298516	1	0	57	0.263158	0.122807	ENSG00000143570	SLC39A1
chr1	153959833	153959834	-	A	--	ACACT	A	0.888889	AGACACT	11	7	46	98	3.3205	0.0191588	1	0	57	0.192982	0.0666667	ENSG00000143570	SLC39A1
chr1	153960020	153960021	-	A	--	GAATA	A	0.979592	GGGAATA	4	1	48	101	8.29731	0.0446941	1	0	52	0.0769231	0.00980392	ENSG00000143570	SLC39A1
chr1	153960240	153960241	-	A	--	GCATG	A	0.911765	GGGCATG	12	11	31	80	2.79087	0.0290334	1	0	43	0.27907	0.120879	ENSG00000143570	SLC39A1
chr1	153960362	153960363	-	A	--	ACAGG	A	1	GCACAGG	7	4	35	85	4.19677	0.0370914	1	0	42	0.166667	0.0449438	ENSG00000143570	SLC39A1
chr1	153960556	153960557	-	A	--	CCAGC	A	0.97561	CCCCAGC	7	3	34	81	5.47341	0.0141278	1	0	41	0.170732	0.0357143	ENSG00000143570	SLC39A1
chr1	153960590	153960591	-	A	--	TGATG	A	0.925	CATGATG	3	0	37	83	Inf	0.0326481	1	0	40	0.075	0	ENSG00000143570	SLC39A1
chr1	153968629	153968630	+	A	--	CCAGA	A	1	CCAGAGG	3	0	33	87	Inf	0.0235939	1	0	36	0.0833333	0	ENSG00000143578	CREB3L4
chr1	153973432	153973433	+	A	--	CAACA	A	0.925	CAACAAA	5	3	37	107	4.75948	0.0372245	1	0	42	0.119048	0.0272727	ENSG00000143578	CREB3L4
chr1	153973897	153973898	+	A	--	ACAAG	A	0.931818	ACAAGGA	7	3	39	111	6.54752	0.00645593	0.947784	0	46	0.152174	0.0263158	NA	NA
chr1	153973905	153973906	+	A	--	GTAAC	A	1	GTAACAG	6	3	40	112	5.5288	0.0168928	1	0	46	0.130435	0.026087	NA	NA
chr1	153974250	153974251	+	A	--	TGAGA	A	0.939394	TGAGAGG	20	23	31	94	2.61995	0.0118326	1	0	51	0.392157	0.196581	ENSG00000143578	CREB3L4
chr1	153974538	153974539	-	A	--	TAATG	A	0.993865	ATTAATG	10	6	159	356	3.72117	0.0121465	0.571917	0	169	0.0591716	0.0165746	ENSG00000143543	JTB
chr1	153974634	153974635	-	A	--	TCAGA	A	0.884146	TCTCAGA	29	35	141	327	1.91909	0.0214774	0.727716	0	170	0.170588	0.0966851	ENSG00000143543	JTB
chr1	153974681	153974682	-	A	--	ATATA	A	0.951724	CCATATA	38	37	132	325	2.52378	0.000283055	0.0697732	0	170	0.223529	0.10221	ENSG00000143543	JTB
chr1	153975837	153975838	-	A	--	AAATG	A	0.972973	AGAAATG	22	25	144	326	1.98939	0.0322177	0.752013	0	166	0.13253	0.0712251	NA	NA
chr1	153975838	153975839	-	A	--	GAAAT	A	0.97561	GAGAAAT	12	11	154	340	2.40399	0.0412217	0.76035	0	166	0.0722892	0.031339	NA	NA
chr1	153975857	153975858	-	A	--	ACATG	A	0.934959	TCACATG	53	80	113	270	1.58155	0.031319	0.752013	0	166	0.319277	0.228571	ENSG00000143543	JTB
chr1	153975891	153975892	-	A	--	TGAGT	A	0.986667	CCTGAGT	20	22	146	327	2.0331	0.0374011	0.758868	0	166	0.120482	0.0630372	ENSG00000143543	JTB
chr1	153977477	153977478	-	A	--	AGAAG	A	1	GCAGAAG	10	8	141	304	2.68866	0.0416419	0.76035	0	151	0.0662252	0.025641	ENSG00000143543	JTB
chr1	153977618	153977619	-	A	--	ACACC	A	0.91129	GAACACC	22	17	111	262	3.04508	0.00110978	0.143002	0	133	0.165414	0.0609319	NA	NA
chr1	153977620	153977621	-	A	--	GAACA	A	0.942149	GGGAACA	15	7	113	263	4.96476	0.00054531	0.100814	0	128	0.117188	0.0259259	NA	NA
chr1	153982165	153982166	-	A	--	CAACA	A	0.862069	GGCAACA	6	0	25	31	Inf	0.023954	0.738083	0	31	0.193548	0	ENSG00000143545	RAB13
chr1	153984760	153984761	-	A	--	GCACT	A	0.724138	CCGCACT	12	2	21	34	9.40741	0.00210242	0.222105	0	33	0.363636	0.0555556	ENSG00000143545	RAB13
chr1	153990914	153990915	+	A	--	GGACA	A	0.833333	GGACATT	4	0	20	37	Inf	0.020362	0.178597	0	24	0.166667	0	ENSG00000177954	RPS27
chr1	153991145	153991146	+	A	--	AGAAG	A	0.997859	AGAAGAG	27	23	927	1432	1.8129	0.040672	0.281584	0	954	0.0283019	0.0158076	ENSG00000177954	RPS27
chr1	153991184	153991185	+	A	--	GCAGA	A	0.995803	GCAGAGC	6	1	948	1460	9.23215	0.0174605	0.166508	0	954	0.00628931	0.000684463	ENSG00000177954	RPS27
chr1	154156376	154156377	-	A	--	GAACC	A	0.869863	AAGAACC	29	31	119	238	1.86805	0.0288551	0.939205	0	148	0.195946	0.115242	ENSG00000143549	TPM3
chr1	154156835	154156836	-	A	--	AGAAG	A	0.971429	AAAGAAG	9	5	134	254	3.4008	0.0420736	0.988985	0	143	0.0629371	0.019305	ENSG00000143549	TPM3
chr1	154157123	154157124	-	A	--	AAAGT	A	0.985714	ACAAAGT	58	80	69	158	1.65783	0.0310931	0.97386	0	127	0.456693	0.336134	ENSG00000143549	TPM3
chr1	154157143	154157144	-	A	--	GAAAC	A	0.991935	GGGAAAC	3	0	122	237	Inf	0.0405246	0.988985	0	125	0.024	0	ENSG00000143549	TPM3
chr1	154157300	154157301	-	A	--	ATAAT	A	0.982456	AAATAAT	10	7	112	223	2.83523	0.0385592	0.988985	0	122	0.0819672	0.0304348	NA	NA
chr1	154157309	154157310	-	A	--	ACATT	A	0.981132	AAACATT	20	20	102	209	2.04458	0.0354299	0.988985	0	122	0.163934	0.0873362	NA	NA
chr1	154157578	154157579	-	A	--	CCAGC	A	0.881356	GGCCAGC	22	18	96	194	2.46263	0.00838232	0.73235	0	118	0.186441	0.0849057	ENSG00000143549	TPM3
chr1	154157718	154157719	-	A	--	ATAAA	A	1	AGATAAA	3	0	108	206	Inf	0.0421779	0.988985	0	111	0.027027	0	ENSG00000143549	TPM3
chr1	154172075	154172076	-	A	--	TTAGA	A	0.941176	GATTAGA	13	9	91	187	2.95652	0.0185091	0.910667	0	104	0.125	0.0459184	NA	NA
chr1	154172086	154172087	-	A	--	GGATG	A	1	ATGGATG	4	0	99	195	Inf	0.0137301	0.892528	0	103	0.038835	0	NA	NA
chr1	154172090	154172091	-	A	--	AGATG	A	1	AGAGATG	7	3	95	192	4.68937	0.0351745	0.988985	0	102	0.0686275	0.0153846	NA	NA
chr1	154176223	154176224	-	A	--	TGAAC	A	0.958904	CTTGAAC	5	1	69	143	10.25	0.0180104	0.910667	0	74	0.0675676	0.00694444	ENSG00000143549	TPM3
chr1	1541858	1541859	-	A	--	ATATT	A	0.970588	GGATATT	25	32	64	167	2.03315	0.0245382	1	0	89	0.280899	0.160804	ENSG00000160075	SSU72
chr1	154206827	154206828	-	A	--	ATAAT	A	0.963636	ATATAAT	25	58	50	335	2.87983	0.000397261	0.122501	0	75	0.333333	0.147583	ENSG00000143612	C1orf43
chr1	154206968	154206969	-	A	--	GAAGT	A	0.969697	GGGAAGT	12	24	63	378	2.99079	0.00668957	0.70079	0	75	0.16	0.0597015	ENSG00000143612	C1orf43
chr1	154219902	154219903	-	A	--	GCAAA	A	0.953488	AGGCAAA	3	2	41	210	7.58808	0.0370144	0.988985	0	44	0.0681818	0.00943396	ENSG00000143612	C1orf43
chr1	154249292	154249293	+	A	--	GTACT	A	1	GTACTAC	5	1	23	50	10.538	0.0193876	1	0	28	0.178571	0.0196078	ENSG00000143569	UBAP2L
chr1	154251104	154251105	+	A	--	CCATC	A	1	CCATCTT	4	0	28	52	Inf	0.0186369	1	0	32	0.125	0	ENSG00000143569	UBAP2L
chr1	154255696	154255697	+	A	--	GCAGC	A	0.837838	GCAGCAG	7	3	31	66	4.88713	0.0320942	1	0	38	0.184211	0.0434783	ENSG00000143569	UBAP2L
chr1	154261050	154261051	+	A	--	ATACT	A	0.97619	ATACTAT	12	7	39	73	3.17848	0.0236136	1	0	51	0.235294	0.0875	ENSG00000143569	UBAP2L
chr1	154263477	154263478	+	A	--	TCAAT	A	0.962963	TCAATAA	3	0	26	53	Inf	0.0412602	1	0	29	0.103448	0	ENSG00000143569	UBAP2L
chr1	154272648	154272649	+	A	--	TCACA	A	0.896552	TCACAGG	11	9	26	64	2.9752	0.0359241	1	0	37	0.297297	0.123288	ENSG00000143575	HAX1
chr1	154272723	154272724	+	A	--	GAATG	A	1	GAATGAG	3	0	78	192	Inf	0.0254391	1	0	81	0.037037	0	ENSG00000143575	HAX1
chr1	154273488	154273489	+	A	--	CCAGG	A	0.971831	CCAGGAG	18	21	66	200	2.58807	0.00733704	1	0	84	0.214286	0.0950226	ENSG00000143575	HAX1
chr1	154273576	154273577	+	A	--	GGACC	A	0.939024	GGACCTT	14	18	69	207	2.32601	0.0338713	1	0	83	0.168675	0.08	ENSG00000143575	HAX1
chr1	154275454	154275455	+	A	--	CGACA	A	0.963855	CGACACG	21	32	80	228	1.86683	0.0473465	1	0	101	0.207921	0.123077	ENSG00000143575	HAX1
chr1	154275808	154275809	+	A	--	ATAGT	A	0.896907	ATAGTGA	15	20	84	242	2.15554	0.0445224	1	0	99	0.151515	0.0763359	ENSG00000143575	HAX1
chr1	154550231	154550232	-	A	--	TGACT	A	0.954545	ACTGACT	5	0	41	74	Inf	0.00719261	1	0	46	0.108696	0	ENSG00000160714	UBE2Q1
chr1	154550362	154550363	-	A	--	TCACG	A	0.97619	TCTCACG	7	2	38	70	6.34366	0.0263364	1	0	45	0.155556	0.0277778	ENSG00000160714	UBE2Q1
chr1	154550985	154550986	-	A	--	CAAGA	A	1	GACAAGA	4	0	41	70	Inf	0.0215518	1	0	45	0.0888889	0	ENSG00000160714	UBE2Q1
chr1	154552131	154552132	-	A	--	AAAGA	A	1	AGAAAGA	7	3	35	63	4.14197	0.0446658	1	0	42	0.166667	0.0454545	ENSG00000160714	UBE2Q1
chr1	154552762	154552763	-	A	--	ATATA	A	0.894737	GGATATA	8	1	34	63	14.4845	0.0024361	0.543952	0	42	0.190476	0.015625	ENSG00000160714	UBE2Q1
chr1	154553168	154553169	-	A	--	ACACA	A	0.894737	GGACACA	6	0	32	63	Inf	0.00217833	0.543952	0	38	0.157895	0	ENSG00000160714	UBE2Q1
chr1	154582155	154582156	-	A	--	CCAGT	A	0.984127	GTCCAGT	10	3	53	73	4.54307	0.0200628	1	0	63	0.15873	0.0394737	ENSG00000160710	ADAR
chr1	154582452	154582453	-	A	--	GGAGG	A	1	GAGGAGG	19	10	39	69	3.33028	0.0058303	0.93615	0	58	0.327586	0.126582	ENSG00000160710	ADAR
chr1	154583563	154583564	-	A	--	TTATA	A	0.46875	CTTTATA	28	31	13	34	2.34298	0.0458171	1	0	41	0.682927	0.476923	ENSG00000160710	ADAR
chr1	154584911	154584912	-	A	--	CTACG	A	1	GACTACG	5	0	21	43	Inf	0.00585309	0.93615	0	26	0.192308	0	ENSG00000160710	ADAR
chr1	154924943	154924944	-	A	--	GAAGA	A	0.96	GGGAAGA	10	2	71	112	7.8108	0.00426922	0.468755	0	81	0.123457	0.0175439	ENSG00000163344	PMVK
chr1	154924991	154924992	-	A	--	ATATT	A	0.956522	GGATATT	15	5	65	107	4.89703	0.00175825	0.31884	0	80	0.1875	0.0446429	ENSG00000163344	PMVK
chr1	154925228	154925229	-	A	--	CAACT	A	0.838235	GACAACT	18	11	57	89	2.54092	0.0251834	0.896035	0	75	0.24	0.11	ENSG00000163344	PMVK
chr1	154929139	154929140	-	A	--	CCAGC	A	0.866667	CACCAGC	9	4	51	90	3.93362	0.0338502	0.9893	0	60	0.15	0.0425532	NA	NA
chr1	154929142	154929143	-	A	--	ACACC	A	0.860465	GGACACC	24	23	36	71	2.04795	0.0492501	1	0	60	0.4	0.244681	NA	NA
chr1	154963520	154963521	-	A	--	AGAAG	A	0.962963	CAAGAAG	3	0	26	63	Inf	0.029097	1	0	29	0.103448	0	ENSG00000160691	SHC1
chr1	154963575	154963576	-	A	--	ACAGA	A	0.964286	GTACAGA	3	0	26	63	Inf	0.029097	1	0	29	0.103448	0	ENSG00000160691	SHC1
chr1	154963635	154963636	-	A	--	TCAAA	A	0.730769	AGTCAAA	10	7	18	54	4.20441	0.0175939	1	0	28	0.357143	0.114754	ENSG00000160691	SHC1
chr1	154966352	154966353	-	A	--	CAATG	A	0.863636	CCCAATG	4	1	19	47	9.55003	0.0352298	1	0	23	0.173913	0.0208333	ENSG00000160691	SHC1
chr1	154978962	154978963	+	A	--	CCAGC	A	0.973333	CCAGCCA	4	0	72	99	Inf	0.0339835	1	0	76	0.0526316	0	ENSG00000173207	CKS1B
chr1	154978983	154978984	+	A	--	GGACC	A	0.915493	GGACCCA	15	7	62	92	3.15858	0.0202341	0.997056	0	77	0.194805	0.0707071	ENSG00000173207	CKS1B
chr1	154984063	154984064	+	A	--	TTAAG	A	0.896552	TTAAGGT	16	13	25	51	2.48752	0.0453761	1	0	41	0.390244	0.203125	ENSG00000160688	FLAD1
chr1	154988266	154988267	+	A	--	GCATC	A	0.948718	GCATCGG	8	1	34	67	15.4025	0.00182454	0.515076	0	42	0.190476	0.0147059	ENSG00000160688	FLAD1
chr1	154988370	154988371	+	A	--	GGAGG	A	0.941176	GGAGGGG	17	10	29	59	3.41855	0.00712812	0.821298	0	46	0.369565	0.144928	ENSG00000160688	FLAD1
chr1	154988500	154988501	+	A	--	GCATT	A	0.960784	GCATTCC	5	0	46	71	Inf	0.0113323	0.895845	0	51	0.0980392	0	ENSG00000160688	FLAD1
chr1	154988646	154988647	+	A	--	GGACG	A	0.734694	GGACGTA	17	11	36	64	2.72473	0.0289637	0.997056	0	53	0.320755	0.146667	ENSG00000160688	FLAD1
chr1	154988758	154988759	+	A	--	TGACT	A	0.9375	TGACTGC	9	3	45	72	4.74186	0.0276631	0.997056	0	54	0.166667	0.04	ENSG00000160688	FLAD1
chr1	155016833	155016834	+	A	--	CAATT	A	0.869565	CAATTCC	6	2	18	45	7.26141	0.0152739	0.950315	0	24	0.25	0.0425532	ENSG00000160685	ZBTB7B
chr1	155017296	155017297	+	A	--	TCATG	A	0.961538	TCATGGG	6	1	24	61	14.7723	0.00443463	0.73831	0	30	0.2	0.016129	ENSG00000160685	ZBTB7B
chr1	155018217	155018218	+	A	--	GTAGC	A	0.877551	GTAGCGG	11	7	43	86	3.11648	0.0347013	1	0	54	0.203704	0.0752688	ENSG00000160685	ZBTB7B
chr1	155018410	155018411	+	A	--	CCAGT	A	0.754717	CCAGTCA	17	6	39	90	6.449	0.000111737	0.145102	0	56	0.303571	0.0625	ENSG00000160685	ZBTB7B
chr1	155018476	155018477	+	A	--	CCACC	A	0.488889	CCACCTC	35	30	21	64	3.52316	0.00033399	0.197145	0	56	0.625	0.319149	ENSG00000160685	ZBTB7B
chr1	155057007	155057008	+	A	--	CCACA	A	0.93617	CCACAGC	10	7	86	217	3.58799	0.0125986	0.898929	0	96	0.104167	0.03125	ENSG00000143537	ADAM15
chr1	155057260	155057261	+	A	--	GCAGC	A	0.980392	GCAGCTG	3	0	99	232	Inf	0.0278993	0.997056	0	102	0.0294118	0	ENSG00000143537	ADAM15
chr1	155058354	155058355	+	A	--	TGAAC	A	0.981481	TGAACTG	7	5	105	267	3.54658	0.0458622	1	0	112	0.0625	0.0183824	ENSG00000143537	ADAM15
chr1	155060221	155060222	+	A	--	CCACA	A	0.943925	CCACAGG	23	29	93	258	2.19544	0.013063	0.921938	0	116	0.198276	0.101045	ENSG00000143537	ADAM15
chr1	155060329	155060330	+	A	--	CCACC	A	0.94382	CCACCTG	44	70	74	225	1.90803	0.00719233	0.821298	0	118	0.372881	0.237288	ENSG00000143537	ADAM15
chr1	155062478	155062479	+	A	--	CGACA	A	0.951613	CGACAGT	13	12	114	303	2.87143	0.0118387	0.895845	0	127	0.102362	0.0380952	ENSG00000143537	ADAM15
chr1	155086674	155086675	+	A	--	ATACA	A	0.857143	ATACATC	9	5	17	43	4.44767	0.0263753	0.997056	0	26	0.346154	0.104167	ENSG00000143590	EFNA3
chr1	155086821	155086822	+	A	--	GGACT	A	1	GGACTCC	5	2	21	47	5.45529	0.0449894	1	0	26	0.192308	0.0408163	ENSG00000143590	EFNA3
chr1	155087163	155087164	+	A	--	ACAGA	A	0.83871	ACAGACT	5	1	26	51	9.54413	0.0253589	0.997056	0	31	0.16129	0.0192308	ENSG00000143590	EFNA3
chr1	155087339	155087340	+	A	--	GCAAC	A	0.892857	GCAACGC	6	2	25	51	5.98095	0.0469817	1	0	31	0.193548	0.0377358	ENSG00000143590	EFNA3
chr1	155131454	155131455	+	A	--	GTACC	A	0.931034	GTACCTG	4	0	26	44	Inf	0.0238175	1	0	30	0.133333	0	ENSG00000169242	EFNA1
chr1	155133976	155133977	+	A	--	CTACA	A	0.92	CTACATA	11	6	23	43	3.37375	0.0307939	1	0	34	0.323529	0.122449	ENSG00000169242	EFNA1
chr1	155134042	155134043	+	A	--	CCACT	A	0.961538	CCACTTC	9	4	25	45	3.9785	0.0326925	1	0	34	0.264706	0.0816327	ENSG00000169242	EFNA1
chr1	155134225	155134226	+	A	--	TTAAG	A	0.9375	TTAAGGT	4	0	30	50	Inf	0.0240352	1	0	34	0.117647	0	NA	NA
chr1	155134226	155134227	+	A	--	TAAGG	A	0.909091	TAAGGTT	6	1	28	49	10.2311	0.0160342	0.888269	0	34	0.176471	0.02	NA	NA
chr1	155134618	155134619	+	A	--	CCATC	A	0.942857	CCATCCT	7	2	31	58	6.42085	0.025557	1	0	38	0.184211	0.0333333	ENSG00000169242	EFNA1
chr1	155134797	155134798	+	A	--	ACAAC	A	1	ACAACTG	8	2	29	58	7.82441	0.00605486	0.68866	0	37	0.216216	0.0333333	ENSG00000169242	EFNA1
chr1	155138044	155138045	+	A	--	TCACC	A	0.511628	TCACCTC	38	61	22	77	2.17166	0.01996	1	0	60	0.633333	0.442029	ENSG00000169241	SLC50A1
chr1	155139959	155139960	-	A	--	ACAGC	A	0.924242	TGACAGC	6	3	60	159	5.25459	0.0190057	0.909557	0	66	0.0909091	0.0185185	ENSG00000179085	DPM3
chr1	155140109	155140110	-	A	--	CTACT	A	0.921569	GCCTACT	20	21	45	141	2.96761	0.00363627	0.440011	0	65	0.307692	0.12963	ENSG00000179085	DPM3
chr1	155169478	155169479	-	A	--	ACACC	A	0.850394	TCACACC	33	28	105	187	2.09439	0.00955541	0.519452	0	138	0.23913	0.130233	NA	NA
chr1	155169480	155169481	-	A	--	TCACA	A	0.923077	CCTCACA	37	38	101	177	1.70374	0.0458845	0.852659	0	138	0.268116	0.176744	NA	NA
chr1	155169496	155169497	-	A	--	GCAGC	A	0.948148	AGGCAGC	11	4	127	211	4.54904	0.0120294	0.519452	0	138	0.0797101	0.0186047	ENSG00000163463	KRTCAP2
chr1	155169525	155169526	-	A	--	TCAAC	A	0.984252	CATCAAC	14	8	124	207	2.91214	0.0222929	0.738112	0	138	0.101449	0.0372093	ENSG00000163463	KRTCAP2
chr1	155169811	155169812	-	A	--	CCACC	A	0.820896	ATCCACC	37	33	100	180	2.01398	0.0095591	0.519452	0	137	0.270073	0.15493	ENSG00000163463	KRTCAP2
chr1	155173223	155173224	-	A	--	TGATG	A	0.976471	CATGATG	4	0	81	104	Inf	0.0393202	0.848959	0	85	0.0470588	0	ENSG00000163463	KRTCAP2
chr1	155210609	155210610	+	A	--	TCACC	A	0.73913	TCACCCA	20	17	27	56	2.421	0.0420024	0.893748	0	47	0.425532	0.232877	ENSG00000173171	MTX1
chr1	155212171	155212172	+	A	--	ACACC	A	1	ACACCCT	10	6	34	67	3.24826	0.0488387	0.893748	0	44	0.227273	0.0821918	ENSG00000173171	MTX1
chr1	155213337	155213338	+	A	--	CAACC	A	0.92	CAACCTC	8	2	43	73	6.69008	0.0147251	0.791867	0	51	0.156863	0.0266667	ENSG00000173171	MTX1
chr1	155235071	155235072	-	A	--	TCAAG	A	0.869565	CATCAAG	4	0	19	27	Inf	0.0384498	1	0	23	0.173913	0	ENSG00000177628	GBA
chr1	155236379	155236380	-	A	--	CTAGG	A	0.869565	CCCTAGG	6	0	17	25	Inf	0.00822613	1	0	23	0.26087	0	ENSG00000177628	GBA
chr1	155237455	155237456	-	A	--	TCAGC	A	0.857143	CATCAGC	4	0	18	24	Inf	0.0448264	1	0	22	0.181818	0	NA	NA
chr1	155237460	155237461	-	A	--	GAACA	A	0.9	CTGAACA	4	0	18	24	Inf	0.0448264	1	0	22	0.181818	0	NA	NA
chr1	155256098	155256099	-	A	--	CTAGT	A	0.972973	ACCTAGT	4	0	36	59	Inf	0.0242776	1	0	40	0.1	0	ENSG00000116521	SCAMP3
chr1	155256294	155256295	-	A	--	TGAAA	A	0.972222	GCTGAAA	5	1	35	57	7.98246	0.0399032	1	0	40	0.125	0.0172414	ENSG00000116521	SCAMP3
chr1	155256379	155256380	-	A	--	AGAAG	A	1	TCAGAAG	7	1	32	56	11.9627	0.00707564	1	0	39	0.179487	0.0175439	ENSG00000116521	SCAMP3
chr1	155257593	155257594	-	A	--	CAACA	A	0.903226	ACCAACA	3	0	28	52	Inf	0.048922	1	0	31	0.0967742	0	ENSG00000116521	SCAMP3
chr1	155258888	155258889	-	A	--	ACATC	A	0.958333	GGACATC	9	4	22	48	4.80647	0.0135982	1	0	31	0.290323	0.0769231	NA	NA
chr1	155258890	155258891	-	A	--	GGACA	A	0.846154	CAGGACA	11	7	20	45	3.47702	0.0272454	1	0	31	0.354839	0.134615	NA	NA
chr1	155260335	155260336	-	A	--	GCACA	A	0.857143	GGGCACA	7	2	24	50	7.10867	0.0119175	1	0	31	0.225806	0.0384615	ENSG00000116521	SCAMP3
chr1	155261699	155261700	-	A	--	GCAGT	A	0.8	CGGCAGT	6	1	20	32	9.26664	0.0367213	1	0	26	0.230769	0.030303	ENSG00000116521	SCAMP3
chr1	155312371	155312372	+	A	--	GGACT	A	0.975904	GGACTGT	14	10	78	159	2.8414	0.0229048	0.6316	0	92	0.152174	0.0591716	ENSG00000160752	FDPS
chr1	155318698	155318699	+	A	--	GGACC	A	0.989362	GGACCTC	18	17	78	162	2.19235	0.0363711	0.781905	0	96	0.1875	0.0949721	ENSG00000160752	FDPS
chr1	155319893	155319894	+	A	--	GCAAC	A	0.989247	GCAACGG	13	9	85	167	2.82626	0.0212515	0.6316	0	98	0.132653	0.0511364	ENSG00000160752	FDPS
chr1	155319919	155319920	+	A	--	AGATC	A	1	AGATCCT	11	7	88	169	3.00484	0.0389177	0.809929	0	99	0.111111	0.0397727	ENSG00000160752	FDPS
chr1	155330422	155330423	+	A	--	TGATC	A	1	TGATCAC	8	2	31	52	6.57551	0.0153539	1	0	39	0.205128	0.037037	ENSG00000160753	RUSC1
chr1	155717027	155717028	+	A	--	ACACA	A	0.857143	ACACATG	24	36	33	102	2.05248	0.0399458	1	0	57	0.421053	0.26087	ENSG00000132676	DAP3
chr1	155729348	155729349	+	A	--	AAAGA	A	1	AAAGAGA	10	8	66	174	3.2775	0.016452	1	0	76	0.131579	0.043956	ENSG00000132676	DAP3
chr1	155732007	155732008	+	A	--	CTATC	A	0.910256	CTATCTG	13	8	67	179	4.31336	0.00198842	1	0	80	0.1625	0.0427807	ENSG00000132676	DAP3
chr1	155738161	155738162	+	A	--	CTACA	A	0.935897	CTACAGA	14	13	71	183	2.7643	0.0146678	1	0	85	0.164706	0.0663265	ENSG00000132676	DAP3
chr1	156009058	156009059	-	A	--	AAATG	A	0.974359	ACAAATG	60	49	112	151	1.64858	0.0304234	0.603788	0	172	0.348837	0.245	NA	NA
chr1	156009066	156009067	-	A	--	ATAAA	A	0.912371	TAATAAA	17	7	177	219	2.99722	0.0187595	0.440887	0	194	0.0876289	0.0309735	NA	NA
chr1	156009193	156009194	-	A	--	ACACC	A	0.706897	TGACACC	75	64	122	170	1.63101	0.0227063	0.498572	0	197	0.380711	0.273504	NA	NA
chr1	156009203	156009204	-	A	--	AGACT	A	0.902985	GGAGACT	89	83	108	150	1.48786	0.0484406	0.64923	0	197	0.451777	0.356223	NA	NA
chr1	156009326	156009327	-	A	--	ATAAA	A	0.985507	CCATAAA	59	43	132	188	1.95106	0.004203	0.246164	0	191	0.308901	0.186147	ENSG00000163479	SSR2
chr1	156009418	156009419	-	A	--	CCACT	A	0.97861	GGCCACT	17	5	171	224	4.43882	0.00324579	0.246164	0	188	0.0904255	0.0218341	ENSG00000163479	SSR2
chr1	156020024	156020025	-	A	--	CAATG	A	0.928571	TACAATG	23	14	141	183	2.12775	0.0365496	0.636814	0	164	0.140244	0.071066	ENSG00000163479	SSR2
chr1	156035404	156035405	-	A	--	AAAGG	A	1	GGAAAGG	9	8	23	67	3.23538	0.0402791	1	0	32	0.28125	0.106667	ENSG00000160803	UBQLN4
chr1	156035575	156035576	-	A	--	AGAGG	A	1	GGAGAGG	5	3	26	71	4.47415	0.0473622	1	0	31	0.16129	0.0405405	NA	NA
chr1	156035581	156035582	-	A	--	GGAAG	A	0.923077	GAGGAAG	8	5	23	69	4.71493	0.0184823	1	0	31	0.258065	0.0675676	NA	NA
chr1	156036708	156036709	-	A	--	CTACC	A	0.95	CTCTACC	8	4	18	36	3.91025	0.0495244	1	0	26	0.307692	0.1	ENSG00000160803	UBQLN4
chr1	156054901	156054902	+	A	--	CCAAG	A	0.971223	CCAAGGC	7	2	133	190	4.97714	0.0389729	0.879229	0	140	0.05	0.0104167	ENSG00000116586	LAMTOR2
chr1	156055369	156055370	+	A	--	GAACG	A	0.979167	GAACGGG	6	1	138	200	8.64771	0.0226541	0.672469	0	144	0.0416667	0.00497512	ENSG00000116586	LAMTOR2
chr1	156061300	156061301	+	A	--	GGACC	A	0.987013	GGACCAG	5	0	73	102	Inf	0.0141795	0.66634	0	78	0.0641026	0	ENSG00000132698	RAB25
chr1	156061343	156061344	+	A	--	ACACA	A	0.986486	ACACACA	9	3	69	100	4.31351	0.0319382	0.949164	0	78	0.115385	0.0291262	NA	NA
chr1	156061345	156061346	+	A	--	ACACA	A	0.906667	ACACAGA	10	3	68	100	4.86044	0.01722	0.712009	0	78	0.128205	0.0291262	NA	NA
chr1	156070286	156070287	+	A	--	TGACC	A	0.954023	TGACCTT	28	19	61	103	2.47716	0.00742407	0.479674	0	89	0.314607	0.155738	ENSG00000132698	RAB25
chr1	156070382	156070383	+	A	--	TCAGA	A	0.833333	TCAGACT	16	7	74	115	3.53056	0.00694338	0.479674	0	90	0.177778	0.057377	ENSG00000132698	RAB25
chr1	156114993	156114994	+	A	--	GCATC	A	0.933333	GCATCAC	7	2	27	51	6.46479	0.0250712	1	0	34	0.205882	0.0377358	NA	NA
chr1	156114996	156114997	+	A	--	TCACC	A	0.733333	TCACCCG	17	10	17	43	4.22042	0.00392334	1	0	34	0.5	0.188679	NA	NA
chr1	156134904	156134905	+	A	--	GGAAC	A	0.947368	GGAACTG	10	1	35	67	18.6998	0.000390597	0.612847	0	45	0.222222	0.0147059	NA	NA
chr1	156135202	156135203	+	A	--	GCAGT	A	0.76087	GCAGTCT	13	7	34	63	3.40271	0.0224029	1	0	47	0.276596	0.1	NA	NA
chr1	156136935	156136936	+	A	--	GCAAT	A	1	GCAATTG	4	0	51	79	Inf	0.0265604	1	0	55	0.0727273	0	NA	NA
chr1	156137705	156137706	+	A	--	CGAGG	A	0.891304	CGAGGAT	17	12	38	68	2.51678	0.0336053	1	0	55	0.309091	0.15	NA	NA
chr1	156236466	156236467	+	A	--	CCAGC	A	0.95	CCAGCAG	6	1	38	70	10.8396	0.0123138	1	0	44	0.136364	0.0140845	ENSG00000260238	PMF1-BGLAP
chr1	156239706	156239707	+	A	--	CCAGT	A	0.883721	CCAGTCC	5	1	38	65	8.39561	0.0343838	1	0	43	0.116279	0.0151515	ENSG00000260238	PMF1-BGLAP
chr1	156239794	156239795	+	A	--	GGACA	A	0.8	GGACATA	17	12	26	54	2.9112	0.0161789	1	0	43	0.395349	0.181818	ENSG00000260238	PMF1-BGLAP
chr1	156249322	156249323	-	A	--	ATAGC	A	0.875	AAATAGC	5	0	28	43	Inf	0.0128464	1	0	33	0.151515	0	ENSG00000198952	SMG5
chr1	156249485	156249486	-	A	--	GCAGC	A	0.935484	CTGCAGC	7	1	26	41	10.7235	0.0184541	1	0	33	0.212121	0.0238095	ENSG00000198952	SMG5
chr1	156249600	156249601	-	A	--	GAAGA	A	0.966667	CTGAAGA	4	0	28	40	Inf	0.0349537	1	0	32	0.125	0	ENSG00000198952	SMG5
chr1	156249637	156249638	-	A	--	AGAGG	A	0.967742	TCAGAGG	4	0	29	40	Inf	0.0375954	1	0	33	0.121212	0	ENSG00000198952	SMG5
chr1	156249701	156249702	-	A	--	TGAAG	A	0.878788	GCTGAAG	5	0	28	41	Inf	0.0147333	1	0	33	0.151515	0	ENSG00000198952	SMG5
chr1	156249946	156249947	-	A	--	GCACA	A	0.814815	CTGCACA	11	4	19	34	4.80089	0.0169346	1	0	30	0.366667	0.105263	ENSG00000198952	SMG5
chr1	156250488	156250489	-	A	--	AGACT	A	0.92	GCAGACT	4	0	22	35	Inf	0.0286478	1	0	26	0.153846	0	ENSG00000198952	SMG5
chr1	156252426	156252427	-	A	--	TTAAA	A	0.727273	GTTTAAA	8	2	16	25	6.02983	0.0325829	1	0	24	0.333333	0.0740741	ENSG00000198952	SMG5
chr1	156253031	156253032	-	A	--	CCAGT	A	0.952381	GCCCAGT	5	0	16	24	Inf	0.0166555	1	0	21	0.238095	0	ENSG00000198952	SMG5
chr1	156293505	156293506	-	A	--	GAAGC	A	0.875	CAGAAGC	8	2	25	49	7.64389	0.0117853	1	0	33	0.242424	0.0392157	ENSG00000198715	GLMP
chr1	156309047	156309048	-	A	--	CCAAA	A	0.900929	TTCCAAA	42	38	285	471	1.82528	0.0113704	0.308603	0	327	0.12844	0.0746562	ENSG00000163468	CCT3
chr1	156310573	156310574	-	A	--	TTATA	A	0.961905	ACTTATA	48	49	276	449	1.59262	0.0354357	0.491847	0	324	0.148148	0.0983936	ENSG00000163468	CCT3
chr1	156310975	156310976	-	A	--	GCACC	A	0.960396	CAGCACC	25	18	283	458	2.24535	0.0150277	0.344744	0	308	0.0811688	0.0378151	ENSG00000163468	CCT3
chr1	156311042	156311043	-	A	--	CCATA	A	0.936877	GGCCATA	28	20	276	446	2.25985	0.00886898	0.273659	0	304	0.0921053	0.0429185	ENSG00000163468	CCT3
chr1	156311181	156311182	-	A	--	CAACC	A	0.938849	CGCAACC	49	38	250	413	2.128	0.00106458	0.0932472	0	299	0.16388	0.0842572	ENSG00000163468	CCT3
chr1	156312170	156312171	-	A	--	TGATG	A	0.989474	GATGATG	16	9	279	427	2.71702	0.0208591	0.394795	0	295	0.0542373	0.0206422	ENSG00000163468	CCT3
chr1	156312193	156312194	-	A	--	CGACC	A	0.986254	GCCGACC	13	7	283	426	2.79155	0.0354784	0.491847	0	296	0.0439189	0.0161663	ENSG00000163468	CCT3
chr1	156317237	156317238	-	A	--	TCAGC	A	0.953571	GCTCAGC	43	40	241	379	1.6892	0.0315463	0.482459	0	284	0.151408	0.0954654	ENSG00000163468	CCT3
chr1	156317529	156317530	-	A	--	ACACG	A	0.961207	TTACACG	61	64	215	345	1.52841	0.0344641	0.491847	0	276	0.221014	0.156479	ENSG00000163468	CCT3
chr1	156318886	156318887	-	A	--	ATACA	A	0.913934	GAATACA	61	65	211	342	1.52009	0.0436334	0.536159	0	272	0.224265	0.159705	ENSG00000163468	CCT3
chr1	156318953	156318954	-	A	--	TGACC	A	0.984848	TGTGACC	17	11	251	392	2.41036	0.0290359	0.454896	0	268	0.0634328	0.0272953	ENSG00000163468	CCT3
chr1	156321011	156321012	-	A	--	ACATC	A	0.995708	CGACATC	22	16	228	369	2.22244	0.024748	0.415491	0	250	0.088	0.0415584	ENSG00000163468	CCT3
chr1	156325049	156325050	-	A	--	GCAGC	A	0.957806	GAGCAGC	12	6	227	368	3.2359	0.0244173	0.415491	0	239	0.0502092	0.0160428	ENSG00000163468	CCT3
chr1	156333562	156333563	-	A	--	ACATC	A	0.970588	CCACATC	38	38	197	334	1.69383	0.0329614	0.487537	0	235	0.161702	0.102151	ENSG00000163468	CCT3
chr1	156333625	156333626	-	A	--	CCAGC	A	0.878261	ATCCAGC	41	39	191	329	1.80904	0.0186621	0.382075	0	232	0.176724	0.105978	ENSG00000163468	CCT3
chr1	156335836	156335837	-	A	--	CAATG	A	0.990868	ATCAATG	10	4	214	348	4.05539	0.022459	0.412177	0	224	0.0446429	0.0113636	ENSG00000163468	CCT3
chr1	156335877	156335878	-	A	--	ACAAA	A	0.936782	ACACAAA	58	60	161	286	1.71554	0.0107541	0.300334	0	219	0.26484	0.17341	ENSG00000163468	CCT3
chr1	156592612	156592613	+	A	--	GCATT	A	1	GCATTGG	76	70	157	262	1.80991	0.00244768	0.11387	0	233	0.32618	0.210843	ENSG00000163382	NAXE
chr1	156593900	156593901	+	A	--	GGAAA	A	0.870968	GGAAATG	121	105	127	239	2.16572	7.85832e-06	0.0012012	0	248	0.487903	0.305233	NA	NA
chr1	156593901	156593902	+	A	--	GAAAT	A	0.922727	GAAATGC	46	39	202	305	1.77907	0.0172006	0.328331	0	248	0.185484	0.113372	NA	NA
chr1	156593902	156593903	+	A	--	AAATG	A	0.599119	AAATGCT	113	63	135	281	3.72439	1.20347e-12	1.28771e-09	0	248	0.455645	0.18314	NA	NA
chr1	156593933	156593934	+	A	--	ATATC	C	0.8159	ATATCCC	230	289	22	58	2.09569	0.00497073	0.166209	0	252	0.912698	0.832853	NA	NA
chr1	156593940	156593941	+	A	--	TCACA	A	0.922374	TCACAGC	54	40	198	307	2.09055	0.00136061	0.0693264	0	252	0.214286	0.115274	NA	NA
chr1	156593970	156593971	+	A	--	TTACC	A	0.936937	TTACCGG	47	43	207	310	1.63548	0.0368968	0.424511	0	254	0.185039	0.121813	ENSG00000163382	NAXE
chr1	156593986	156593987	+	A	--	TTACC	A	0.911017	TTACCTG	47	36	207	319	2.00959	0.00388864	0.138695	0	254	0.185039	0.101408	ENSG00000163382	NAXE
chr1	156594247	156594248	+	A	--	GCAAG	A	0.763889	GCAAGAG	36	33	46	80	1.89087	0.0481977	0.477643	0	82	0.439024	0.292035	ENSG00000163382	NAXE
chr1	156594719	156594720	-	A	--	ACAAG	A	0.96	GGACAAG	4	1	21	46	8.48828	0.0462908	1	0	25	0.16	0.0212766	ENSG00000160818	GPATCH4
chr1	156722499	156722500	-	A	--	CGAGG	A	0.923077	CACGAGG	3	0	23	51	Inf	0.0355434	1	0	26	0.115385	0	ENSG00000143319	ISG20L2
chr1	156723299	156723300	-	A	--	GGAGA	A	1	CAGGAGA	3	0	22	45	Inf	0.0420168	1	0	25	0.12	0	ENSG00000143319	ISG20L2
chr1	156724181	156724182	-	A	--	GCATC	A	0.952381	AAGCATC	3	0	20	44	Inf	0.036969	1	0	23	0.130435	0	ENSG00000143319	ISG20L2
chr1	156737351	156737352	-	A	--	GAAGG	A	0.989247	TTGAAGG	19	8	183	249	3.22343	0.00507001	0.439414	0	202	0.0940594	0.0311284	ENSG00000143314	MRPL24
chr1	156738094	156738095	-	A	--	GAACC	A	0.974874	GGGAACC	9	3	191	248	3.88417	0.0389516	0.723909	0	200	0.045	0.0119522	ENSG00000143314	MRPL24
chr1	156738634	156738635	-	A	--	TGAGC	A	0.943503	GATGAGC	19	11	164	219	2.30187	0.0355932	0.693007	0	183	0.103825	0.0478261	ENSG00000143314	MRPL24
chr1	156738664	156738665	-	A	--	TCACT	A	0.954545	GGTCACT	48	39	133	188	1.73728	0.0282354	0.65448	0	181	0.265193	0.171806	ENSG00000143314	MRPL24
chr1	156742154	156742155	-	A	--	GAACC	A	0.872	GAGAACC	28	37	106	253	1.8036	0.0416319	0.730692	0	134	0.208955	0.127586	ENSG00000143321	HDGF
chr1	156742935	156742936	-	A	--	ACACC	A	0.94	CTACACC	34	49	91	218	1.66007	0.0479827	0.769666	0	125	0.272	0.183521	ENSG00000143321	HDGF
chr1	156743134	156743135	-	A	--	ACAAC	A	0.910714	GGACAAC	16	13	101	225	2.7332	0.0122656	0.47727	0	117	0.136752	0.0546218	ENSG00000143321	HDGF
chr1	156743235	156743236	-	A	--	CTATG	A	0.935185	TCCTATG	27	33	85	196	1.88293	0.0337951	0.693007	0	112	0.241071	0.144105	ENSG00000143321	HDGF
chr1	156743366	156743367	-	A	--	AAACT	A	0.891892	GCAAACT	28	35	65	177	2.17241	0.00894893	0.47727	0	93	0.301075	0.165094	ENSG00000143321	HDGF
chr1	156743433	156743434	-	A	--	CAAGA	A	0.988095	TTCAAGA	15	12	76	177	2.8988	0.00958438	0.47727	0	91	0.164835	0.0634921	ENSG00000143321	HDGF
chr1	156743732	156743733	-	A	--	CCAAG	A	0.950617	CCCCAAG	19	16	62	141	2.68824	0.011051	0.47727	0	81	0.234568	0.101911	ENSG00000143321	HDGF
chr1	156743866	156743867	-	A	--	AAACG	A	0.904762	CTAAACG	16	11	56	123	3.17499	0.00824355	0.472864	0	72	0.222222	0.0820896	ENSG00000143321	HDGF
chr1	156744182	156744183	-	A	--	GGAGA	A	1	GAGGAGA	14	10	53	115	3.01848	0.0201787	0.542477	0	67	0.208955	0.08	ENSG00000143321	HDGF
chr1	156787137	156787138	+	A	--	ACATA	A	0.863636	ACATATG	12	13	16	51	2.90398	0.0402578	1	0	28	0.428571	0.203125	ENSG00000143294	PRCC
chr1	156791703	156791704	+	A	--	TTACA	A	0.916667	TTACAGT	7	3	21	58	6.28715	0.00958421	1	0	28	0.25	0.0491803	ENSG00000143294	PRCC
chr1	1574495	1574496	-	A	--	GGAGG	A	0.985507	ATGGAGG	3	0	67	174	Inf	0.0228899	1	0	70	0.0428571	0	ENSG00000160075	SSU72
chr1	1574681	1574682	-	A	--	ACACC	A	0.88	CTACACC	15	19	21	82	3.05393	0.012238	0.955114	0	36	0.416667	0.188119	NA	NA
chr1	1574683	1574684	-	A	--	CTACA	A	0.958333	CGCTACA	17	24	19	77	2.846	0.0111751	0.955114	0	36	0.472222	0.237624	NA	NA
chr1	159782302	159782303	+	A	--	AGAAA	A	1	AGAAAGC	14	5	49	54	3.05845	0.0462021	1	0	63	0.222222	0.0847458	ENSG00000158716	DUSP23
chr1	159782451	159782452	+	A	--	TGAAG	A	0.982759	TGAAGAC	6	0	57	58	Inf	0.0282102	1	0	63	0.0952381	0	ENSG00000158716	DUSP23
chr1	1598252	1598253	-	A	--	GGACA	A	0.833333	CTGGACA	20	18	34	72	2.33814	0.0318279	1	0	54	0.37037	0.2	ENSG00000228594	FNDC10
chr1	1598893	1598894	-	A	--	CCACC	A	0.883721	CCCCACC	10	5	34	78	4.527	0.008607	0.955114	0	44	0.227273	0.060241	ENSG00000228594	FNDC10
chr1	1599051	1599052	-	A	--	CCAGG	A	1	GGCCAGG	9	6	34	74	3.23027	0.0424293	1	0	43	0.209302	0.075	ENSG00000228594	FNDC10
chr1	159918369	159918370	-	A	--	CCACA	A	0.893333	TCCCACA	20	20	61	152	2.48188	0.00996734	0.505243	0	81	0.246914	0.116279	ENSG00000158710	TAGLN2
chr1	159918715	159918716	-	A	--	AGAGC	A	1	AGAGAGC	9	2	67	161	10.6984	0.000708496	0.205641	0	76	0.118421	0.0122699	ENSG00000158710	TAGLN2
chr1	1599214	1599215	-	A	--	GGACC	A	0.939394	GAGGACC	17	16	26	60	2.43222	0.0353245	1	0	43	0.395349	0.210526	ENSG00000228594	FNDC10
chr1	160093145	160093146	-	A	--	ACACA	A	0.814815	GGACACA	10	4	20	36	4.39912	0.0319394	1	0	30	0.333333	0.1	ENSG00000162729	IGSF8
chr1	160094992	160094993	-	A	--	CAAGG	A	1	TACAAGG	5	1	19	34	8.63007	0.0360037	1	0	24	0.208333	0.0285714	ENSG00000162729	IGSF8
chr1	160205397	160205398	+	A	--	GGAAG	A	0.95	GGAAGAG	3	0	19	37	Inf	0.0473715	1	0	22	0.136364	0	ENSG00000162734	PEA15
chr1	160205502	160205503	+	A	--	TGAGC	A	1	TGAGCGC	3	0	37	109	Inf	0.018287	1	0	40	0.075	0	ENSG00000162734	PEA15
chr1	160211640	160211641	+	A	--	CCAGC	A	0.930233	CCAGCGA	5	2	38	106	6.86797	0.0202737	1	0	43	0.116279	0.0185185	ENSG00000162734	PEA15
chr1	160213132	160213133	+	A	--	ACATC	A	0.976744	ACATCTT	6	3	39	111	5.61793	0.0160161	1	0	45	0.133333	0.0263158	ENSG00000162734	PEA15
chr1	160213854	160213855	+	A	--	CTACA	A	0.875	CTACATT	11	11	41	118	2.85871	0.0245472	1	0	52	0.211538	0.0852713	ENSG00000162734	PEA15
chr1	160214179	160214180	+	A	--	TGAGA	A	0.981481	TGAGATG	3	0	53	145	Inf	0.0207905	1	0	56	0.0535714	0	ENSG00000162734	PEA15
chr1	160214311	160214312	+	A	--	CCATC	A	0.895833	CCATCTA	16	19	41	132	2.69625	0.0119382	1	0	57	0.280702	0.125828	ENSG00000162734	PEA15
chr1	160214325	160214326	+	A	--	CCAAC	A	0.923077	CCAACTT	10	7	47	144	4.33865	0.00783459	1	0	57	0.175439	0.0463576	ENSG00000162734	PEA15
chr1	160214501	160214502	+	A	--	ACACC	A	0.933333	ACACCTC	8	5	52	151	4.60599	0.00908293	1	0	60	0.133333	0.0320513	ENSG00000162734	PEA15
chr1	160214586	160214587	+	A	--	CTAAC	A	0.956522	CTAACTG	22	32	38	119	2.14447	0.023753	1	0	60	0.366667	0.211921	ENSG00000162734	PEA15
chr1	160214609	160214610	+	A	--	CTACA	A	0.897436	CTACATA	23	35	35	112	2.09466	0.0264101	1	0	58	0.396552	0.238095	NA	NA
chr1	160214611	160214612	+	A	--	ACATA	A	1	ACATATA	24	37	34	109	2.07152	0.0282213	1	0	58	0.413793	0.253425	NA	NA
chr1	160214971	160214972	+	A	--	AGACA	A	0.965517	AGACACC	7	6	28	83	3.41758	0.0472717	1	0	35	0.2	0.0674157	ENSG00000162734	PEA15
chr1	160215158	160215159	+	A	--	TAAGG	A	0.942857	TAAGGAG	4	1	31	89	11.2265	0.021477	1	0	35	0.114286	0.0111111	ENSG00000162734	PEA15
chr1	160215351	160215352	+	A	--	AAAGG	A	0.942857	AAAGGTG	4	1	31	86	10.849	0.0235419	1	0	35	0.114286	0.0114943	ENSG00000162734	PEA15
chr1	160217114	160217115	-	A	--	ACAGT	A	0.866667	TGACAGT	4	0	26	54	Inf	0.0142032	1	0	30	0.133333	0	ENSG00000132716	DCAF8
chr1	160217375	160217376	-	A	--	AGAGG	A	0.96	GGAGAGG	3	0	23	50	Inf	0.0369844	1	0	26	0.115385	0	ENSG00000132716	DCAF8
chr1	160279285	160279286	-	A	--	GGAAG	A	0.961538	AAGGAAG	4	1	25	59	9.18684	0.0371935	1	0	29	0.137931	0.0166667	ENSG00000162735	PEX19
chr1	160283598	160283599	-	A	--	GCACC	A	0.85	CAGCACC	5	0	16	42	Inf	0.00289507	1	0	21	0.238095	0	ENSG00000162735	PEX19
chr1	160289427	160289428	-	A	--	AGACA	A	0.88	TTAGACA	6	3	21	58	5.39843	0.0217355	1	0	27	0.222222	0.0491803	ENSG00000122218	COPA
chr1	160289657	160289658	-	A	--	TGAGA	A	1	ACTGAGA	4	1	22	59	10.3978	0.0276452	1	0	26	0.153846	0.0166667	ENSG00000122218	COPA
chr1	160289769	160289770	-	A	--	ATAAA	A	0.925926	TAATAAA	3	0	25	61	Inf	0.0288472	1	0	28	0.107143	0	ENSG00000122218	COPA
chr1	160290544	160290545	-	A	--	TCAGT	A	0.875	ACTCAGT	8	5	17	47	4.32485	0.0221909	1	0	25	0.32	0.0961538	ENSG00000122218	COPA
chr1	160292030	160292031	-	A	--	CAATA	A	0.904762	GACAATA	4	1	19	44	8.9434	0.0414542	1	0	23	0.173913	0.0222222	ENSG00000122218	COPA
chr1	161037636	161037637	-	A	--	TTAAT	A	1	ATTTAAT	3	0	50	125	Inf	0.025348	0.485906	0	53	0.0566038	0	ENSG00000270149
chr1	161037969	161037970	-	A	--	TCAGA	A	0.967742	TGTCAGA	3	0	59	136	Inf	0.0296815	0.534266	0	62	0.0483871	0	ENSG00000270149
chr1	161037995	161037996	-	A	--	GAAGA	A	0.983051	TGGAAGA	5	1	57	134	11.6002	0.0124381	0.382909	0	62	0.0806452	0.00740741	ENSG00000270149
chr1	161038584	161038585	-	A	--	GCAGC	A	0.959184	CGGCAGC	5	1	46	106	11.337	0.0137227	0.382909	0	51	0.0980392	0.00934579	ENSG00000270149
chr1	161038609	161038610	-	A	--	CGACG	A	0.96	TTCGACG	3	0	48	107	Inf	0.032289	0.560445	0	51	0.0588235	0	ENSG00000270149
chr1	161038888	161038889	-	A	--	CCATG	A	0.972222	CACCATG	22	19	33	100	3.47967	0.000934369	0.151368	0	55	0.4	0.159664	ENSG00000270149
chr1	161102143	161102144	-	A	--	GTAGA	A	0.993007	AGGTAGA	4	0	141	162	Inf	0.0486768	1	0	145	0.0275862	0	ENSG00000143256	PFDN2
chr1	161102296	161102297	-	A	--	TGAAT	A	0.993103	GTTGAAT	4	0	141	161	Inf	0.0493194	1	0	145	0.0275862	0	ENSG00000143256	PFDN2
chr1	161122483	161122484	-	A	--	TGAGA	A	0.95	CATGAGA	4	0	18	31	Inf	0.0249808	1	0	22	0.181818	0	ENSG00000158796	DEDD
chr1	161154067	161154068	+	A	--	AGATC	A	1	AGATCGT	7	3	61	112	4.24855	0.0407531	1	0	68	0.102941	0.026087	ENSG00000143222	UFC1
chr1	161158556	161158557	+	A	--	GCATC	A	0.911765	GCATCAC	16	11	59	114	2.79495	0.0177289	0.936913	0	75	0.213333	0.088	ENSG00000143222	UFC1
chr1	161158737	161158738	+	A	--	ATATC	A	0.972603	ATATCCG	5	1	70	126	8.90852	0.0273381	1	0	75	0.0666667	0.00787402	ENSG00000143222	UFC1
chr1	161171321	161171322	-	A	--	GGACT	A	0.891892	AAGGACT	5	1	33	55	8.15888	0.037913	1	0	38	0.131579	0.0178571	ENSG00000158850	B4GALT3
chr1	161171493	161171494	-	A	--	AGAGT	A	1	GAAGAGT	5	1	37	61	8.089	0.0382153	1	0	42	0.119048	0.016129	ENSG00000158850	B4GALT3
chr1	161171520	161171521	-	A	--	CAAGC	A	0.975	CCCAAGC	6	1	36	61	9.95716	0.0165801	1	0	42	0.142857	0.016129	ENSG00000158850	B4GALT3
chr1	161202379	161202380	+	A	--	GGAGT	A	1	GGAGTAA	4	0	47	87	Inf	0.0172785	0.81906	0	51	0.0784314	0	ENSG00000158864	NDUFS2
chr1	161203512	161203513	+	A	--	AAACA	A	0.923077	AAACAGC	8	4	83	169	4.04868	0.0261092	0.86828	0	91	0.0879121	0.0231214	ENSG00000158864	NDUFS2
chr1	161206553	161206554	+	A	--	GCACC	A	0.806818	GCACCGA	22	25	70	156	1.95602	0.0425167	0.872803	0	92	0.23913	0.138122	ENSG00000158864	NDUFS2
chr1	161210155	161210156	+	A	--	AGAAC	A	0.989899	AGAACTT	3	0	97	194	Inf	0.0385712	0.872803	0	100	0.03	0	ENSG00000158864	NDUFS2
chr1	161210356	161210357	+	A	--	GTAAC	A	0.962025	GTAACAG	35	36	68	163	2.32345	0.00262328	0.385097	0	103	0.339806	0.180905	ENSG00000158864	NDUFS2
chr1	161212389	161212390	+	A	--	AGAAT	A	1	AGAATTA	3	0	110	215	Inf	0.0401773	0.872803	0	113	0.0265487	0	ENSG00000158864	NDUFS2
chr1	161213464	161213465	+	A	--	TGAGG	A	0.990826	TGAGGCT	7	3	108	217	4.6651	0.0354957	0.872803	0	115	0.0608696	0.0136364	ENSG00000158864	NDUFS2
chr1	161213652	161213653	+	A	--	AGAGT	A	0.990826	AGAGTTT	9	4	108	217	4.49915	0.0137762	0.808974	0	117	0.0769231	0.0180995	ENSG00000158864	NDUFS2
chr1	161213698	161213699	+	A	--	CGATG	A	1	CGATGCA	3	0	114	224	Inf	0.0397108	0.872803	0	117	0.025641	0	ENSG00000158864	NDUFS2
chr1	161340618	161340619	+	A	--	CCATC	A	0.733945	CCATCTG	41	36	77	157	2.3155	0.00181296	0.321257	0	118	0.347458	0.186528	ENSG00000143252	SDHC
chr1	161362366	161362367	+	A	--	CTATA	A	0.909836	CTATACC	19	15	106	188	2.24072	0.0387499	0.981409	0	125	0.152	0.0738916	ENSG00000143252	SDHC
chr1	161362423	161362424	+	A	--	GCAGC	A	0.936	GCAGCCA	12	7	116	198	2.91624	0.0287099	0.851493	0	128	0.09375	0.0341463	NA	NA
chr1	161362435	161362436	+	A	--	AGAAA	A	1	AGAAAGG	23	19	105	186	2.13923	0.0267265	0.851493	0	128	0.179688	0.0926829	NA	NA
chr1	161362466	161362467	+	A	--	ACATT	A	0.981308	ACATTAT	23	17	105	188	2.41563	0.00963018	0.509144	0	128	0.179688	0.0829268	ENSG00000143252	SDHC
chr1	161362774	161362775	+	A	--	ACAAT	A	0.907143	ACAATGC	16	9	126	213	2.99582	0.0103654	0.525181	0	142	0.112676	0.0405405	NA	NA
chr1	161362775	161362776	+	A	--	CAATG	A	0.9	CAATGCC	17	8	125	214	3.62461	0.00274034	0.37025	0	142	0.119718	0.036036	NA	NA
chr1	161362869	161362870	+	A	--	TAAAG	A	0.955224	TAAAGGA	16	7	127	222	3.98005	0.00307238	0.373602	0	143	0.111888	0.0305677	ENSG00000143252	SDHC
chr1	161362885	161362886	+	A	--	TCATT	A	0.9375	TCATTGG	43	40	101	190	2.01832	0.00699764	0.466509	0	144	0.298611	0.173913	ENSG00000143252	SDHC
chr1	162528964	162528965	+	A	--	TGAAT	A	1	TGAATAT	4	0	23	69	Inf	0.00528303	0.862419	0	27	0.148148	0	ENSG00000152332	UHMK1
chr1	162529112	162529113	+	A	--	TCAGA	A	1	TCAGAAC	4	0	23	70	Inf	0.00506517	0.862419	0	27	0.148148	0	NA	NA
chr1	162529114	162529115	+	A	--	AGAAC	A	0.88	AGAACTA	5	2	22	68	7.52953	0.0168588	1	0	27	0.185185	0.0285714	NA	NA
chr1	162529129	162529130	+	A	--	TTACA	A	0.92	TTACAAT	4	2	23	68	5.78272	0.0489088	1	0	27	0.148148	0.0285714	NA	NA
chr1	162529134	162529135	+	A	--	ATACA	A	0.818182	ATACATA	9	9	18	61	3.33884	0.0380195	1	0	27	0.333333	0.128571	NA	NA
chr1	162529156	162529157	+	A	--	TAACA	A	0.923077	TAACATT	4	0	24	72	Inf	0.00522158	0.862419	0	28	0.142857	0	NA	NA
chr1	162529164	162529165	+	A	--	CTACC	A	0.956522	CTACCAG	6	3	22	69	6.13199	0.013524	1	0	28	0.214286	0.0416667	NA	NA
chr1	162529344	162529345	+	A	--	CTAAA	A	1	CTAAATT	3	0	25	72	Inf	0.0202597	1	0	28	0.107143	0	ENSG00000152332	UHMK1
chr1	162529501	162529502	+	A	--	CAATT	A	0.678571	CAATTGC	9	8	19	66	3.84542	0.0161721	1	0	28	0.321429	0.108108	ENSG00000152332	UHMK1
chr1	162566088	162566089	+	A	--	AAACT	A	0.909091	AAACTCA	7	7	28	92	3.25073	0.0498313	1	0	35	0.2	0.0707071	ENSG00000117143	UAP1
chr1	162566219	162566220	+	A	--	AAAGG	A	0.914286	AAAGGCC	3	0	32	99	Inf	0.0166929	1	0	35	0.0857143	0	ENSG00000117143	UAP1
chr1	162576835	162576836	+	A	--	GGACA	A	0.948718	GGACAAG	3	0	36	105	Inf	0.0187527	1	0	39	0.0769231	0	ENSG00000117143	UAP1
chr1	162576935	162576936	+	A	--	ACAGC	A	0.846154	ACAGCAG	6	2	33	103	9.18917	0.00518076	0.868814	0	39	0.153846	0.0190476	ENSG00000117143	UAP1
chr1	162579584	162579585	+	A	--	ACAAA	A	1	ACAAAGT	17	25	23	85	2.49601	0.0234462	1	0	40	0.425	0.227273	ENSG00000117143	UAP1
chr1	162588814	162588815	+	A	--	TGACA	A	0.977273	TGACATC	4	1	40	128	12.5726	0.0152665	1	0	44	0.0909091	0.00775194	ENSG00000117143	UAP1
chr1	162590455	162590456	+	A	--	TCAAT	A	0.95122	TCAATGC	7	6	39	126	3.73464	0.0416151	1	0	46	0.152174	0.0454545	NA	NA
chr1	162590456	162590457	+	A	--	CAATG	A	0.911111	CAATGCA	6	4	40	128	4.74779	0.0199407	1	0	46	0.130435	0.030303	NA	NA
chr1	162597820	162597821	+	A	--	CCAAT	A	0.909091	CCAATGT	6	5	40	131	3.8931	0.0315796	1	0	46	0.130435	0.0367647	NA	NA
chr1	162597828	162597829	+	A	--	AAATC	A	0.954545	AAATCTC	9	10	38	126	2.96299	0.0479273	1	0	47	0.191489	0.0735294	NA	NA
chr1	162599533	162599534	+	A	--	GAATT	A	1	GAATTTC	9	7	39	139	4.5369	0.00489692	0.868814	0	48	0.1875	0.0479452	ENSG00000117143	UAP1
chr1	162599798	162599799	+	A	--	ATAAT	A	0.978723	ATAATTG	4	1	45	144	12.5969	0.0150085	1	0	49	0.0816327	0.00689655	ENSG00000117143	UAP1
chr1	16395040	16395041	+	A	--	CCAAC	A	1	CCAACCA	4	1	18	44	9.42051	0.0368111	1	0	22	0.181818	0.0222222	ENSG00000055070	SZRD1
chr1	16395108	16395109	+	A	--	TGATG	A	0.869565	TGATGGG	4	0	19	46	Inf	0.0102429	1	0	23	0.173913	0	ENSG00000055070	SZRD1
chr1	16395787	16395788	+	A	--	TTAGC	A	0.8	TTAGCTT	6	3	16	44	5.3425	0.0248753	1	0	22	0.272727	0.0638298	ENSG00000055070	SZRD1
chr1	16396320	16396321	+	A	--	GCAAT	A	0.956522	GCAATCA	3	0	21	49	Inf	0.0325423	1	0	24	0.125	0	NA	NA
chr1	16396321	16396322	+	A	--	CAATC	A	0.913043	CAATCAG	3	0	21	49	Inf	0.0325423	1	0	24	0.125	0	NA	NA
chr1	165649886	165649887	+	A	--	TAACT	A	0.988372	TAACTGG	7	1	85	95	7.7549	0.0320522	0.91254	0	92	0.076087	0.0104167	ENSG00000143198	MGST3
chr1	165651083	165651084	+	A	--	GAACA	A	1	GAACACG	7	1	87	101	8.05631	0.0294116	0.91254	0	94	0.0744681	0.00980392	ENSG00000143198	MGST3
chr1	165662321	165662322	-	A	--	GAACT	A	0.756098	TTGAACT	31	30	56	131	2.40802	0.00510773	0.818938	0	87	0.356322	0.186335	ENSG00000143149	ALDH9A1
chr1	165662366	165662367	-	A	--	TCACT	A	0.795918	GTTCACT	50	69	37	91	1.77803	0.0337459	1	0	87	0.574713	0.43125	ENSG00000143149	ALDH9A1
chr1	165662641	165662642	-	A	--	CCAGT	A	1	AACCAGT	4	0	79	157	Inf	0.0136312	1	0	83	0.0481928	0	ENSG00000143149	ALDH9A1
chr1	165662696	165662697	-	A	--	GAACT	A	0.962025	AAGAACT	9	6	74	150	3.02516	0.0479977	1	0	83	0.108434	0.0384615	ENSG00000143149	ALDH9A1
chr1	165663128	165663129	-	A	--	GAACG	A	1	GAGAACG	10	6	60	136	3.75162	0.012952	1	0	70	0.142857	0.0422535	ENSG00000143149	ALDH9A1
chr1	165669418	165669419	-	A	--	GCAGA	A	0.933333	GTGCAGA	4	0	56	128	Inf	0.00967435	0.946328	0	60	0.0666667	0	ENSG00000143149	ALDH9A1
chr1	165679537	165679538	-	A	--	GAACT	A	0.948276	TGGAACT	5	1	54	121	11.0496	0.0146022	1	0	59	0.0847458	0.00819672	ENSG00000143149	ALDH9A1
chr1	165682130	165682131	-	A	--	GGAAG	A	0.983051	TTGGAAG	3	0	56	118	Inf	0.0357792	1	0	59	0.0508475	0	ENSG00000143149	ALDH9A1
chr1	165682156	165682157	-	A	--	GAACT	A	0.916667	TGGAACT	18	17	40	101	2.65709	0.0150196	1	0	58	0.310345	0.144068	ENSG00000143149	ALDH9A1
chr1	165727590	165727591	-	A	--	AAATA	A	0.923077	CCAAATA	18	34	24	158	3.46245	0.000856615	0.160016	0	42	0.428571	0.177083	NA	NA
chr1	165727596	165727597	-	A	--	CAAGC	A	0.944444	TTCAAGC	9	13	33	178	3.70591	0.00712052	0.443371	0	42	0.214286	0.0680628	NA	NA
chr1	165727597	165727598	-	A	--	TCAAG	A	0.921053	TTTCAAG	8	15	34	176	2.74543	0.0419111	0.910347	0	42	0.190476	0.078534	NA	NA
chr1	165727736	165727737	-	A	--	ATAAG	A	0.892857	ACATAAG	17	41	25	150	2.4768	0.0168074	0.688316	0	42	0.404762	0.21466	NA	NA
chr1	165727740	165727741	-	A	--	TTACA	A	0.942857	ATTTACA	10	13	32	178	4.24225	0.0024801	0.271325	0	42	0.238095	0.0680628	NA	NA
chr1	165727963	165727964	-	A	--	CAACT	A	0.864865	GGCAACT	8	15	32	167	2.76693	0.0413274	0.910347	0	40	0.2	0.0824176	ENSG00000143183	TMCO1
chr1	165728071	165728072	-	A	--	GCAGG	A	0.941176	AAGCAGG	10	12	30	167	4.59382	0.00175036	0.271325	0	40	0.25	0.0670391	ENSG00000143183	TMCO1
chr1	165743261	165743262	-	A	--	ACATC	A	0.944444	TTACATC	5	2	34	171	12.3447	0.00264712	0.271325	0	39	0.128205	0.0115607	ENSG00000143183	TMCO1
chr1	165752121	165752122	-	A	--	CTAAT	A	0.885714	CCCTAAT	6	10	30	160	3.17612	0.0397157	0.910347	0	36	0.166667	0.0588235	ENSG00000143183	TMCO1
chr1	165768232	165768233	-	A	--	GTACA	A	0.942857	AAGTACA	3	1	33	162	14.4296	0.0192885	0.688316	0	36	0.0833333	0.00613497	ENSG00000143183	TMCO1
chr1	165890308	165890309	+	A	--	TTACC	A	0.857143	TTACCTC	17	8	24	57	4.96036	0.000887672	0.417206	0	41	0.414634	0.123077	ENSG00000143179	UCK2
chr1	165903262	165903263	+	A	--	TGAGG	A	0.97619	TGAGGAA	5	1	39	70	8.81225	0.0299125	1	0	44	0.113636	0.0140845	ENSG00000143179	UCK2
chr1	165907709	165907710	+	A	--	ACATC	A	0.952381	ACATCCA	5	1	40	72	8.84129	0.0295384	1	0	45	0.111111	0.0136986	ENSG00000143179	UCK2
chr1	165907975	165907976	+	A	--	GTACT	A	0.972973	GTACTTT	10	4	35	67	4.71764	0.0163334	1	0	45	0.222222	0.056338	NA	NA
chr1	165907982	165907983	+	A	--	GGAAC	A	0.97561	GGAACGA	5	0	40	71	Inf	0.00761745	1	0	45	0.111111	0	NA	NA
chr1	166854157	166854158	+	A	--	CAAGA	A	0.90625	CAAGAAG	6	0	29	31	Inf	0.0259682	1	0	35	0.171429	0	ENSG00000143157	POGK
chr1	167541618	167541619	-	A	--	TAATT	A	1	TTTAATT	4	0	52	94	Inf	0.0181286	1	0	56	0.0714286	0	ENSG00000143162	CREG1
chr1	167546269	167546270	-	A	--	AAATG	A	0.961538	AGAAATG	9	4	49	93	4.22812	0.0176635	1	0	58	0.155172	0.0412371	ENSG00000143162	CREG1
chr1	167722194	167722195	+	A	--	AGACA	A	1	AGACAGC	3	0	38	69	Inf	0.049393	1	0	41	0.0731707	0	ENSG00000197965	MPZL1
chr1	167772284	167772285	+	A	--	CTACT	A	0.941176	CTACTCC	9	4	32	65	4.50256	0.0153963	1	0	41	0.219512	0.057971	ENSG00000197965	MPZL1
chr1	167772325	167772326	+	A	--	TTAAA	A	0.973684	TTAAAGA	7	1	35	68	13.3044	0.00448338	1	0	42	0.166667	0.0144928	NA	NA
chr1	167772326	167772327	+	A	--	TAAAG	A	0.95	TAAAGAC	5	1	37	68	9.01375	0.0282398	1	0	42	0.119048	0.0144928	NA	NA
chr1	167788082	167788083	+	A	--	AAATA	A	1	AAATATT	6	0	40	74	Inf	0.00256432	1	0	46	0.130435	0	ENSG00000197965	MPZL1
chr1	167789000	167789001	+	A	--	CCACT	A	0.916667	CCACTGC	5	1	22	50	11.0006	0.0171821	1	0	27	0.185185	0.0196078	ENSG00000197965	MPZL1
chr1	167789565	167789566	+	A	--	GCATA	A	0.956522	GCATATG	8	5	22	54	3.85946	0.0291153	1	0	30	0.266667	0.0847458	ENSG00000197965	MPZL1
chr1	167789597	167789598	+	A	--	ACATG	A	0.76	ACATGAA	11	9	19	51	3.23239	0.0304281	1	0	30	0.366667	0.15	ENSG00000197965	MPZL1
chr1	167790584	167790585	+	A	--	CTAAA	G	0.55	CTAAAGG	22	31	5	23	3.21943	0.0466939	1	0	27	0.814815	0.574074	NA	NA
chr1	167790585	167790586	+	A	--	TAAAG	A	0.740741	TAAAGGG	8	2	19	52	10.5791	0.00183053	1	0	27	0.296296	0.037037	NA	NA
chr1	167918081	167918082	-	A	--	ATACT	A	0.951417	CCATACT	250	289	221	543	2.12418	1.50905e-10	2.4839e-08	0	471	0.530786	0.347356	ENSG00000143158	MPC2
chr1	167918135	167918136	-	A	--	GAACT	A	0.941509	AGGAACT	64	58	479	911	2.09756	0.000110245	0.00453658	0	543	0.117864	0.0598555	ENSG00000143158	MPC2
chr1	167924499	167924500	-	A	--	AAATG	A	0.995455	TGAAATG	78	90	436	798	1.58577	0.00622043	0.104478	0	514	0.151751	0.101351	ENSG00000143158	MPC2
chr1	167935736	167935737	-	A	--	CCAGC	A	0.665314	ATCCAGC	211	259	306	667	1.77508	8.17116e-07	9.60695e-05	0	517	0.408124	0.279698	NA	NA
chr1	167935740	167935741	-	A	--	CCATC	A	0.934959	AACCATC	68	87	449	839	1.46018	0.0330648	0.294011	0	517	0.131528	0.0939525	NA	NA
chr1	167974934	167974935	+	A	--	TAATA	A	1	TAATATT	6	4	20	67	4.92169	0.0211033	1	0	26	0.230769	0.056338	ENSG00000143164	DCAF6
chr1	168004539	168004540	+	A	--	ACAAG	A	0.861111	ACAAGTC	6	4	30	103	5.07538	0.0166496	1	0	36	0.166667	0.0373832	ENSG00000143164	DCAF6
chr1	168004586	168004587	+	A	--	TGATT	A	1	TGATTTG	4	1	32	107	13.0796	0.0140096	1	0	36	0.111111	0.00925926	ENSG00000143164	DCAF6
chr1	168045034	168045035	+	A	--	AGATC	A	1	AGATCAG	6	4	35	110	4.65674	0.0219934	1	0	41	0.146341	0.0350877	ENSG00000143164	DCAF6
chr1	168045105	168045106	+	A	--	CCACT	A	0.848485	CCACTGG	13	13	28	102	3.60661	0.00592236	0.900777	0	41	0.317073	0.113043	ENSG00000143164	DCAF6
chr1	168055396	168055397	-	A	--	CAACA	A	0.875	AGCAACA	11	7	41	81	3.07755	0.0352757	1	0	52	0.211538	0.0795455	ENSG00000143164	DCAF6
chr1	168055476	168055477	-	A	--	GTACA	A	0.938776	TTGTACA	11	6	41	84	3.71795	0.0150618	1	0	52	0.211538	0.0666667	ENSG00000143164	DCAF6
chr1	168056084	168056085	-	A	--	CTATT	A	0.974359	CTCTATT	6	0	38	75	Inf	0.00203425	0.539488	0	44	0.136364	0	ENSG00000143164	DCAF6
chr1	168063705	168063706	+	A	--	TTAGA	A	0.880952	TTAGAAG	8	5	36	116	5.09212	0.00632733	0.900777	0	44	0.181818	0.0413223	ENSG00000143164	DCAF6
chr1	168068397	168068398	+	A	--	AAACA	A	1	AAACACC	4	1	47	128	10.7306	0.0232302	1	0	51	0.0784314	0.00775194	ENSG00000143164	DCAF6
chr1	168075370	168075371	+	A	--	AGACC	A	0.94	AGACCGG	5	1	46	128	13.6876	0.00739298	0.900777	0	51	0.0980392	0.00775194	ENSG00000143164	DCAF6
chr1	168075481	168075482	+	A	--	AGACA	A	0.972222	AGACATT	6	3	35	118	6.64197	0.0087034	1	0	41	0.146341	0.0247934	NA	NA
chr1	168075490	168075491	+	A	--	TTATA	A	1	TTATATT	7	6	34	116	3.93881	0.0202546	1	0	41	0.170732	0.0491803	NA	NA
chr1	168075626	168075627	+	A	--	CTAGC	A	0.95	CTAGCAG	6	5	38	123	3.84624	0.0332583	1	0	44	0.136364	0.0390625	ENSG00000143164	DCAF6
chr1	168075698	168075699	+	A	--	TAACC	A	0.804878	TAACCTT	11	8	33	120	4.94084	0.00151763	0.696713	0	44	0.25	0.0625	NA	NA
chr1	168075705	168075706	+	A	--	CAAAT	A	0.97561	CAAATGT	4	1	40	127	12.4745	0.0156061	1	0	44	0.0909091	0.0078125	NA	NA
chr1	168075723	168075724	+	A	--	TCAAT	A	0.952381	TCAATGT	5	4	39	124	3.93486	0.0488307	1	0	44	0.113636	0.03125	ENSG00000143164	DCAF6
chr1	168183904	168183905	+	A	--	TTAGC	A	0.952381	TTAGCCG	3	0	20	38	Inf	0.0492081	1	0	23	0.130435	0	ENSG00000143155	TIPRL
chr1	168183936	168183937	+	A	--	TGAAA	A	1	TGAAATG	5	0	19	38	Inf	0.00656838	1	0	24	0.208333	0	ENSG00000143155	TIPRL
chr1	168191471	168191472	+	A	--	TCATG	A	0.952381	TCATGGA	5	0	19	41	Inf	0.00514583	1	0	24	0.208333	0	ENSG00000143155	TIPRL
chr1	169106919	169106920	+	A	--	GCAGT	A	0.87037	GCAGTTG	11	31	47	308	2.31917	0.0355041	0.878616	0	58	0.189655	0.0914454	ENSG00000143153	ATP1B1
chr1	169124971	169124972	+	A	--	ATAGT	A	0.614035	ATAGTTA	29	97	33	275	2.4855	0.00140308	0.631169	0	62	0.467742	0.260753	ENSG00000143153	ATP1B1
chr1	169131335	169131336	+	A	--	GGACT	A	1	GGACTGG	15	48	52	362	2.17118	0.0300194	0.871759	0	67	0.223881	0.117073	ENSG00000143153	ATP1B1
chr1	169131409	169131410	+	A	--	GCAGC	A	0.941176	GCAGCCC	5	9	64	411	3.55427	0.0347868	0.878616	0	69	0.0724638	0.0214286	ENSG00000143153	ATP1B1
chr1	169131487	169131488	+	A	--	GAACA	A	0.885714	GAACATT	10	26	61	401	2.52218	0.0242594	0.82594	0	71	0.140845	0.0608899	ENSG00000143153	ATP1B1
chr1	169132201	169132202	+	A	--	CTACA	A	0.932432	CTACAGA	21	65	69	458	2.14128	0.00851414	0.697844	0	90	0.233333	0.124283	ENSG00000143153	ATP1B1
chr1	169132401	169132402	+	A	--	ACATG	A	0.976744	ACATGCT	16	50	83	496	1.91007	0.0458741	0.878616	0	99	0.161616	0.0915751	ENSG00000143153	ATP1B1
chr1	169132618	169132619	+	A	--	AAATC	A	0.958763	AAATCCA	8	17	89	498	2.62764	0.0434635	0.878616	0	97	0.0824742	0.0330097	ENSG00000143156	NME7
chr1	17022661	17022662	-	A	--	CCATT	A	1	ACCCATT	4	0	50	100	Inf	0.0140349	0.916175	0	54	0.0740741	0	ENSG00000117118	SDHB
chr1	17022693	17022694	-	A	--	TCACA	A	0.98	CTTCACA	11	6	42	94	4.06125	0.0124968	0.916175	0	53	0.207547	0.06	NA	NA
chr1	17022701	17022702	-	A	--	AGATG	A	1	AGAGATG	5	2	48	98	5.04591	0.0491589	1	0	53	0.0943396	0.02	NA	NA
chr1	17024003	17024004	-	A	--	AGACA	A	0.952381	GGAGACA	12	9	40	90	2.97615	0.0254371	1	0	52	0.230769	0.0909091	ENSG00000117118	SDHB
chr1	17028669	17028670	-	A	--	TGACA	A	0.93617	ATTGACA	5	1	44	92	10.2812	0.0187005	0.963843	0	49	0.102041	0.0107527	NA	NA
chr1	17028682	17028683	-	A	--	GCACC	A	0.97619	TTGCACC	9	6	40	87	3.23257	0.0423313	1	0	49	0.183673	0.0645161	NA	NA
chr1	173485418	173485419	+	A	--	CGATG	A	0.992806	CGATGAT	24	22	413	728	1.9219	0.0414089	0.442491	0	437	0.0549199	0.0293333	ENSG00000117592	PRDX6
chr1	173485453	173485454	+	A	--	GCATG	A	0.970899	GCATGCT	77	95	365	658	1.46063	0.0262998	0.357001	0	442	0.174208	0.126162	ENSG00000117592	PRDX6
chr1	173487760	173487761	+	A	--	CCAAC	A	0.978417	CCAACCA	86	101	375	690	1.56622	0.00654995	0.191557	0	461	0.186551	0.127686	ENSG00000117592	PRDX6
chr1	173487834	173487835	+	A	--	GAAAT	A	0.932314	GAAATAC	49	53	417	746	1.65335	0.0181802	0.316499	0	466	0.10515	0.0663329	ENSG00000117592	PRDX6
chr1	173487942	173487943	+	A	--	ACATC	A	0.974194	ACATCCT	43	37	437	769	2.04393	0.00263029	0.115386	0	480	0.0895833	0.0459057	ENSG00000117592	PRDX6
chr1	173488008	173488009	+	A	--	GCACT	A	0.993274	GCACTAA	18	14	442	758	2.20345	0.0398008	0.433392	0	460	0.0391304	0.0181347	ENSG00000117592	PRDX6
chr1	173488319	173488320	+	A	--	GGAAC	A	0.988636	GGAACTT	13	5	171	297	4.50139	0.00476114	0.158736	0	184	0.0706522	0.0165563	ENSG00000117592	PRDX6
chr1	173488684	173488685	+	A	--	ACACC	A	0.789474	ACACCAT	51	54	145	265	1.72421	0.0177036	0.316499	0	196	0.260204	0.169279	NA	NA
chr1	173488687	173488688	+	A	--	CCATG	A	0.971264	CCATGTG	29	21	167	298	2.45966	0.00328199	0.127234	0	196	0.147959	0.0658307	NA	NA
chr1	173864258	173864259	-	A	--	GAAAG	A	1	TTGAAAG	4	0	234	355	Inf	0.0255558	0.558702	0	238	0.0168067	0	ENSG00000234741	GAS5
chr1	173865502	173865503	-	A	--	GGACA	A	0.952381	AAGGACA	10	4	95	145	3.79566	0.0248003	0.558702	0	105	0.0952381	0.0268456	ENSG00000234741	GAS5
chr1	175004802	175004803	+	A	--	CAACG	A	0.991935	CAACGGG	7	2	123	200	5.66209	0.0312469	0.818929	0	130	0.0538462	0.00990099	ENSG00000116161	CACYBP
chr1	175006782	175006783	+	A	--	TTACC	A	0.777778	TTACCTT	59	67	73	140	1.68619	0.0283507	0.818929	0	132	0.44697	0.323671	ENSG00000116161	CACYBP
chr1	175010298	175010299	+	A	--	TCATT	A	0.986111	TCATTTT	13	9	59	111	2.70245	0.0347726	0.821383	0	72	0.180556	0.075	NA	NA
chr1	175010311	175010312	+	A	--	GGAAG	A	0.971014	GGAAGGG	7	2	65	118	6.29248	0.0278494	0.818929	0	72	0.0972222	0.0166667	NA	NA
chr1	175010312	175010313	+	A	--	GAAGG	A	1	GAAGGGT	5	1	67	119	8.78656	0.0285412	0.818929	0	72	0.0694444	0.00833333	NA	NA
chr1	175010372	175010373	+	A	--	CTACA	A	0.90625	CTACATT	26	20	29	59	2.62463	0.0100743	0.666838	0	55	0.472727	0.253165	ENSG00000116161	CACYBP
chr1	175010652	175010653	+	A	--	CTAAA	A	0.956522	CTAAACA	4	0	43	65	Inf	0.0287184	0.818929	0	47	0.0851064	0	ENSG00000116161	CACYBP
chr1	175014417	175014418	-	A	--	ATATT	A	1	AAATATT	4	1	33	71	8.43073	0.0444339	1	0	37	0.108108	0.0138889	ENSG00000120333	MRPS14
chr1	175014513	175014514	-	A	--	GAAGA	A	0.871795	ATGAAGA	11	6	33	81	4.44144	0.00563392	1	0	44	0.25	0.0689655	ENSG00000120333	MRPS14
chr1	175018487	175018488	-	A	--	CTATG	A	0.909091	GCCTATG	9	7	38	89	2.9856	0.0476097	1	0	47	0.191489	0.0729167	ENSG00000120333	MRPS14
chr1	1755415	1755416	-	A	--	TCAGC	A	0.809524	ATTCAGC	5	0	16	29	Inf	0.0096042	1	0	21	0.238095	0	ENSG00000008130	NADK
chr1	1785332	1785333	-	A	--	TTAAA	A	0.952381	TATTAAA	7	18	20	195	3.76144	0.0122007	1	0	27	0.259259	0.084507	ENSG00000078369	GNB1
chr1	1785672	1785673	-	A	--	CCATC	A	1	TCCCATC	6	18	20	195	3.22779	0.0315021	1	0	26	0.230769	0.084507	ENSG00000078369	GNB1
chr1	1786030	1786031	-	A	--	TTACT	A	0.952381	GTTTACT	4	7	18	164	5.13329	0.0247072	1	0	22	0.181818	0.0409357	ENSG00000078369	GNB1
chr1	1786748	1786749	-	A	--	AAACT	A	0.818182	GTAAACT	6	18	16	159	3.28474	0.0322778	1	0	22	0.272727	0.101695	ENSG00000078369	GNB1
chr1	1786889	1786890	-	A	--	CAATT	A	0.827586	CACAATT	8	27	24	205	2.51971	0.0496372	1	0	32	0.25	0.116379	ENSG00000078369	GNB1
chr1	1786945	1786946	-	A	--	AGAAC	A	0.9375	TCAGAAC	3	2	29	229	11.633	0.0138988	1	0	32	0.09375	0.00865801	ENSG00000078369	GNB1
chr1	1789090	1789091	-	A	--	CAACT	A	0.807692	TTCAACT	10	32	18	186	3.20908	0.0129652	1	0	28	0.357143	0.146789	ENSG00000078369	GNB1
chr1	1789148	1789149	-	A	--	TCACC	A	0.863636	GATCACC	8	28	19	189	2.8263	0.0381921	1	0	27	0.296296	0.129032	ENSG00000078369	GNB1
chr1	1790448	1790449	-	A	--	GAAGG	A	1	GAGAAGG	6	15	21	199	3.75992	0.0187247	1	0	27	0.222222	0.0700935	ENSG00000078369	GNB1
chr1	1790552	1790553	-	A	--	TTACC	A	0.913043	GTTTACC	8	31	17	183	2.76279	0.0405551	1	0	25	0.32	0.14486	ENSG00000078369	GNB1
chr1	179095192	179095193	+	A	--	CCAGA	A	0.9	CCAGAGG	4	1	18	41	8.78135	0.0437489	0.83593	0	22	0.181818	0.0238095	ENSG00000186283	TOR3A
chr1	179095341	179095342	+	A	--	TAACA	A	0.95	TAACAAA	4	0	19	44	Inf	0.0115528	0.83593	0	23	0.173913	0	ENSG00000186283	TOR3A
chr1	179095841	179095842	+	A	--	AGAGG	A	1	AGAGGAA	4	1	23	49	8.27816	0.0484988	0.83593	0	27	0.148148	0.02	ENSG00000186283	TOR3A
chr1	179095929	179095930	+	A	--	CAATA	A	0.851852	CAATAGG	4	1	23	49	8.27816	0.0484988	0.83593	0	27	0.148148	0.02	ENSG00000186283	TOR3A
chr1	180184013	180184014	+	A	--	TAACA	A	0.869565	TAACAAG	4	1	19	59	11.9769	0.0194579	1	0	23	0.173913	0.0166667	ENSG00000116260	QSOX1
chr1	180189638	180189639	+	A	--	ACAGT	A	0.826087	ACAGTTT	5	2	19	59	7.53629	0.0174922	1	0	24	0.208333	0.0327869	ENSG00000116260	QSOX1
chr1	180196330	180196331	+	A	--	CCACA	A	0.695652	CCACAAT	11	13	15	56	3.11565	0.032253	1	0	26	0.423077	0.188406	ENSG00000116260	QSOX1
chr1	180197086	180197087	+	A	--	TCAAG	A	0.95	TCAAGCC	5	3	19	56	4.79943	0.0414067	1	0	24	0.208333	0.0508475	ENSG00000116260	QSOX1
chr1	180197450	180197451	+	A	--	GGAAC	A	1	GGAACTC	5	2	34	94	6.79564	0.0213392	1	0	39	0.128205	0.0208333	ENSG00000116260	QSOX1
chr1	180288252	180288253	-	A	--	ATAAA	A	0.870968	TAATAAA	4	0	27	33	Inf	0.0495219	1	0	31	0.129032	0	ENSG00000230124	ACBD6
chr1	180288444	180288445	-	A	--	CCAGG	A	0.78125	GACCAGG	10	2	22	34	7.50544	0.00906215	1	0	32	0.3125	0.0555556	ENSG00000230124	ACBD6
chr1	180397528	180397529	-	A	--	TGACA	A	0.903226	GCTGACA	4	0	28	37	Inf	0.0415963	1	0	32	0.125	0	ENSG00000230124	ACBD6
chr1	1804425	1804426	-	A	--	GGACA	A	0.92	CAGGACA	4	6	21	195	6.10213	0.0156511	1	0	25	0.16	0.0298507	ENSG00000078369	GNB1
chr1	180502082	180502083	-	A	--	GCAGG	A	1	CAGCAGG	4	0	26	36	Inf	0.0380245	1	0	30	0.133333	0	ENSG00000230124	ACBD6
chr1	1815845	1815846	-	A	--	CGACC	A	0.95	ATCGACC	2	1	18	181	19.4455	0.0263928	1	0	20	0.1	0.00549451	ENSG00000078369	GNB1
chr1	182383098	182383099	-	A	--	TAATA	A	0.980392	TATAATA	5	0	50	77	Inf	0.0112465	1	0	55	0.0909091	0	ENSG00000135821	GLUL
chr1	182383381	182383382	-	A	--	TTACT	A	0.96	TGTTACT	10	4	44	68	3.82192	0.0416524	1	0	54	0.185185	0.0555556	ENSG00000135821	GLUL
chr1	182383474	182383475	-	A	--	CTAGC	A	0.926829	TACTAGC	16	8	38	64	3.33433	0.0115841	1	0	54	0.296296	0.111111	ENSG00000135821	GLUL
chr1	182383593	182383594	-	A	--	CAAGG	A	0.959184	AGCAAGG	5	0	46	72	Inf	0.0108717	1	0	51	0.0980392	0	ENSG00000135821	GLUL
chr1	182384140	182384141	-	A	--	ATAAC	A	0.755556	ACATAAC	15	9	32	52	2.68248	0.0385743	1	0	47	0.319149	0.147541	ENSG00000135821	GLUL
chr1	182384493	182384494	-	A	--	CCAAC	A	0.95	TGCCAAC	5	1	37	61	8.089	0.0382153	1	0	42	0.119048	0.016129	ENSG00000135821	GLUL
chr1	182384642	182384643	-	A	--	GGACA	A	0.941176	CTGGACA	13	8	29	53	2.93677	0.0448337	1	0	42	0.309524	0.131148	ENSG00000135821	GLUL
chr1	182384684	182384685	-	A	--	GCACC	A	1	CGGCACC	5	1	36	59	8.03718	0.0390268	1	0	41	0.121951	0.0166667	ENSG00000135821	GLUL
chr1	182386376	182386377	-	A	--	AAACG	A	0.882353	GTAAACG	8	1	30	57	14.8082	0.00231339	1	0	38	0.210526	0.0172414	ENSG00000135821	GLUL
chr1	182387139	182387140	-	A	--	GAAGG	A	0.939394	TCGAAGG	5	1	31	55	8.67154	0.0323382	1	0	36	0.138889	0.0178571	ENSG00000135821	GLUL
chr1	182388657	182388658	-	A	--	CCAGG	A	1	GTCCAGG	4	0	32	54	Inf	0.0230531	1	0	36	0.111111	0	ENSG00000135821	GLUL
chr1	182388733	182388734	-	A	--	TGACC	A	0.862069	CATGACC	9	4	25	50	4.4178	0.0275276	1	0	34	0.264706	0.0740741	NA	NA
chr1	182388736	182388737	-	A	--	CCATG	A	0.818182	CACCATG	16	10	18	44	3.84424	0.00761938	1	0	34	0.470588	0.185185	NA	NA
chr1	182852285	182852286	+	A	--	GAAGG	A	0.95	GAAGGAG	6	2	18	41	6.62012	0.0210289	1	0	24	0.25	0.0465116	ENSG00000135829	DHX9
chr1	182852301	182852302	+	A	--	CAACC	A	0.714286	CAACCAT	9	5	15	38	4.44377	0.0254461	1	0	24	0.375	0.116279	ENSG00000135829	DHX9
chr1	182859057	182859058	+	A	--	TAAGC	A	0.875	TAAGCAT	5	1	27	51	9.20063	0.0279908	1	0	32	0.15625	0.0192308	ENSG00000135829	DHX9
chr1	182866491	182866492	+	A	--	AAAGA	A	1	AAAGAGG	4	0	30	59	Inf	0.0158836	1	0	34	0.117647	0	ENSG00000135829	DHX9
chr1	182872448	182872449	+	A	--	CAATT	A	0.944444	CAATTGC	4	0	33	68	Inf	0.0138163	1	0	37	0.108108	0	ENSG00000135829	DHX9
chr1	182874853	182874854	+	A	--	AGAAT	A	1	AGAATAT	3	0	34	68	Inf	0.0414488	1	0	37	0.0810811	0	ENSG00000135829	DHX9
chr1	182876078	182876079	+	A	--	GAATA	A	1	GAATATG	5	1	35	70	9.79646	0.0223284	1	0	40	0.125	0.0140845	ENSG00000135829	DHX9
chr1	182876142	182876143	+	A	--	TCATC	A	0.95	TCATCGA	4	0	36	72	Inf	0.0147146	1	0	40	0.1	0	ENSG00000135829	DHX9
chr1	182876498	182876499	+	A	--	GAACA	A	0.947368	GAACAGC	4	1	36	76	8.28652	0.0459269	1	0	40	0.1	0.012987	NA	NA
chr1	182876500	182876501	+	A	--	ACAGC	A	0.923077	ACAGCGC	4	1	36	76	8.28652	0.0459269	1	0	40	0.1	0.012987	NA	NA
chr1	182876505	182876506	+	A	--	GCAAA	A	0.966667	GCAAAGT	11	7	29	71	3.79792	0.0134622	1	0	40	0.275	0.0897436	NA	NA
chr1	182880506	182880507	+	A	--	GCATT	A	1	GCATTAG	4	0	42	83	Inf	0.0148224	1	0	46	0.0869565	0	NA	NA
chr1	182880516	182880517	+	A	--	CCAAT	A	0.977273	CCAATGA	3	0	43	83	Inf	0.043433	1	0	46	0.0652174	0	NA	NA
chr1	182880517	182880518	+	A	--	CAATG	A	0.934783	CAATGAT	3	0	43	83	Inf	0.043433	1	0	46	0.0652174	0	NA	NA
chr1	182881629	182881630	+	A	--	TAATT	A	0.96	TAATTCT	3	0	48	89	Inf	0.046528	1	0	51	0.0588235	0	ENSG00000135829	DHX9
chr1	182884652	182884653	+	A	--	TCACT	A	0.791667	TCACTGG	20	18	38	79	2.29673	0.0336997	1	0	58	0.344828	0.185567	ENSG00000135829	DHX9
chr1	182884670	182884671	+	A	--	CCATG	A	0.803571	CCATGGA	19	15	39	82	2.64522	0.0158971	1	0	58	0.327586	0.154639	ENSG00000135829	DHX9
chr1	182884732	182884733	+	A	--	GTAAA	A	0.931818	GTAAATG	19	14	41	84	2.76121	0.0146743	1	0	60	0.316667	0.142857	ENSG00000135829	DHX9
chr1	182887126	182887127	+	A	--	CAATG	A	0.949153	CAATGGA	4	0	56	100	Inf	0.0185452	1	0	60	0.0666667	0	NA	NA
chr1	182887130	182887131	+	A	--	GGAAG	A	1	GGAAGCG	6	1	54	99	10.849	0.0115658	1	0	60	0.1	0.01	NA	NA
chr1	182887301	182887302	+	A	--	AGAGG	A	0.984127	AGAGGCA	4	0	60	106	Inf	0.0189182	1	0	64	0.0625	0	NA	NA
chr1	182887305	182887306	+	A	--	GCAAC	A	0.972973	GCAACTC	29	30	35	78	2.14425	0.021172	1	0	64	0.453125	0.277778	NA	NA
chr1	182887321	182887322	+	A	--	CTACA	A	0.653846	CTACAGA	32	31	33	77	2.39574	0.00891172	1	0	65	0.492308	0.287037	ENSG00000135829	DHX9
chr1	182887735	182887736	+	A	--	AAAGT	A	0.981481	AAAGTAT	3	0	51	99	Inf	0.04238	1	0	54	0.0555556	0	ENSG00000135829	DHX9
chr1	183626304	183626305	-	A	--	GCAGA	A	0.992857	GTGCAGA	6	1	134	181	8.0591	0.045808	0.793202	0	140	0.0428571	0.00549451	ENSG00000162704	ARPC5
chr1	183626429	183626430	-	A	--	TTATA	A	0.984962	GCTTATA	29	23	110	160	1.8305	0.0483124	0.793202	0	139	0.208633	0.125683	ENSG00000162704	ARPC5
chr1	183626546	183626547	-	A	--	ACAAA	A	0.977612	AAACAAA	6	1	129	178	8.23078	0.0451498	0.793202	0	135	0.0444444	0.00558659	ENSG00000162704	ARPC5
chr1	183626587	183626588	-	A	--	TCAGG	A	0.977444	CTTCAGG	10	3	123	175	4.71994	0.0185814	0.694549	0	133	0.075188	0.0168539	ENSG00000162704	ARPC5
chr1	183626694	183626695	-	A	--	AAATG	A	0.980583	TGAAATG	31	24	100	148	1.90752	0.0352729	0.793202	0	131	0.236641	0.139535	NA	NA
chr1	183626696	183626697	-	A	--	TGAAA	A	0.969466	AATGAAA	6	1	125	171	8.15871	0.045346	0.793202	0	131	0.0458015	0.00581395	NA	NA
chr1	183626719	183626720	-	A	--	TTAAA	A	0.992366	ATTTAAA	6	1	125	169	8.06339	0.0457097	0.793202	0	131	0.0458015	0.00588235	ENSG00000162704	ARPC5
chr1	183627025	183627026	-	A	--	GAATA	A	0.622807	TGGAATA	61	42	66	118	2.58767	0.000188371	0.0850494	0	127	0.480315	0.2625	ENSG00000162704	ARPC5
chr1	183627173	183627174	-	A	--	TGAGA	A	1	ACTGAGA	10	2	113	152	6.68347	0.00675025	0.436869	0	123	0.0813008	0.012987	ENSG00000162704	ARPC5
chr1	183627300	183627301	-	A	--	CCATT	A	1	AACCATT	6	0	114	146	Inf	0.0078582	0.44666	0	120	0.05	0	ENSG00000162704	ARPC5
chr1	183627459	183627460	-	A	--	CCACC	A	0.819048	TGCCACC	44	34	83	112	1.7427	0.0442267	0.793202	0	127	0.346457	0.232877	ENSG00000162704	ARPC5
chr1	184054802	184054803	+	A	--	AGAAG	A	0.934783	AGAAGGG	7	2	41	76	6.39046	0.026392	1	0	48	0.145833	0.025641	ENSG00000198860	TSEN15
chr1	184073292	184073293	+	A	--	TCACC	A	0.52	TCACCCA	22	23	10	33	3.11405	0.0154242	1	0	32	0.6875	0.410714	ENSG00000198860	TSEN15
chr1	184387146	184387147	+	A	--	TTACT	A	0.958333	TTACTGG	5	3	23	66	4.69061	0.0423326	1	0	28	0.178571	0.0434783	ENSG00000116667	C1orf21
chr1	184590779	184590780	+	A	--	AAAGA	A	0.954545	AAAGAGG	8	2	40	127	12.4795	0.000519993	0.496634	0	48	0.166667	0.0155039	ENSG00000116667	C1orf21
chr1	184619798	184619799	+	A	--	GCAAC	A	0.972222	GCAACTT	6	4	34	102	4.44349	0.0261292	1	0	40	0.15	0.0377358	ENSG00000116667	C1orf21
chr1	184619904	184619905	+	A	--	TGAGG	A	0.972222	TGAGGTA	8	5	35	99	4.47037	0.0205079	1	0	43	0.186047	0.0480769	ENSG00000116667	C1orf21
chr1	184620307	184620308	+	A	--	ACATT	A	0.973684	ACATTTT	7	4	37	93	4.34564	0.03562	1	0	44	0.159091	0.0412371	ENSG00000116667	C1orf21
chr1	193028101	193028102	-	A	--	ATAGA	A	0.9	TCATAGA	3	0	17	38	Inf	0.0369458	1	0	20	0.15	0	ENSG00000116750	UCHL5
chr1	19307333	19307334	-	A	--	CTATG	A	0.964286	TTCTATG	8	2	23	39	6.60483	0.0157788	1	0	31	0.258065	0.0487805	ENSG00000053371	AKR7A2
chr1	19307394	19307395	-	A	--	CCACC	A	0.869565	CGCCACC	11	4	20	38	5.10028	0.00895551	1	0	31	0.354839	0.0952381	NA	NA
chr1	19307399	19307400	-	A	--	CAACG	A	0.866667	TACAACG	7	2	24	40	5.69374	0.0315346	1	0	31	0.225806	0.047619	NA	NA
chr1	19339107	19339108	-	A	--	AAATC	A	1	GGAAATC	7	1	57	91	11.0235	0.00849532	0.979639	0	64	0.109375	0.0108696	ENSG00000077549	CAPZB
chr1	19339223	19339224	-	A	--	CCACT	A	0.796875	ATCCACT	19	14	50	85	2.2952	0.0473201	1	0	69	0.275362	0.141414	ENSG00000077549	CAPZB
chr1	19339275	19339276	-	A	--	TCACC	A	0.861538	GTTCACC	13	7	56	89	2.93161	0.0305187	1	0	69	0.188406	0.0729167	ENSG00000077549	CAPZB
chr1	19339407	19339408	-	A	--	TCATT	A	0.952381	CATCATT	21	15	56	89	2.21487	0.0388324	1	0	77	0.272727	0.144231	ENSG00000077549	CAPZB
chr1	19339421	19339422	-	A	--	ACATA	A	0.953125	TCACATA	16	9	61	95	2.75266	0.0281648	1	0	77	0.207792	0.0865385	ENSG00000077549	CAPZB
chr1	19339543	19339544	-	A	--	GAAAG	A	1	GAGAAAG	11	4	64	98	4.17688	0.0141486	1	0	75	0.146667	0.0392157	ENSG00000077549	CAPZB
chr1	19339592	19339593	-	A	--	AAATC	A	0.948276	ACAAATC	21	14	52	83	2.38154	0.0340741	1	0	73	0.287671	0.14433	ENSG00000077549	CAPZB
chr1	19345216	19345217	-	A	--	CCACA	A	0.898305	CCCCACA	17	11	53	85	2.46455	0.0362587	1	0	70	0.242857	0.114583	ENSG00000077549	CAPZB
chr1	19419716	19419717	-	A	--	TAATG	G	0.479167	CCTAATG	45	31	14	55	5.62809	1.85449e-06	0.00266861	0	59	0.762712	0.360465	NA	NA
chr1	19419717	19419718	-	A	--	CTAAT	G	0.59322	ACCTAAT	37	31	22	55	2.96047	0.00221283	0.496867	0	59	0.627119	0.360465	NA	NA
chr1	19608159	19608160	+	A	--	CAACC	G	0.69697	CAACCTC	32	44	1	12	8.57515	0.0265761	1	0	33	0.969697	0.785714	ENSG00000173436	MICOS10
chr1	201134856	201134857	-	A	--	CCAGT	A	1	TACCAGT	5	0	102	153	Inf	0.0111605	0.698761	0	107	0.046729	0	ENSG00000116857	TMEM9
chr1	201135396	201135397	-	A	--	ACATT	A	0.934783	AGACATT	15	5	83	138	4.95444	0.00156556	0.364254	0	98	0.153061	0.034965	ENSG00000116857	TMEM9
chr1	201135554	201135555	-	A	--	TTAAA	A	0.89899	CTTTAAA	24	18	89	134	2.0021	0.0424914	0.840835	0	113	0.212389	0.118421	ENSG00000116857	TMEM9
chr1	201135599	201135600	-	A	--	AAAGC	A	0.974684	ACAAAGC	36	27	77	123	2.12357	0.012762	0.698761	0	113	0.318584	0.18	NA	NA
chr1	201135603	201135604	-	A	--	GGACA	A	0.891892	CTGGACA	20	11	93	139	2.70696	0.0119614	0.698761	0	113	0.176991	0.0733333	NA	NA
chr1	201135802	201135803	-	A	--	CTATG	A	0.962963	CTCTATG	31	18	77	124	2.76172	0.00210168	0.419135	0	108	0.287037	0.126761	ENSG00000116857	TMEM9
chr1	201151803	201151804	-	A	--	ACATC	A	0.989247	AAACATC	13	6	89	132	3.19774	0.0273158	0.714258	0	102	0.127451	0.0434783	ENSG00000116857	TMEM9
chr1	201381247	201381248	-	A	--	TCAGG	A	0.818182	TCTCAGG	17	7	38	46	2.91082	0.0368283	1	0	55	0.309091	0.132075	ENSG00000159166	LAD1
chr1	201381280	201381281	-	A	--	CAACC	A	0.553191	TGCAACC	31	17	24	37	2.78362	0.0120717	1	0	55	0.563636	0.314815	ENSG00000159166	LAD1
chr1	201381529	201381530	-	A	--	TCAAG	A	0.88	CCTCAAG	14	6	38	49	2.97803	0.0467193	1	0	52	0.269231	0.109091	ENSG00000159166	LAD1
chr1	201381631	201381632	-	A	--	CCAGG	A	0.979592	GCCCAGG	24	11	26	42	3.47948	0.00399691	1	0	50	0.48	0.207547	ENSG00000159166	LAD1
chr1	201381646	201381647	-	A	--	GGACC	A	0.847826	TGGGACC	11	3	38	50	4.75399	0.0198734	1	0	49	0.22449	0.0566038	ENSG00000159166	LAD1
chr1	201381726	201381727	-	A	--	CAAGA	A	0.818182	TGCAAGA	18	9	30	41	2.70489	0.0417982	1	0	48	0.375	0.18	ENSG00000159166	LAD1
chr1	201387107	201387108	-	A	--	ACATC	A	1	GGACATC	7	0	23	24	Inf	0.0134494	1	0	30	0.233333	0	ENSG00000159166	LAD1
chr1	201465538	201465539	-	A	--	TCATG	A	0.972222	TTTCATG	3	0	35	74	Inf	0.037013	1	0	38	0.0789474	0	ENSG00000174307	PHLDA3
chr1	201465661	201465662	-	A	--	GGACC	A	0.974359	TGGGACC	3	0	36	74	Inf	0.0390329	1	0	39	0.0769231	0	ENSG00000174307	PHLDA3
chr1	201468460	201468461	-	A	--	GCAGG	A	0.931034	CAGCAGG	3	0	27	56	Inf	0.0396717	1	0	30	0.1	0	ENSG00000174307	PHLDA3
chr1	201468587	201468588	-	A	--	GCACC	A	0.892857	GAGCACC	4	1	25	53	8.25594	0.0482638	1	0	29	0.137931	0.0185185	ENSG00000174307	PHLDA3
chr1	201468701	201468702	-	A	--	GGAAG	A	0.92	GCGGAAG	4	1	23	50	8.44638	0.0462212	1	0	27	0.148148	0.0196078	ENSG00000174307	PHLDA3
chr1	201483584	201483585	-	A	--	GCATG	A	0.97619	AGGCATG	13	14	81	204	2.33152	0.0464842	0.99848	0	94	0.138298	0.0642202	ENSG00000159176	CSRP1
chr1	201483746	201483747	-	A	--	CCACT	A	0.904762	TTCCACT	20	26	74	193	2.0014	0.037067	0.99848	0	94	0.212766	0.118721	ENSG00000159176	CSRP1
chr1	201483896	201483897	-	A	--	GCAGA	A	1	CAGCAGA	18	18	74	196	2.63912	0.0107394	0.815847	0	92	0.195652	0.0841121	ENSG00000159176	CSRP1
chr1	201484100	201484101	-	A	--	ATAGC	A	0.862069	GGATAGC	18	17	70	189	2.84708	0.00526292	0.815847	0	88	0.204545	0.0825243	ENSG00000159176	CSRP1
chr1	201484188	201484189	-	A	--	TCACT	A	0.830986	AGTCACT	29	42	58	157	1.86474	0.0367845	0.99848	0	87	0.333333	0.211055	ENSG00000159176	CSRP1
chr1	201484394	201484395	-	A	--	CCATC	A	0.945946	GTCCATC	13	11	64	169	3.1048	0.00969521	0.815847	0	77	0.168831	0.0611111	ENSG00000159176	CSRP1
chr1	201485294	201485295	-	A	--	AGATT	A	1	CGAGATT	3	0	68	167	Inf	0.0257613	0.957303	0	71	0.0422535	0	ENSG00000159176	CSRP1
chr1	201488930	201488931	-	A	--	GAAGA	A	1	CAGAAGA	6	4	61	163	3.9802	0.0347627	0.99848	0	67	0.0895522	0.0239521	ENSG00000159176	CSRP1
chr1	201876193	201876194	+	A	--	TGATG	A	0.9	TGATGAC	4	1	17	52	11.7515	0.0209547	1	0	21	0.190476	0.0188679	ENSG00000198700	IPO9
chr1	201876271	201876272	+	A	--	GAAGA	A	0.85	GAAGACA	4	1	17	51	11.5265	0.0220747	1	0	21	0.190476	0.0192308	ENSG00000198700	IPO9
chr1	201957517	201957518	+	A	--	AAACC	A	0.836957	AAACCAC	20	21	74	167	2.14301	0.0309144	0.956691	0	94	0.212766	0.111702	ENSG00000134375	TIMM17A
chr1	201969474	201969475	+	A	--	TCAGT	A	0.841584	TCAGTTT	17	13	85	186	2.85054	0.00779598	0.734621	0	102	0.166667	0.0653266	ENSG00000134375	TIMM17A
chr1	201969532	201969533	+	A	--	GGAGA	A	1	GGAGACT	3	0	102	202	Inf	0.0392555	0.956691	0	105	0.0285714	0	NA	NA
chr1	201969543	201969544	+	A	--	ACAAT	A	0.970297	ACAATAT	7	3	98	199	4.7123	0.035059	0.956691	0	105	0.0666667	0.0148515	NA	NA
chr1	201969544	201969545	+	A	--	CAATA	A	0.970297	CAATATC	9	3	96	199	6.17937	0.00399749	0.489692	0	105	0.0857143	0.0148515	NA	NA
chr1	201969706	201969707	+	A	--	GGAAC	A	0.963415	GGAACAA	38	49	74	160	1.67403	0.0488074	0.956691	0	112	0.339286	0.23445	NA	NA
chr1	201969717	201969718	+	A	--	GGAAG	A	0.990566	GGAAGGG	9	3	103	206	5.96478	0.00472328	0.526001	0	112	0.0803571	0.0143541	NA	NA
chr1	201969998	201969999	+	A	--	GCATG	A	0.828125	GCATGTT	29	38	53	128	1.83836	0.0478573	0.956691	0	82	0.353659	0.228916	ENSG00000134375	TIMM17A
chr1	201970158	201970159	+	A	--	GGATA	A	1	GGATATT	23	19	61	153	3.02143	0.00191048	0.489692	0	84	0.27381	0.110465	ENSG00000134375	TIMM17A
chr1	201996198	201996199	+	A	--	ACAAC	A	0.909091	ACAACGG	9	3	50	76	4.51065	0.0294816	1	0	59	0.152542	0.0379747	ENSG00000176393	RNPEP
chr1	202005988	202005989	+	A	--	CCACC	A	0.877551	CCACCTA	35	28	41	80	2.42667	0.00706572	0.854121	0	76	0.460526	0.259259	ENSG00000176393	RNPEP
chr1	202133934	202133935	-	A	--	GCAGG	A	0.964286	CGGCAGG	5	2	25	54	5.28563	0.0474106	1	0	30	0.166667	0.0357143	ENSG00000143862	ARL8A
chr1	202135165	202135166	-	A	--	AAAGA	A	1	GCAAAGA	8	3	21	45	5.57482	0.016332	1	0	29	0.275862	0.0625	ENSG00000143862	ARL8A
chr1	202135797	202135798	-	A	--	GTACA	A	0.857143	AGGTACA	13	9	14	35	3.5397	0.018762	1	0	27	0.481481	0.204545	ENSG00000143862	ARL8A
chr1	202331863	202331864	-	A	--	GCATA	A	0.919355	AGGCATA	13	7	114	167	2.71138	0.0370573	0.709827	0	127	0.102362	0.0402299	ENSG00000077152	UBE2T
chr1	202331925	202331926	-	A	--	AGAGG	A	1	CCAGAGG	4	0	122	172	Inf	0.0310829	0.69339	0	126	0.031746	0	ENSG00000077152	UBE2T
chr1	202333312	202333313	-	A	--	CAACA	A	0.870968	CTCAACA	39	26	80	139	2.59705	0.000957664	0.153801	0	119	0.327731	0.157576	ENSG00000077152	UBE2T
chr1	202333481	202333482	-	A	--	GGATT	A	0.95283	AAGGATT	18	11	101	156	2.51903	0.0274447	0.664773	0	119	0.151261	0.0658683	ENSG00000077152	UBE2T
chr1	202333501	202333502	-	A	--	AAACA	A	0.963964	CCAAACA	14	6	105	159	3.51754	0.00991651	0.453584	0	119	0.117647	0.0363636	NA	NA
chr1	202333503	202333504	-	A	--	CCAAA	A	0.932773	ATCCAAA	9	4	110	161	3.27938	0.0479819	0.753555	0	119	0.0756303	0.0242424	NA	NA
chr1	202335035	202335036	-	A	--	ACACC	A	0.789474	ACACACC	39	29	75	133	2.37698	0.00275461	0.220512	0	114	0.342105	0.179012	NA	NA
chr1	202335040	202335041	-	A	--	CCAAC	A	0.95283	AGCCAAC	15	9	98	152	2.57583	0.031086	0.69339	0	113	0.132743	0.0559006	NA	NA
chr1	202335694	202335695	-	A	--	CCAGG	A	0.981818	CCCCAGG	8	2	105	161	6.09536	0.0175927	0.523221	0	113	0.0707965	0.0122699	NA	NA
chr1	202335700	202335701	-	A	--	CCACC	A	0.936937	AGCCACC	9	4	103	159	3.45743	0.0425382	0.72677	0	112	0.0803571	0.0245399	NA	NA
chr1	202471873	202471874	-	A	--	GGAAG	A	0.981366	GAGGAAG	36	43	156	309	1.65677	0.0421989	0.420163	0	192	0.1875	0.122159	ENSG00000077157	PPP1R12B
chr1	202472031	202472032	-	A	--	CAATT	A	0.971751	CCCAATT	24	25	163	320	1.88234	0.0408531	0.420163	0	187	0.128342	0.0724638	ENSG00000077157	PPP1R12B
chr1	202941283	202941284	-	A	--	TTACC	A	0.972973	TTTTACC	9	5	70	123	3.1444	0.0473124	0.814062	0	79	0.113924	0.0390625	ENSG00000159346	ADIPOR1
chr1	202945098	202945099	-	A	--	CTACA	A	1	CTCTACA	8	1	59	107	14.313	0.00217102	0.739508	0	67	0.119403	0.00925926	ENSG00000159346	ADIPOR1
chr1	202946554	202946555	-	A	--	AAAGG	A	0.978723	CTAAAGG	18	15	46	90	2.33527	0.0441991	0.814062	0	64	0.28125	0.142857	ENSG00000159346	ADIPOR1
chr1	202948346	202948347	-	A	--	GCAAG	A	0.919355	CTGCAAG	8	3	55	99	4.75288	0.0222544	0.805311	0	63	0.126984	0.0294118	ENSG00000159346	ADIPOR1
chr1	203007423	203007424	+	A	--	GGAGC	A	0.987013	GGAGCTG	3	0	75	132	Inf	0.05	0.974539	0	78	0.0384615	0	ENSG00000163444	TMEM183A
chr1	203015004	203015005	+	A	--	GGACT	A	0.955224	GGACTGT	30	28	63	134	2.27108	0.00812803	0.794515	0	93	0.322581	0.17284	ENSG00000163444	TMEM183A
chr1	203015031	203015032	+	A	--	GGACC	A	0.934783	GGACCAG	16	13	77	149	2.37297	0.0389385	0.947577	0	93	0.172043	0.0802469	ENSG00000163444	TMEM183A
chr1	203018540	203018541	+	A	--	TCAAC	A	0.946809	TCAACTT	15	11	82	157	2.60075	0.0302136	0.905087	0	97	0.154639	0.0654762	ENSG00000163444	TMEM183A
chr1	203022876	203022877	+	A	--	GGACA	A	0.98	GGACATG	10	5	91	165	3.60834	0.0250135	0.905087	0	101	0.0990099	0.0294118	ENSG00000163444	TMEM183A
chr1	203022965	203022966	+	A	--	TCATC	A	1	TCATCCT	5	1	96	173	8.94375	0.0264674	0.905087	0	101	0.049505	0.00574713	ENSG00000163444	TMEM183A
chr1	203023094	203023095	+	A	--	AGATT	A	0.990099	AGATTCC	9	1	93	174	16.6895	0.000678858	0.247032	0	102	0.0882353	0.00571429	ENSG00000163444	TMEM183A
chr1	203307516	203307517	+	A	--	GAACT	A	0.954545	GAACTGT	4	0	18	26	Inf	0.0375938	1	0	22	0.181818	0	ENSG00000159388	BTG2
chr1	203308345	203308346	+	A	--	TGAGA	A	1	TGAGAGG	5	0	20	35	Inf	0.00972808	1	0	25	0.2	0	ENSG00000159388	BTG2
chr1	203309309	203309310	+	A	--	GCAAA	A	0.966667	GCAAACA	8	2	28	48	6.70609	0.014771	1	0	36	0.222222	0.04	ENSG00000159388	BTG2
chr1	203865099	203865100	+	A	--	ACAAA	A	0.992188	ACAAAGT	57	32	254	298	2.08744	0.00192921	0.221402	0	311	0.18328	0.0969697	ENSG00000182004	SNRPE
chr1	203869915	203869916	+	A	--	ACAAA	A	0.987705	ACAAAGT	74	52	239	281	1.67179	0.0128082	0.454607	0	313	0.236422	0.156156	ENSG00000182004	SNRPE
chr1	203869933	203869934	+	A	--	GAAAT	A	0.987179	GAAATGA	7	1	306	332	7.57591	0.03292	0.64377	0	313	0.0223642	0.003003	ENSG00000182004	SNRPE
chr1	203870052	203870053	+	A	--	CAATA	A	0.993007	CAATAAA	33	20	281	310	1.81859	0.0448283	0.717252	0	314	0.105096	0.0606061	ENSG00000182004	SNRPE
chr1	20482704	20482705	-	A	--	GAAAT	A	0.857143	TTGAAAT	5	2	17	56	7.96706	0.0151188	1	0	22	0.227273	0.0344828	ENSG00000162545	CAMK2N1
chr1	205658374	205658375	-	A	--	CTACT	A	0.964912	TTCTACT	11	10	50	140	3.06077	0.0203725	1	0	61	0.180328	0.0666667	ENSG00000158715	SLC45A3
chr1	205658552	205658553	-	A	--	AAAGT	A	0.976744	ACAAAGT	16	19	41	123	2.51308	0.0222074	1	0	57	0.280702	0.133803	ENSG00000158715	SLC45A3
chr1	205659070	205659071	-	A	--	ACAGC	A	0.734694	GCACAGC	17	20	36	100	2.34825	0.0277527	1	0	53	0.320755	0.166667	ENSG00000158715	SLC45A3
chr1	205659613	205659614	-	A	--	TGATG	A	1	CCTGATG	5	2	46	100	5.36909	0.0414785	1	0	51	0.0980392	0.0196078	ENSG00000158715	SLC45A3
chr1	205661876	205661877	-	A	--	CTACC	A	0.673469	CTCTACC	20	21	32	77	2.27816	0.0341222	1	0	52	0.384615	0.214286	ENSG00000158715	SLC45A3
chr1	205663180	205663181	-	A	--	TCACC	A	0.75	GCTCACC	21	21	21	59	2.78395	0.0154319	1	0	42	0.5	0.2625	ENSG00000158715	SLC45A3
chr1	205717557	205717558	-	A	--	AGACT	A	0.892857	AGAGACT	7	3	25	63	5.75931	0.0127448	1	0	32	0.21875	0.0454545	ENSG00000069275	NUCKS1
chr1	205717992	205717993	-	A	--	TCAAA	A	0.95082	TGTCAAA	3	0	58	105	Inf	0.0480726	1	0	61	0.0491803	0	ENSG00000069275	NUCKS1
chr1	205718163	205718164	-	A	--	TGACT	A	0.921569	CTTGACT	15	9	44	90	3.38045	0.0104235	1	0	59	0.254237	0.0909091	ENSG00000069275	NUCKS1
chr1	205720578	205720579	-	A	--	CTAAA	A	0.961538	TTCTAAA	5	0	48	84	Inf	0.00768185	1	0	53	0.0943396	0	ENSG00000069275	NUCKS1
chr1	205727730	205727731	-	A	--	AGAGG	A	0.977273	TAAGAGG	5	1	43	69	7.89418	0.0400992	1	0	48	0.104167	0.0142857	ENSG00000069275	NUCKS1
chr1	20651925	20651926	-	A	--	GCATG	A	0.944444	AGGCATG	7	3	30	74	5.65567	0.0128714	1	0	37	0.189189	0.038961	NA	NA
chr1	20652161	20652162	-	A	--	CTATG	A	1	TCCTATG	9	5	29	71	4.34204	0.0140681	1	0	38	0.236842	0.0657895	NA	NA
chr1	20652961	20652962	-	A	--	GCATC	A	1	TAGCATC	4	1	50	119	9.38805	0.0327784	1	0	54	0.0740741	0.00833333	NA	NA
chr1	20655489	20655490	-	A	--	CCAAC	A	0.914894	CCCCAAC	5	2	43	114	6.54058	0.023232	1	0	48	0.104167	0.0172414	NA	NA
chr1	20656103	20656104	-	A	--	ACATT	A	0.914286	CGACATT	19	23	30	87	2.38134	0.031077	1	0	49	0.387755	0.209091	NA	NA
chr1	20660884	20660885	-	A	--	GTAGA	A	0.8	CGGTAGA	11	11	36	96	2.6476	0.0445893	1	0	47	0.234043	0.102804	NA	NA
chr1	207018553	207018554	-	A	--	CCACA	A	0.909091	GGCCACA	4	1	29	88	11.8464	0.0187141	1	0	33	0.121212	0.011236	ENSG00000182795	C1orf116
chr1	207018631	207018632	-	A	--	AGACG	A	0.970588	TAAGACG	4	0	30	89	Inf	0.00510826	1	0	34	0.117647	0	NA	NA
chr1	207018634	207018635	-	A	--	ATAAG	A	0.848485	CTATAAG	7	4	27	85	5.41565	0.0100021	1	0	34	0.205882	0.0449438	NA	NA
chr1	207019748	207019749	-	A	--	TGAGA	A	0.956522	TCTGAGA	6	2	18	68	10.9526	0.00314434	1	0	24	0.25	0.0285714	ENSG00000182795	C1orf116
chr1	207020482	207020483	-	A	--	GGAAG	A	0.95	TAGGAAG	5	3	15	55	5.9304	0.0233329	1	0	20	0.25	0.0517241	ENSG00000182795	C1orf116
chr1	207020841	207020842	-	A	--	GCATG	A	0.901961	TTGCATG	13	13	42	111	2.62678	0.0363544	1	0	55	0.236364	0.104839	ENSG00000182795	C1orf116
chr1	207021001	207021002	-	A	--	ATAGA	A	0.981481	TGATAGA	4	0	51	122	Inf	0.00862904	1	0	55	0.0727273	0	ENSG00000182795	C1orf116
chr1	207021091	207021092	-	A	--	CCAGC	A	1	GCCCAGC	9	6	45	113	3.73364	0.0182614	1	0	54	0.166667	0.0504202	ENSG00000182795	C1orf116
chr1	207021353	207021354	-	A	--	CAAAG	A	0.923077	CCCAAAG	6	2	46	112	7.20653	0.012211	1	0	52	0.115385	0.0175439	ENSG00000182795	C1orf116
chr1	207021574	207021575	-	A	--	TCAAA	A	0.960784	AGTCAAA	3	0	49	110	Inf	0.0317748	1	0	52	0.0576923	0	ENSG00000182795	C1orf116
chr1	207021710	207021711	-	A	--	ACATC	A	1	ATACATC	3	0	53	109	Inf	0.0377076	1	0	56	0.0535714	0	ENSG00000182795	C1orf116
chr1	207021827	207021828	-	A	--	ACATT	A	1	ATACATT	15	13	39	101	2.96629	0.0135063	1	0	54	0.277778	0.114035	ENSG00000182795	C1orf116
chr1	207022268	207022269	-	A	--	AGAAA	A	0.956522	TGAGAAA	7	4	44	99	3.89865	0.0418915	1	0	51	0.137255	0.038835	ENSG00000182795	C1orf116
chr1	207022352	207022353	-	A	--	ACACC	A	0.8125	CAACACC	12	10	38	90	2.82023	0.0285227	1	0	50	0.24	0.1	ENSG00000182795	C1orf116
chr1	207022446	207022447	-	A	--	AAATC	A	0.710526	GCAAATC	20	21	26	74	2.6896	0.0107699	1	0	46	0.434783	0.221053	ENSG00000182795	C1orf116
chr1	207022662	207022663	-	A	--	TTAAG	A	0.85	ACTTAAG	12	9	30	84	3.69121	0.0090118	1	0	42	0.285714	0.0967742	ENSG00000182795	C1orf116
chr1	207022813	207022814	-	A	--	TGACC	A	0.894737	AGTGACC	7	5	32	83	3.58892	0.0454493	1	0	39	0.179487	0.0568182	ENSG00000182795	C1orf116
chr1	207022904	207022905	-	A	--	CAAAC	A	0.891892	CCCAAAC	7	3	32	83	5.95187	0.0102489	1	0	39	0.179487	0.0348837	ENSG00000182795	C1orf116
chr1	207023067	207023068	-	A	--	ACACC	A	1	ACACACC	15	14	23	63	2.9045	0.0214364	1	0	38	0.394737	0.181818	ENSG00000182795	C1orf116
chr1	207023451	207023452	-	A	--	CAAGG	A	0.965517	AGCAAGG	7	3	26	70	6.15567	0.00957822	1	0	33	0.212121	0.0410959	ENSG00000182795	C1orf116
chr1	207757593	207757594	+	A	--	AAATG	A	0.933333	AAATGGG	3	0	28	55	Inf	0.0439222	1	0	31	0.0967742	0	ENSG00000117335	CD46
chr1	207761354	207761355	+	A	--	GCACC	A	0.925926	GCACCTG	9	5	25	53	3.75565	0.0335887	1	0	34	0.264706	0.0862069	ENSG00000117335	CD46
chr1	207785657	207785658	+	A	--	ATATC	A	0.96875	ATATCTT	6	1	31	60	11.3401	0.0109948	1	0	37	0.162162	0.0163934	ENSG00000117335	CD46
[truncated: 15,918 more rows]

## Sheet: Table S5
Table S5. Differential m6A sites of DU145 cells predicted by DRUMMER
[truncated: 199 more rows]

## Sheet: Table S6
Table S6. Differential m6A sites of LNCaP cells predicted by DRUMMER
[truncated: 445 more rows]
